# Supplementary material for: A pre-existing population of ZEB2+ quiescent cells with stemness and mesenchymal features dictate chemoresistance in colorectal cancer
Source: J Exp Clin Cancer Res. 2020 Jan 8;39:2. doi: 10.1186/s13046-019-1505-4 (PMC6947904; doi:10.1186/s13046-019-1505-4)
Supplement: Supplementary file 1 — Additional file 1: Table S1. Antibodies used for RPPA analysis. [file 13046_2019_1505_MOESM1_ESM.xlsx]

## Sheet: RPPA antibodies
Additional File 1 Table S1. Antibodies used for RPPA analysis
Catalog #	Antibody	Company	Host
9459	4E-BP1 (T37/46)	CellSig	Rabbit
9455	4E-BP1 (T70)	CellSig	Rabbit
3661	Acetyl-CoA Carboxylase (S79)	CellSig	Rabbit
4058	Akt (S473)	CellSig	RmAb
9275	Akt (T308)	CellSig	Rabbit
611194	Aldehyde Dehydrogenase (ALDH)	BD	Mouse
3348	ALK (Y1586)	CellSig	Rabbit
3341	ALK (Y1604)	CellSig	Rabbit
3633	ALK	CellSig	Rabbit
2535	AMPKalpha (T172)	CellSig	Rabbit
4184	AMPKalpha1 (S485)	CellSig	Rabbit
4181	AMPKBeta1 (S108)	CellSig	Rabbit
3202	Androgen Receptor	CellSig	Rabbit
ab47563	Androgen Receptor (S650)	Abcam	Rabbit
07-1375	Androgen Receptor (S81)	Millipore	Rabbit
4431	A-Raf (S299)	CellSig	Rabbit
3761	ASK1 (S83)	CellSig	Rabbit
4331	ATP-Citrate Lyase (S454)	CellSig	Rabbit
9291	Bad (S112)	CellSig	Rabbit
9295	Bad (S136)	CellSig	Rabbit
9297	Bad (S155)	CellSig	Rabbit
2864	c-Abl (T735)	CellSig	Rabbit
2861	c-Abl (Y245)	CellSig	Rabbit
9561	Catenin (beta) (S33/37/T41)	CellSig	Rabbit
9565	Catenin (beta) (T41/S45)	CellSig	Rabbit
3391	c-Kit (Y719)	CellSig	Rabbit
13748	c-Myc (Ser62)	CellSig	Rabbit
04-217	c-Myc (Thr58/Ser62)	Millipore	Rabbit
610203	Cox-2 (33)	BD	Mouse
9421	c-Raf (S259)	CellSig	Rabbit
9427	c-Raf (S338) (56A6)	CellSig	RmAb
4135	Cyclin B1 (V152)	CellSig	Mouse
2926	Cyclin D1 (DCS6)	CellSig	Mouse
3195	E-Cadherin	CellSig	Rabbit
2232	EGFR	CellSig	Rabbit
2237	EGFR (Y1045)	CellSig	Rabbit
2234	EGFR (Y1068)	CellSig	Rabbit
4404	EGFR (Y1148)	CellSig	Rabbit
4407	EGFR (Y1173) (53A3)	CellSig	RmAb
2231	EGFR (Y845)	CellSig	Rabbit
2235	EGFR (Y992)	CellSig	Rabbit
IMG-90189-1	ErbB2 (Y1248)	Imgenex	Rabbit
5115-1	ERG	Abcam	Rabbit
9101	ERK 1/2 (p44/42 MAPK) (T202/Y204)	CellSig	Rabbit
2511	Estrogen Receptor alpha (S118) (16J4)	CellSig	Mouse
3189	Fatty Acid Synthase (FAS)	CellSig	Rabbit
2121	Fodrin (alpha), cleaved (D1185)	CellSig	Rabbit
9461	FoxO1 (S256)	CellSig	Rabbit
9464	FoxO1 (T24)/FoxO3a (T32)	CellSig	Rabbit
3861	FRS2-alpha (Y436)	CellSig	Rabbit
4161	Glucocorticoid Receptor (S211)	CellSig	Rabbit
44-604	GSK-3 alpha/beta (S279/216)	Biosource/Invitrogen	Rabbit
9331	GSK-3alpha/beta (S21/9)	CellSig	Rabbit
9336	GSK-3beta (S9)	CellSig	Rabbit
2247	HER2/ErbB2 (Y1248)	CellSig	Rabbit
4791	HER3/ErbB3 (Y1289) (21D3)	CellSig	RmAb
3377	Histone H3 (Ser10) (D2C8)XP	CellSig	RmAb
3021	IGF-1 Rec (Y1131)/Insulin Rec (Y1146)	CellSig	Rabbit
3024	IGF-1R (Y1135/36)/IR (Y1150/51) (19H7)	CellSig	RmAb
2386	IRS-1 (S612)	CellSig	Rabbit
610241	Kip1/p27 (57)	BD	Mouse
3055	LKB1 (S334)	CellSig	Rabbit
3482	LKB1 (S428) Cat.# OLD3051	CellSig	Rabbit
3521	MDM2 Ser166	CellSig	Rabbit
9121	MEK1/2 (S217/221)	CellSig	Rabbit
3126	Met (Y1234/1235)	CellSig	Rabbit
8198	Met	CellSig	Rabbit
9594	MSK1 (S360)	CellSig	Rabbit
2971	mTOR (S2448)	CellSig	Rabbit
124713	NDGR1 (S330)	Abcam	Mouse
5482	NDGR1 (T346)	CellSig	Rabbit
4824	p16 INK4A	CellSig	Rabbit
2947	p21 Waf1/Cip1 (12D1)	CellSig	Rabbit
9211	p38 MAP Kinase (T180/Y182)	CellSig	Rabbit
9208	p70 S6 Kinase (S371)	CellSig	Rabbit
9205	p70 S6 Kinase (T389)	CellSig	Rabbit
07-018	p70 S6K (T412)	Upstate/Millipore	Rabbit
9341	p90RSK (S380)	CellSig	Rabbit
9541	PARP, cleaved (D214)	CellSig	Rabbit
365673	PCB (Pyruvate Carboxylase, D-9)	Santa Cruz	Mouse
2992	PDGF Receptor alpha (Y754) (23B2)	CellSig	RmAb
3161	PDGF Receptor beta (Y751)	CellSig	Rabbit
07-021	PDGFR beta (Y716)	Millipore	Rabbit
3061	PDK1 (S241)	CellSig	Rabbit
558400	PLK1 (T210)	BD	Mouse
44-1100	PRAS40 (T246)	Biosource/Invitrogen	Rabbit
3171	Progesterone Receptor (S190)	CellSig	Rabbit
R5280	RanGAP1 S428	Sigma	Rabbit
4856	S6 Ribosomal Protein (S235/236) (2F9)	CellSig	RmAb
2215	S6 Ribosomal Protein (S240/244)	CellSig	Rabbit
9251	SAPK/JNK (T183/Y185)	CellSig	Rabbit
9155	SEK1/MKK4 (S80)	CellSig	Rabbit
5599	SGK (S78) (D36D11)	CellSig	RmAb
sc-16745-R	SGK S422	Santa Cruz Biotechnology	Rabbit
44-1260G	SGK1 pT256	Invitrogen	Rabbit
8156	SGK3 (D18D1)	CellSig	Rabbit
07-206	Shc (Y317)	Upstate/Millipore	Rabbit
9511	Smad1 (S/S)/Smad5 (S/S)/Smad8 (S/S)	CellSig	Rabbit
3101	Smad2 (S465/467)	CellSig	Rabbit
2105	Src (Y527)	CellSig	Rabbit
2101	Src Family (Y416)	CellSig	Rabbit
9171	Stat1 (Y701)	CellSig	Rabbit
9134	Stat3 (S727)	CellSig	Rabbit
9145	Stat3 (Y705) (D3A7)100 UL XP	CellSig	RmAb
9351	Stat5 (Y694)	CellSig	Rabbit
3709	TGF-Beta (56E4)	CellSig	Rabbit
3614	Tuberin/TSC2 (Y1571)	CellSig	Rabbit
2478	VEGFR 2 (Y1175) (19A10)	CellSig	RmAb
2471	VEGFR 2 (Y951)	CellSig	Rabbit
2474	VEGFR 2 (Y996)	CellSig	Rabbit
5741	Vimentin xp	CellSig	Rabbit
2530	Wnt5a/B (C27E8)	CellSig	Rabbit
