# Supplementary material for: A pre-existing population of ZEB2+ quiescent cells with stemness and mesenchymal features dictate chemoresistance in colorectal cancer
Source: J Exp Clin Cancer Res. 2020 Jan 8;39:2. doi: 10.1186/s13046-019-1505-4 (PMC6947904; doi:10.1186/s13046-019-1505-4)
Supplement: Supplementary file 2 — Additional file 2: Table S2. Probes for gene expression analysis for qRT-PCR. [file 13046_2019_1505_MOESM2_ESM.xlsx]

## Sheet: Probes
Table S2. Probes for gene expression analysis for qRT-PCR
Gene name	Assay ID
ZEB2	Hs00207691_m1
MKI67	Hs01032439_m1
BMI1	Hs00180411_m1
NANOG	Hs02387400_g1
ACTB	Hs99999903_m1
