# Supplementary material for: A pre-existing population of ZEB2+ quiescent cells with stemness and mesenchymal features dictate chemoresistance in colorectal cancer
Source: J Exp Clin Cancer Res. 2020 Jan 8;39:2. doi: 10.1186/s13046-019-1505-4 (PMC6947904; doi:10.1186/s13046-019-1505-4)
Supplement: Supplementary file 5 — Additional file 5: Table S4. Gene expression array of PKH26+ versus PKH26− cells ordered according to PCA Factor 4 and transcripts modulated in quiescent/slow proliferating (PKH26+) and fast proliferating (PKH26−) cells. [file 13046_2019_1505_MOESM5_ESM.xlsx]

## Sheet: Array
Table S4. Gene expression array of PKH26+ versus PKH26- cells ordered according to PCA Factor4
probeset	H1	H2	H3	H4	H5	L1	L2	L3	L4	L5	Name	Accession	Symbol	Factor1	Factor2	Factor3	Factor4	Factor5
TC04000593,hg,1	9.79799	10.0546	8.78856	15.0685	12.7472	8.45281	7.85573	7.56396	10.2585	7.99581	Homo sapiens microRNA 1973 (MIR1973), microRNA,	NR_031737	MIR1973	2.19501	6.11664	12.6443	-16.2963	1.06435
TC0X002204,hg,1	14.2801	13.1783	13.7469	8.50803	13.1803	10.8159	12.9676	13.7537	8.07694	7.2718	accn=L32786 class=mRNAlike lncRNA name=Human lncRNA ref=JounralRNA transcriptId=4737 cpcScore=-1,0306500 cnci=-0,2515551	L32786	SLC25A5	2.95568	-0.996435	-16.5539	-12.1338	7.99458
TC06001165,hg,1	5.30062	4.61178	4.37153	8.35649	6.39036	3.51297	3.57419	3.48222	4.93354	3.61082	Homo sapiens QKI, KH domain containing, RNA binding (QKI), transcript variant 1, mRNA,	NM_006775	QKI	-0.0216668	3.63364	7.46483	-11.767	-0.678175
TC20000159,hg,1	6.52155	6.05387	5.93394	9.82794	7.62915	5.03934	6.13569	5.97671	6.16278	4.91335	Homo sapiens piRNA piR-50507, complete sequence,	DQ583395		0.684701	2.65765	5.68925	-11.2162	3.51135
TC16000928,hg,1	10.9901	11.0639	9.66238	4.24849	10.067	3.32193	9.43422	6.19211	5.78507	7.96588	Homo sapiens piRNA piR-44560, complete sequence,	DQ576448		1.32465	5.89891	-18.0491	-10.5491	-10.2472
TC12002734,hg,1	9.92857	6.16003	7.02984	11.4717	8.88182	7.4768	5.80981	5.84884	8.65517	6.89023	accn=AY034634 class=mRNAlike lncRNA name=NULL ref=H-invitational v7,5 transcriptId=HIT000083498 cpcScore=2,5126600 cnci=-0,1245648	AY034634	SLC2A3	1.29854	2.00791	10.0047	-10.2519	-5.81448
TC02004623,hg,1	4.54641	4.86153	4.2076	8.52722	4.65295	4.35162	3.81063	3.96283	4.49418	3.60959	accn=NR_033258 class=lncRNA name= ref=RefGeneNoncode transcriptId=NR_033258 cpcScore=-0,9655330 cnci=-0,2660035	NR_033258	ZEB2	-0.0693889	0.382379	8.53639	-9.54081	1.11737
TC06002147,hg,1	7.13311	7.77869	7.04339	8.47677	7.43279	5.27077	5.4295	6.92813	6.42649	5.6636	Rfam model RF01345 hit found at contig region AL024508,1/122533-122498	uc021zfu		0.834721	1.74188	1.75456	-9.25329	-1.2917
TC04000276,hg,1	6.19992	7.73123	4.09485	3.72086	5.29349	3.32193	3.32193	3.32193	3.32193	3.32193	ncrna:novel chromosome:GRCh38:4:47976216:47976327:1 gene:ENSG00000221764 gene_biotype:miRNA transcript_biotype:miRNA	ENST00000408837		-0.217563	1.59773	-3.97515	-9.20815	-5.17471
TC15001680,hg,1	4.05349	3.32193	3.32193	8.69535	4.39886	4.13854	3.61306	3.32193	3.32193	3.33937	Homo sapiens piRNA piR-54999, complete sequence,	DQ587887		-0.31192	1.30892	10.1879	-9.15594	2.78884
TC11003298,hg,1	8.19254	8.12916	7.63025	8.55732	7.5367	6.54182	7.25307	7.03559	6.29392	5.83196	accn=BX649128 class=mRNAlike lncRNA name=Human lncRNA ref=JounralRNA transcriptId=3568 cpcScore=-1,1126900 cnci=-0,3616407	BX649128	SESN3	1.07369	0.0577521	-0.132836	-9.13583	0.574063
TC15000166,hg,1	4.73966	3.32193	4.24137	9.61964	5.66911	4.7528	3.99416	3.79333	3.56992	4.52461	Homo sapiens piRNA piR-55000, complete sequence,	DQ587888		-0.0181639	3.12069	10.9528	-8.69748	1.69805
TC15000209,hg,1	4.73966	3.32193	4.24137	9.61964	5.66911	4.7528	3.99416	3.79333	3.56992	4.52461	Homo sapiens piRNA piR-55000, complete sequence,	DQ587888		-0.0181639	3.12069	10.9528	-8.69748	1.69805
TC15001127,hg,1	4.73966	3.32193	4.24137	9.61964	5.66911	4.7528	3.99416	3.79333	3.56992	4.52461	Homo sapiens piRNA piR-57434, complete sequence,	DQ590322		-0.0181639	3.12069	10.9528	-8.69748	1.69805
TC15001154,hg,1	4.73966	3.32193	4.24137	9.61964	5.66911	4.7528	3.99416	3.79333	3.56992	4.52461	Homo sapiens piRNA piR-57434, complete sequence,	DQ590322		-0.0181639	3.12069	10.9528	-8.69748	1.69805
TC06000291,hg,1	3.52798	3.6533	3.52833	7.82783	5.28056	3.32193	3.32193	3.32193	3.78523	3.37921	transfer RNA Ala (anticodon AGC)	uc021ysj		-0.338069	3.29527	8.31427	-8.55693	2.5401
TC01005988,hg,1	10.9943	10.5367	11.0557	10.1926	12.2686	6.48619	10.4348	8.98397	9.4701	10.3627	linc-C1orf14 chr1:-:183118843-183119157	TCONS_00001745-XLOC_001120		2.29346	6.35883	-4.87467	-8.40903	-4.90068
TC21001012,hg,1	7.46396	7.52073	7.1495	7.20477	7.29461	5.00328	6.48927	6.58964	5.76351	5.62282	linc-U2AF1-3 chr21:-:44808522-44809763	TCONS_00029159-XLOC_014103		0.769827	1.57359	-2.3711	-8.26041	-0.870001
TC11001601,hg,1	10.0798	9.32766	8.19512	7.16178	9.58515	5.20669	8.98156	8.22888	6.69574	7.71579	Homo sapiens piRNA piR-51047, complete sequence,	DQ583935		1.4323	3.76837	-8.73468	-8.02197	-2.09126
TC16001546,hg,1	11.7381	13.1708	12.0487	13.7654	13.6244	10.7796	11.5017	11.1675	11.5524	11.4211	accn=AK023784 class=mRNAlike lncRNA name=Human lncRNA ref=JounralRNA transcriptId=1640 cpcScore=-0,7793830 cnci=-0,2186507	AK023784	NKD1	3.17275	3.74787	2.52313	-7.98704	0.495522
TC15000895,hg,1	11.4271	9.15797	10.1719	6.2351	12.2063	5.63569	8.89779	6.7408	7.08087	8.69833	Homo sapiens piRNA piR-48616, complete sequence,	DQ580504		1.65349	7.8464	-11.0066	-7.81617	-8.34479
TC04002368,hg,1	5.13869	4.90571	5.6679	6.8043	4.28037	4.27506	4.26523	3.85043	3.3636	4.22752	accn=DQ470079 class=mRNAlike lncRNA name=NULL ref=H-invitational v7,5 transcriptId=HIT000343452 cpcScore=1,5316600 cnci=-0,5112933	DQ470079	TLR3	-0.0795684	0.0536943	2.87696	-7.61708	-2.65593
TC05002891,hg,1	10.0224	10.0716	10.3651	11.0315	11.4179	7.80646	9.91712	9.54182	8.80513	9.52722	accn=U52839 class=mRNAlike lncRNA name=Human lncRNA ref=JounralRNA transcriptId=2856 cpcScore=-1,3688700 cnci=-0,1575912	U52839		2.19362	4.30387	-0.905688	-7.56338	0.0946715
TC02004860,hg,1	8.04681	8.37533	7.62393	8.48298	8.99558	7.0442	6.83297	6.75895	7.39646	6.23449	accn=CR623190 class=mRNAlike lncRNA name=Human lncRNA ref=JounralRNA transcriptId=1607 cpcScore=-1,1369100 cnci=-0,3462264	CR623190		1.19519	2.08088	1.39921	-7.47174	0.262095
TC18000381,hg,1	8.5684	8.54701	9.05979	13.5451	11.2907	8.49448	8.04554	8.47175	10.5116	9.20244	ncrna:novel chromosome:GRCh38:18:13823915:13823986:-1 gene:ENSG00000211528 gene_biotype:miRNA transcript_biotype:miRNA	ENST00000390194		2.07092	4.52199	10.7927	-7.30009	0.675628
TC12002664,hg,1	14.0031	17.8076	17.5583	16.7318	15.5233	17.961	16.5084	17.0236	16.6127	11.4953	accn=NULL class=lincRNA name=Human lincRNA ref=Scripture Reconstruction LincRNAs By Luo transcriptId=linc_luo_1322 cpcScore=-1,3066900 cnci=-0,2034482	linc_luo_1322		4.95591	-6.21093	1.675	-7.0053	13.7712
TC05002034,hg,1	14.6039	14.2183	14.4097	16.6075	15.8164	13.2167	13.8394	13.5836	14.1012	14.3101	ncrna:novel chromosome:GRCh38:5:167870545:167870665:-1 gene:ENSG00000221741 gene_biotype:miRNA transcript_biotype:miRNA	ENST00000408814		4.22544	3.709	3.91195	-6.80746	-1.09421
TC05001001,hg,1	13.2824	12.4949	12.8158	15.3208	14.229	11.3442	12.8515	12.4358	12.4924	13.1311	ncrna:novel chromosome:GRCh38:5:176451762:176451872:1 gene:ENSG00000221373 gene_biotype:miRNA transcript_biotype:miRNA	ENST00000408446		3.59617	3.90233	3.18143	-6.79461	-0.68123
TC17002807,hg,1	6.46901	6.24217	6.11871	8.24424	6.46812	5.78495	4.80347	5.43641	5.77108	5.44833	accn=X54533 class=mRNAlike lncRNA name=NULL ref=H-invitational v7,5 transcriptId=HIT000321909 cpcScore=2,3742400 cnci=-0,1014895	X54533	TIMP2	0.535728	1.10026	4.94385	-6.7902	-1.94835
TC22000936,hg,1	8.32505	8.11585	8.27814	8.53303	6.77131	6.54474	7.85463	7.12637	7.76005	6.78115	accn=AF021799 class=mRNAlike lncRNA name=NULL ref=H-invitational v7,5 transcriptId=HIT000062574 cpcScore=1,2183200 cnci=-0,0597754	AF021799	IL17RA	1.21066	-1.66944	-0.257793	-6.4541	-2.47063
TC12001170,hg,1	7.14799	4.9441	5.2073	7.88192	6.25722	5.44833	4.69988	4.92392	6.30084	5.08296	Homo sapiens solute carrier family 2 (facilitated glucose transporter), member 3 (SLC2A3), mRNA,	NM_006931	SLC2A3	0.408544	0.755278	5.25563	-6.42863	-2.94042
TC02001324,hg,1	7.3539	8.51777	7.91838	7.91401	7.71688	6.3213	6.80955	6.95992	6.68285	6.4747	cdna:all chromosome:VEGA56:2:219299002:219304130:1 Gene:OTTHUMG00000154505	OTTHUMT00000335541	AC114803,3	1.0588	1.054	-0.48366	-6.40905	-0.901702
TC15000770,hg,1	4.35583	4.17634	4.63317	6.96676	4.73623	4.17911	3.82136	4.34566	3.7579	3.80218	Homo sapiens piRNA piR-53527, complete sequence,	DQ586415		-0.168471	0.993551	4.8312	-6.35865	1.16341
TC15000783,hg,1	4.35583	4.17634	4.63317	6.96676	4.73623	4.17911	3.82136	4.34566	3.7579	3.80218	Homo sapiens piRNA piR-53527, complete sequence,	DQ586415		-0.168471	0.993551	4.8312	-6.35865	1.16341
TC15001748,hg,1	4.35583	4.17634	4.63317	6.96676	4.73623	4.17911	3.82136	4.34566	3.7579	3.80218	Homo sapiens piRNA piR-31233, complete sequence,	DQ571121		-0.168471	0.993551	4.8312	-6.35865	1.16341
TC15000175,hg,1	4.44866	4.27079	4.63658	7.01525	4.81581	4.25789	3.87778	4.25107	3.81847	3.92297	Homo sapiens piRNA piR-53527, complete sequence,	DQ586415		-0.144739	1.09097	4.9477	-6.31457	0.834937
TC15000984,hg,1	4.44866	4.27079	4.63658	7.01525	4.81581	4.25789	3.87778	4.25107	3.81847	3.92297	Homo sapiens piRNA piR-53527, complete sequence,	DQ586415		-0.144739	1.09097	4.9477	-6.31457	0.834937
TC15001990,hg,1	4.44866	4.27079	4.63658	7.01525	4.81581	4.25789	3.87778	4.25107	3.81847	3.92297	Homo sapiens piRNA piR-31233, complete sequence,	DQ571121		-0.144739	1.09097	4.9477	-6.31457	0.834937
TC06001612,hg,1	11.1405	11.0934	10.8896	4.41853	12.7967	4.99199	9.90098	7.82972	7.96386	8.82331	Homo sapiens piRNA piR-45294, complete sequence,	DQ577182		1.81224	7.9058	-17.5231	-6.21917	-6.82463
TC15001846,hg,1	4.7891	4.6123	5.01325	7.40973	5.01708	4.66891	4.50229	4.39613	4.21594	4.35545	Homo sapiens piRNA piR-31233, complete sequence,	DQ571121		0.0165925	0.798391	5.02034	-6.15618	0.762805
TC05001804,hg,1	12.8158	13.1173	12.5693	13.0532	13.1576	12.0332	11.9446	12.0925	11.85	11.2175	Homo sapiens chemokine (C-X-C motif) ligand 14 (CXCL14), mRNA,	NM_004887	CXCL14	3.30952	0.850674	0.339662	-6.11783	0.767436
TC01005141,hg,1	8.96144	9.24306	8.4501	8.58977	8.72543	7.9304	8.2017	8.01366	8.56278	6.79236	accn=AK095715 class=mRNAlike lncRNA name=Human lncRNA ref=JounralRNA transcriptId=996 cpcScore=-1,0256300 cnci=-0,3167764	AK095715	CHRM3	1.53432	-0.542527	-0.590821	-6.06784	0.75461
TC12002169,hg,1	10.5109	10.133	9.9278	12.2227	9.69616	10.0699	9.76474	9.74828	10.2078	9.17118	accn=DQ925669 class=mRNAlike lncRNA name=NULL ref=H-invitational v7,5 transcriptId=HIT000468675 cpcScore=0,8342290 cnci=-0,1368908	DQ925669	WNK1	2.32528	-1.2028	4.44751	-6.05953	0.24976
TC15000025,hg,1	9.72272	8.51078	8.99251	9.1076	9.7683	6.64622	9.21267	9.07077	7.9205	8.40444	Homo sapiens piRNA piR-37799, complete sequence,	DQ599733		1.70407	2.82406	-3.48643	-6.00461	-0.224064
TC15000138,hg,1	9.72272	8.51078	8.99251	9.1076	9.7683	6.64622	9.21267	9.07077	7.9205	8.40444	Homo sapiens piRNA piR-37799, complete sequence,	DQ599733		1.70407	2.82406	-3.48643	-6.00461	-0.224064
TC15000149,hg,1	9.72272	8.51078	8.99251	9.1076	9.7683	6.64622	9.21267	9.07077	7.9205	8.40444	Homo sapiens piRNA piR-35626, complete sequence,	DQ597560		1.70407	2.82406	-3.48643	-6.00461	-0.224064
TC15000208,hg,1	9.72272	8.51078	8.99251	9.1076	9.7683	6.64622	9.21267	9.07077	7.9205	8.40444	Homo sapiens piRNA piR-35626, complete sequence,	DQ597560		1.70407	2.82406	-3.48643	-6.00461	-0.224064
TC15001013,hg,1	9.72272	8.51078	8.99251	9.1076	9.7683	6.64622	9.21267	9.07077	7.9205	8.40444	Homo sapiens piRNA piR-38408, complete sequence,	DQ600342		1.70407	2.82406	-3.48643	-6.00461	-0.224064
TC15001052,hg,1	9.72272	8.51078	8.99251	9.1076	9.7683	6.64622	9.21267	9.07077	7.9205	8.40444	Homo sapiens piRNA piR-38408, complete sequence,	DQ600342		1.70407	2.82406	-3.48643	-6.00461	-0.224064
TC15001060,hg,1	9.72272	8.51078	8.99251	9.1076	9.7683	6.64622	9.21267	9.07077	7.9205	8.40444	Homo sapiens piRNA piR-38408, complete sequence,	DQ600342		1.70407	2.82406	-3.48643	-6.00461	-0.224064
TC15001064,hg,1	9.72272	8.51078	8.99251	9.1076	9.7683	6.64622	9.21267	9.07077	7.9205	8.40444	Homo sapiens piRNA piR-38408, complete sequence,	DQ600342		1.70407	2.82406	-3.48643	-6.00461	-0.224064
TC15001094,hg,1	9.72272	8.51078	8.99251	9.1076	9.7683	6.64622	9.21267	9.07077	7.9205	8.40444	Homo sapiens piRNA piR-38408, complete sequence,	DQ600342		1.70407	2.82406	-3.48643	-6.00461	-0.224064
TC15001114,hg,1	9.72272	8.51078	8.99251	9.1076	9.7683	6.64622	9.21267	9.07077	7.9205	8.40444	Homo sapiens piRNA piR-38408, complete sequence,	DQ600342		1.70407	2.82406	-3.48643	-6.00461	-0.224064
TC15001128,hg,1	9.72272	8.51078	8.99251	9.1076	9.7683	6.64622	9.21267	9.07077	7.9205	8.40444	Homo sapiens piRNA piR-38408, complete sequence,	DQ600342		1.70407	2.82406	-3.48643	-6.00461	-0.224064
TC15001155,hg,1	9.72272	8.51078	8.99251	9.1076	9.7683	6.64622	9.21267	9.07077	7.9205	8.40444	Homo sapiens piRNA piR-38408, complete sequence,	DQ600342		1.70407	2.82406	-3.48643	-6.00461	-0.224064
TC03003038,hg,1	9.12255	8.80341	9.17803	9.54024	9.52817	8.17585	8.25588	8.26407	8.42233	7.63696	accn=AL049423 class=mRNAlike lncRNA name=Human lncRNA ref=JounralRNA transcriptId=1866 cpcScore=-1,1859700 cnci=-0,2572742	AL049423	ZBTB20	1.68549	1.14331	0.82548	-5.97279	0.0494449
TC05002797,hg,1	11.355	12.6231	11.4931	13.4631	12.6186	11.2599	10.9474	10.9014	11.8035	11.069	accn=S83545 class=mRNAlike lncRNA name=NULL ref=H-invitational v7,5 transcriptId=HIT000217216 cpcScore=2,9357700 cnci=-0,1129331	S83545	SLC9A3	3.03117	1.86251	4.23156	-5.96312	0.344693
TC15001156,hg,1	9.6163	8.35945	8.74222	8.85792	9.60241	6.66937	9.05864	8.88028	7.71948	8.19573	Homo sapiens piRNA piR-38408, complete sequence,	DQ600342		1.63132	2.66496	-3.48377	-5.75201	-0.0207326
TC06000690,hg,1	7.93567	8.06258	8.68736	9.84101	8.62525	8.34481	8.10737	7.52681	8.15285	6.90086	Homo sapiens piRNA piR-34107, complete sequence,	DQ596041		1.47719	-0.0270507	3.59975	-5.70587	2.44348
TC06000595,hg,1	7.8687	8.53807	7.8997	8.93524	8.36095	7.47387	7.37539	7.27343	7.30945	6.98615	Homo sapiens protein tyrosine kinase 7 (PTK7), transcript variant PTK7-1, mRNA,	NM_002821	PTK7	1.29386	0.993193	1.80783	-5.6933	0.449862
TC16001664,hg,1	5.38475	5.66287	5.94352	5.5419	6.1733	3.46312	5.61528	5.66515	4.81266	4.57971	accn=Y13807 class=mRNAlike lncRNA name=NULL ref=H-invitational v7,5 transcriptId=HIT000325797 cpcScore=-1,3675500 cnci=-0,2938811	Y13807		0.186452	2.13814	-3.03282	-5.67308	1.18318
TC19002525,hg,1	6.69326	7.21641	6.63125	7.80397	8.27706	5.85245	6.7057	6.19365	6.65458	6.04779	accn=NULL class=lncRNA name= ref=EnsemblNoncode transcriptId=ENST00000366172 cpcScore=1,1682100 cnci=-0,2985944	ENST00000366172		0.855563	2.94562	1.19924	-5.66608	1.79002
TC05001367,hg,1	14.2157	13.4701	14.4911	12.2393	14.5472	13.0452	14.1497	13.9707	11.5485	11.3232	[retired] cdna:known chromosome:GRCh37:5:55240484:55240957:-1 gene:ENSG00000253518 gene_biotype:antisense transcript_biotype:antisense	ENST00000447197	LOC100652914 // LOC100653008	3.71211	0.514749	-6.5359	-5.6549	4.92113
TC01001559,hg,1	11.5314	12.1462	11.296	12.583	11.1768	10.8305	11.1532	11.0862	11.3834	10.4955	Homo sapiens quiescin Q6 sulfhydryl oxidase 1 (QSOX1), transcript variant 2, mRNA,	NM_001004128	QSOX1	2.86311	-0.570255	1.78047	-5.62901	0.137208
TC09000302,hg,1	3.32193	3.50254	3.32193	6.17435	6.21876	3.34458	4.48397	3.54237	3.48776	3.32193	Homo sapiens piRNA piR-51432, complete sequence,	DQ584320		-0.348721	4.54908	3.87295	-5.6013	6.44573
TC15002198,hg,1	6.60439	6.28533	5.66602	6.4302	5.03343	5.3233	5.19113	5.03412	4.71165	5.01254	accn=AB073658 class=mRNAlike lncRNA name=NULL ref=H-invitational v7,5 transcriptId=HIT000328459 cpcScore=-1,3545800 cnci=-0,4369195	AB073658	TMOD2	0.295324	-0.865419	0.523503	-5.59055	-2.77132
TC12000791,hg,1	5.73194	5.98416	4.44453	6.95201	6.206	4.5289	5.72405	5.23648	4.7696	5.09002	[retired]ncrna:snoRNA chromosome:GRCh37:12:102183593:102183693:1 gene:ENSG00000238940 gene_biotype:snoRNA transcript_biotype:snoRNA	ENST00000459085		0.266289	2.13737	1.51661	-5.58588	2.16919
TC02003777,hg,1	6.16991	5.86344	6.15851	6.4955	5.28444	4.88829	5.16672	5.46714	5.6013	4.76514	accn=NULL class=lncRNA name= ref=UCSCGeneNoncode transcriptId=uc010fuc,1 cpcScore=-1,2539500 cnci=-0,3429260	uc010fuc		0.320316	-0.74004	0.582798	-5.53895	-1.82725
TC02000762,hg,1	5.04448	5.62233	5.59715	5.62649	5.12514	4.04293	4.75995	4.70488	4.59293	4.21157	Homo sapiens inhibin, beta B (INHBB), mRNA,	NM_002193	INHBB	0.0324851	0.502313	-0.31502	-5.5056	-0.613091
TC16000440,hg,1	11.5679	12.9253	12.0857	13.2677	13.1311	11.2503	11.7578	11.4868	11.3329	11.6632	Homo sapiens naked cuticle homolog 1 (Drosophila) (NKD1), mRNA,	NM_033119	NKD1	3.15999	2.73519	1.71059	-5.34144	1.14393
TC16001588,hg,1	8.33061	5.31426	5.73778	4.76454	5.15874	4.60846	5.50186	5.1691	4.79773	4.80159	accn=NULL class=mRNAlike lncRNA name=vega lncRNA ref=GENCODE transcriptId=OTTHUMT00000316376 cpcScore=-0,9413470 cnci=-0,3934777 gene:OTTHUMG00000150106	OTTHUMT00000316376	AC009110,1	0.246921	-1.03565	-4.74933	-5.33474	-5.63699
TC19001641,hg,1	7.56726	7.73403	7.63791	8.51031	7.88245	7.24037	7.11042	6.15731	7.15731	6.66396	Homo sapiens IGF-like family member 4 (IGFL4), mRNA,	NM_001002923	IGFL4	1.10215	0.810223	2.48076	-5.30963	-0.80328
TC07001746,hg,1	6.20965	5.49773	7.31762	8.22888	6.80797	5.85717	5.98451	6.06251	6.46362	5.62935	Homo sapiens solute carrier family 26 (anion exchanger), member 3 (SLC26A3), mRNA,	NM_000111	SLC26A3	0.679849	0.815271	3.49993	-5.2928	0.297522
TC01001587,hg,1	6.59601	6.95952	6.38224	7.29923	6.93937	5.83787	6.16251	5.91509	6.13981	5.62404	Homo sapiens ral guanine nucleotide dissociation stimulator-like 1 (RGL1), mRNA,	NM_015149	RGL1	0.670943	0.982483	1.08035	-5.2925	0.32733
TC06000466,hg,1	7.34055	6.84156	7.10285	4.53727	8.02351	3.79604	6.62105	6.3025	4.81356	5.75617	Homo sapiens piRNA piR-34293, complete sequence,	DQ596227		0.550471	4.22244	-8.83313	-5.28265	-1.54674
TC15000719,hg,1	3.32193	3.40577	4.21236	6.05137	3.40301	3.32193	3.58719	3.32193	3.32193	3.32193	Homo sapiens piRNA piR-53527, complete sequence,	DQ586415		-0.497928	0.0667535	4.38891	-5.2642	0.442713
TC15001709,hg,1	3.32193	3.40577	4.21236	6.05137	3.40301	3.32193	3.58719	3.32193	3.32193	3.32193	Homo sapiens piRNA piR-53527, complete sequence,	DQ586415		-0.497928	0.0667535	4.38891	-5.2642	0.442713
TC16001221,hg,1	8.10234	8.79517	8.60402	7.76762	8.74027	7.24072	7.9374	7.70209	7.76932	6.65178	Homo sapiens transmembrane emp24 protein transport domain containing 6 (TMED6), mRNA,	NM_144676	TMED6	1.35092	0.697006	-2.10154	-5.24759	1.1079
TC15001866,hg,1	11.428	11.5756	11.2534	7.1157	13.1449	6.50944	10.8896	9.22084	8.54459	10.4285	Homo sapiens piRNA piR-35783, complete sequence,	DQ597717		2.2635	7.5399	-12.9296	-5.23012	-4.75529
TC01002412,hg,1	11.4191	11.988	11.5509	12.1349	11.4231	10.5912	10.4167	10.6403	11.0169	10.7024	Homo sapiens interferon, alpha-inducible protein 6 (IFI6), transcript variant 1, mRNA,	NM_002038	IFI6	2.7835	0.657847	1.53763	-5.21594	-2.27879
TC08001178,hg,1	8.50359	9.48373	9.84202	9.21099	8.6011	7.64231	9.0117	8.55989	8.06072	8.09954	Homo sapiens dickkopf WNT signaling pathway inhibitor 4 (DKK4), mRNA,	NM_014420	DKK4	1.69034	0.129387	-1.57401	-5.19252	-0.180157
TC15001710,hg,1	7.20293	6.5742	6.86952	10.132	7.07801	7.44696	6.44159	7.09221	7.91721	6.40657	Homo sapiens piRNA piR-34889, complete sequence,	DQ596823		1.08056	-0.713405	7.53242	-5.18925	1.1957
TC08002397,hg,1	8.12956	9.48963	8.63156	9.5277	8.93306	8.14415	8.84784	8.37797	8.29175	7.51182	accn=BC004287 class=mRNAlike lncRNA name=Human lncRNA ref=JounralRNA transcriptId=4016 cpcScore=-1,2351700 cnci=-0,3444545	BC004287	ZNF704	1.64011	0.283786	0.859827	-5.17231	3.22298
TC15001941,hg,1	5.73703	5.92638	5.2972	4.95128	4.85191	4.26578	5.7585	5.018	4.93748	3.87385	Homo sapiens piRNA piR-37290, complete sequence,	DQ599224		0.0900184	-1.18112	-2.92742	-5.17126	0.891249
TC06001355,hg,1	10.0231	10.2618	10.3316	10.6717	10.5406	8.95224	9.70296	9.71557	9.14719	9.41524	Homo sapiens histone cluster 1, H4h (HIST1H4H), mRNA,	NM_003543	HIST1H4H	2.20595	1.704	-0.162253	-5.15788	-0.0703429
TC07002818,hg,1	14.9812	14.5405	14.3523	15.0178	14.3952	13.8691	13.4956	13.5209	14.1692	13.5027	accn=AF086401 class=mRNAlike lncRNA name=Human lncRNA ref=JounralRNA transcriptId=3666 cpcScore=-1,1586100 cnci=-0,3364278	AF086401	MACC1	4.10133	0.0650443	1.56453	-5.1576	-2.50277
TC09001636,hg,1	9.23145	7.76997	9.20759	6.61011	8.03337	8.3759	9.02305	9.13282	6.43198	5.22635	Homo sapiens mRNA from HIV associated non-Hodgkins lymphoma (clone hl1-14),	Y16709	SET	1.3405	-2.83462	-7.07796	-5.14999	6.04766
TC07001605,hg,1	5.23065	5.45891	4.94677	5.32502	4.97428	4.0768	4.17179	4.61785	3.87751	4.1869	Homo sapiens sterile alpha motif domain containing 9 (SAMD9), transcript variant 2, mRNA,	NM_001193307	SAMD9	-0.0759983	0.838129	-0.279973	-5.13347	-1.26808
TC02000722,hg,1	7.85936	8.27871	7.80765	8.27183	7.67415	6.83417	7.4437	7.36281	7.39701	6.8535	Homo sapiens cDNA FLJ41623 fis, clone CTONG3009227,	AK123617		1.19608	0.13829	0.0419278	-5.13162	-0.38797
TC20000075,hg,1	5.44352	4.87574	4.31355	5.82804	5.03296	3.51347	4.69969	4.39148	4.24288	4.62606	ncrna:known chromosome:GRCh38:20:8831186:8831393:1 gene:ENSG00000201348 gene_biotype:snoRNA transcript_biotype:snoRNA	ENST00000364478	RNU105B	-0.0718686	1.56899	0.514909	-5.12301	-1.40452
TC21000200,hg,1	4.66148	5.51091	5.28644	5.52009	5.31907	3.95373	4.16491	4.25483	4.23144	4.27847	Homo sapiens EST from clone 208499, full insert,	AL355711	ABCG1	-0.0625117	1.6182	0.629402	-5.11616	-1.18809
TC05000308,hg,1	8.58063	7.81513	7.58143	3.94837	8.15533	3.39866	7.73271	6.82163	4.79572	6.75541	Homo sapiens piRNA piR-42794, complete sequence,	DQ574682		0.746654	4.29036	-13.3733	-5.10777	-4.09722
TC05000320,hg,1	8.58063	7.81513	7.58143	3.94837	8.15533	3.39866	7.73271	6.82163	4.79572	6.75541	Homo sapiens piRNA piR-42794, complete sequence,	DQ574682		0.746654	4.29036	-13.3733	-5.10777	-4.09722
TC05000486,hg,1	8.58063	7.81513	7.58143	3.94837	8.15533	3.39866	7.73271	6.82163	4.79572	6.75541	Homo sapiens piRNA piR-42794, complete sequence,	DQ574682		0.746654	4.29036	-13.3733	-5.10777	-4.09722
TC05001199,hg,1	8.58063	7.81513	7.58143	3.94837	8.15533	3.39866	7.73271	6.82163	4.79572	6.75541	Homo sapiens piRNA piR-58172, complete sequence,	DQ591060		0.746654	4.29036	-13.3733	-5.10777	-4.09722
TC05001633,hg,1	8.58063	7.81513	7.58143	3.94837	8.15533	3.39866	7.73271	6.82163	4.79572	6.75541	Homo sapiens piRNA piR-58172, complete sequence,	DQ591060		0.746654	4.29036	-13.3733	-5.10777	-4.09722
TC15001604,hg,1	12.2118	11.4253	11.662	14.3901	13.4306	11.1965	11.5719	11.4662	12.0281	12.1884	ncrna:novel chromosome:GRCh38:15:69785415:69785504:-1 gene:ENSG00000215958 gene_biotype:miRNA transcript_biotype:miRNA	ENST00000401139		3.20787	3.54423	4.88184	-5.08765	-0.218913
TC06000471,hg,1	4.69446	4.3826	4.55834	6.88911	5.19489	4.31655	4.24263	4.29085	4.97296	4.27717	Homo sapiens piRNA piR-37279, complete sequence,	DQ599213		-0.0346005	1.15024	4.86379	-5.02323	0.383784
TC09001260,hg,1	6.53313	6.48035	6.37668	8.57914	7.99425	6.14217	6.20445	6.31344	6.60386	6.2626	Homo sapiens piRNA piR-59837, complete sequence,	DQ592725		0.829663	2.82884	4.02271	-5.01076	1.62307
TC06001770,hg,1	6.74485	7.5326	6.60891	7.97642	6.86298	6.71502	6.67776	6.50715	6.4097	5.86462	Homo sapiens ectonucleotide pyrophosphatase/phosphodiesterase 5 (putative) (ENPP5), transcript variant 2, mRNA,	NM_021572	ENPP5	0.849259	-0.190521	2.00877	-4.99437	1.80596
TC20001344,hg,1	7.75969	8.58733	8.09289	7.80227	9.04893	6.60439	7.81066	7.34715	6.93389	7.17796	accn=X91013 class=mRNAlike lncRNA name=NULL ref=H-invitational v7,5 transcriptId=HIT000324436 cpcScore=0,0956629 cnci=-1,0000000	X91013	COL9A3	1.25562	2.86097	-2.04882	-4.98827	0.759971
TC0X000450,hg,1	10.7447	9.52134	10.2871	12.6269	11.8802	9.6514	10.3584	10.1885	9.9564	10.5265	ncrna:novel chromosome:GRCh38:X:89790335:89790451:1 gene:ENSG00000221005 gene_biotype:miRNA transcript_biotype:miRNA	ENST00000408078		2.51168	3.53341	3.57991	-4.96873	0.961947
TC02003512,hg,1	8.07053	8.4673	7.83289	8.24369	8.10453	7.02904	7.53361	7.46963	7.39551	7.02175	accn=NULL class=lncRNA name= ref=UCSCGeneNoncode transcriptId=uc002tji,1 cpcScore=0,3068400 cnci=-0,2549738	uc002tji		1.25672	0.677784	-0.265731	-4.96203	-0.232698
TC05001096,hg,1	8.5408	9.52884	8.58453	10.077	9.48025	8.3532	8.14825	8.05152	8.61065	8.24872	Homo sapiens solute carrier family 9, subfamily A (NHE3, cation proton antiporter 3), member 3 (SLC9A3), transcript variant 1, mRNA,	NM_004174	SLC9A3	1.71589	1.62287	3.01292	-4.96138	0.0743169
TC21000747,hg,1	5.74034	6.30993	6.25646	6.51662	6.24667	5.03867	5.5768	5.30967	5.23798	5.22175	accn=AL355711 class=mRNAlike lncRNA name=Human lncRNA ref=JounralRNA transcriptId=1967 cpcScore=-0,9752060 cnci=-0,1971431	AL355711	ABCG1	0.389457	1.24616	0.305154	-4.92703	-0.282004
TC02004762,hg,1	4.36691	4.15747	3.69238	5.53971	4.05801	3.50756	3.90994	3.72803	3.51084	3.66166	accn=AF086041 class=mRNAlike lncRNA name=Human lncRNA ref=JounralRNA transcriptId=1503 cpcScore=-1,2167000 cnci=-0,3771470	AF086041		-0.372221	0.591146	2.26534	-4.89223	0.0613089
TC07000392,hg,1	11.7016	11.4325	11.6505	11.3267	11.332	10.3113	11.3419	11.0968	10.3554	10.3728	Homo sapiens piRNA piR-34994, complete sequence,	DQ596928	INTS4	2.74144	0.304248	-2.03383	-4.87875	0.00846688
TC07001918,hg,1	5.62609	4.55016	5.09185	5.488	4.49795	3.65392	4.6241	4.93233	4.92423	4.15216	ncrna:novel chromosome:GRCh38:7:140094697:140094792:-1 gene:ENSG00000251728 gene_biotype:misc_RNA transcript_biotype:misc_RNA	ENST00000515919		-0.0456363	-0.433471	-0.421566	-4.86086	-1.82278
TC12003015,hg,1	10.827	10.8061	10.4232	10.8863	10.3021	10.0037	10.4656	10.1541	10.7796	9.12202	accn=AK026881 class=mRNAlike lncRNA name=Human lncRNA ref=JounralRNA transcriptId=4468 cpcScore=-1,1474200 cnci=-0,2914805	AK026881	FGD6	2.4274	-1.18593	0.230038	-4.85395	0.831407
TC15001514,hg,1	3.85696	5.14276	3.98376	5.90477	3.32193	4.75872	3.44144	3.67038	3.32193	3.32193	Homo sapiens piRNA piR-60958, complete sequence,	DQ594846		-0.345353	-1.56297	4.42979	-4.85211	0.589182
TC21000982,hg,1	4.12223	5.74925	4.63903	5.58938	4.49245	3.89284	3.57769	4.27084	3.35185	4.26578	linc-ERG-11 chr21:-:40388682-40390969	TCONS_00029138-XLOC_014080		-0.204319	1.16797	1.57106	-4.81424	-1.09992
TC0Y000058,hg,1	14.5882	13.9514	14.5882	16.1058	15.468	13.5406	14.0582	13.8437	13.9378	14.4827	ncrna:novel chromosome:GRCh38:Y:16062766:16062829:1 gene:ENSG00000252664 gene_biotype:miRNA transcript_biotype:miRNA	ENST00000516855		4.21959	2.91872	2.83833	-4.80568	-0.907347
TC05002143,hg,1	3.37212	3.48921	3.72639	6.40143	3.70688	3.67109	3.32193	3.32193	3.64281	3.47713	Homo sapiens microRNA 340 (MIR340), microRNA,	NR_029885	MIR340	-0.460394	0.453	6.07973	-4.80565	0.67153
TC20001090,hg,1	5.57435	5.26152	4.47183	5.5443	5.4838	3.52043	4.02738	4.51759	4.31882	4.87406	accn=U12207 class=snoRNA name=E1-2 snoRNA ref=NONCODE v2,0 transcriptId=NULL cpcScore=-1,5906100 cnci=-0,2462148	U12207		-0.0446756	2.47785	0.237206	-4.76418	-3.13166
TC05002142,hg,1	6.87959	7.32794	6.80205	7.31175	6.9168	6.12764	6.48103	6.47152	6.55847	5.85652	Homo sapiens ring finger protein 130 (RNF130), transcript variant 1, mRNA,	NM_018434	RNF130	0.797951	0.213632	0.316734	-4.7594	0.247973
TC16001534,hg,1	6.95475	7.71579	7.04449	7.52563	8.12418	6.29953	6.86094	7.22077	6.36768	6.21537	accn=NR_040677 class=lncRNA name= ref=RefGeneNoncode transcriptId=NR_040677 cpcScore=-1,0438000 cnci=-0,3540248	NR_040677	LOC100507577	0.955174	2.04151	-0.588204	-4.7553	2.4702
TC15000548,hg,1	9.111	7.64559	8.28961	8.18769	9.08593	6.44708	8.64927	8.50897	7.33251	7.69775	Homo sapiens piRNA piR-48520, complete sequence,	DQ580408		1.42266	2.32982	-3.59593	-4.74228	0.470043
TC02000396,hg,1	10.3839	9.4798	9.47622	11.9906	11.5009	9.44985	9.89207	9.7372	9.69503	9.9503	ncrna:novel chromosome:GRCh38:2:68229926:68230015:1 gene:ENSG00000216115 gene_biotype:miRNA transcript_biotype:miRNA	ENST00000401296		2.32766	3.27022	3.54306	-4.74211	1.44668
TC06002303,hg,1	9.79651	9.35166	9.47924	12.0387	11.1385	9.32083	10.0277	9.36994	9.6514	9.74177	ncrna:novel chromosome:GRCh38:6:165942271:165942341:-1 gene:ENSG00000252196 gene_biotype:miRNA transcript_biotype:miRNA	ENST00000516387		2.25573	2.90004	4.1186	-4.74038	2.2069
TC06003368,hg,1	7.4579	7.17615	7.30846	9.03304	7.6723	6.94791	6.9119	7.07919	7.49848	6.7916	accn=AF059253 class=mRNAlike lncRNA name=NULL ref=H-invitational v7,5 transcriptId=HIT000064829_06 cpcScore=1,2073500 cnci=-0,1078893	AF059253	DXO	1.11172	0.64578	3.49086	-4.74031	0.217759
TC19000423,hg,1	12.3887	11.5914	12.5349	14.3689	13.7482	11.4819	12.0925	11.5367	12.3075	12.5101	ncrna:novel chromosome:GRCh38:19:31926573:31926688:1 gene:ENSG00000221504 gene_biotype:miRNA transcript_biotype:miRNA	ENST00000408577		3.33945	3.5103	3.98186	-4.72038	-0.661143
TC05003382,hg,1	8.35166	7.97245	8.41936	7.31115	6.59944	8.59441	7.46343	8.22073	6.77931	5.19227	accn=CR604135 class=mRNAlike lncRNA name=Human lncRNA ref=JounralRNA transcriptId=3239 cpcScore=-1,2199000 cnci=-0,4095145	CR604135		1.15917	-4.40247	-1.84635	-4.7124	2.98577
TC15000845,hg,1	5.72115	7.39802	7.35545	8.44556	9.2465	6.50734	6.69875	6.51418	5.90195	6.5779	ncrna:known chromosome:GRCh38:15:89120779:89120840:1 gene:ENSG00000239151 gene_biotype:snRNA transcript_biotype:snRNA	ENST00000458793	RNU7-195P	0.955182	4.95402	2.61106	-4.70098	4.3159
TC09000655,hg,1	6.0742	5.36095	4.66859	6.23255	5.53069	4.36945	4.41357	4.43745	5.31545	5.02074	ncrna:novel chromosome:GRCh38:9:126426893:126426970:1 gene:ENSG00000252985 gene_biotype:snoRNA transcript_biotype:snoRNA	ENST00000517176		0.124124	1.27321	2.12439	-4.69032	-3.4229
TC0X000978,hg,1	7.45919	8.73159	7.64882	8.09451	8.3523	7.02003	7.28472	7.24037	7.13155	6.9308	Homo sapiens monoamine oxidase B (MAOB), mRNA,	NM_000898	MAOB	1.20023	1.49465	0.127286	-4.68032	0.721588
TC10001145,hg,1	10.1798	10.2533	9.52722	11.2486	11.7229	8.24387	8.71036	8.55862	10.3498	10.6188	Homo sapiens microRNA 604 (MIR604), microRNA,	NR_030335	MIR604	2.23297	5.23968	3.23764	-4.6746	-5.09461
TC09002240,hg,1	6.34396	5.14468	4.85072	6.7458	4.99368	4.90658	4.92632	5.01918	4.98262	5.04517	linc-OR1Q1 chr9:+:125369137-125371333	TCONS_l2_00029018-XLOC_l2_015003		0.192258	-0.205756	2.34541	-4.66643	-2.06198
TC09000767,hg,1	6.94097	8.19254	7.7998	7.63248	6.96504	6.67518	7.11997	7.33091	6.53752	6.25679	Homo sapiens carboxyl ester lipase (CEL), mRNA,	NM_001807	CEL	1.00595	-0.558136	-0.775143	-4.65483	1.12178
TC06001795,hg,1	9.87274	9.91004	9.78008	11.4435	10.5116	9.25532	9.43954	9.67274	9.75507	9.53018	[retired]cdna:pseudogene chromosome:GRCh37:6:51274879:51275103:-1 gene:ENSG00000232702 gene_biotype:pseudogene transcript_biotype:processed_pseudogene	ENST00000543596		2.22377	1.58027	2.89826	-4.64666	0.350575
TC15000899,hg,1	4.51707	3.4821	4.41552	5.37934	3.69671	3.32193	4.40392	4.86238	3.83969	3.32193	Homo sapiens piRNA piR-40704, complete sequence,	DQ572592		-0.322693	-0.847347	0.348273	-4.62601	1.6889
TC03003223,hg,1	7.34014	7.16291	6.22275	6.40566	5.33724	5.51212	6.70266	6.37959	6.89633	5.3247	accn=BC036485 class=mRNAlike lncRNA name=Human lncRNA ref=JounralRNA transcriptId=2144 cpcScore=-1,1767400 cnci=-0,4075087	BC036485	ZMAT3	0.647884	-2.65166	-1.83182	-4.62563	-1.27026
TC19001642,hg,1	6.50108	7.07862	6.50944	7.48341	7.50354	6.02062	6.44936	6.09663	6.40782	5.95768	Homo sapiens cDNA FLJ39303 fis, clone OCBBF2013011,	AK096622	LOC400706	0.765197	1.76716	1.28329	-4.61612	1.19137
TC08001446,hg,1	5.963	5.71841	5.50553	7.08857	7.20477	5.39003	5.30418	5.21608	5.89295	5.24503	ncrna:novel chromosome:GRCh38:8:95678838:95678915:-1 gene:ENSG00000223297 gene_biotype:miRNA transcript_biotype:miRNA	ENST00000411365		0.435641	2.60601	2.91815	-4.61362	0.841972
TC05001460,hg,1	7.12756	6.37461	6.5751	7.24333	7.4264	6.38134	6.34536	5.62322	6.14815	5.78904	Homo sapiens piRNA piR-45204, complete sequence,	DQ577092		0.722374	1.38892	1.23728	-4.59774	-0.144389
TC21000944,hg,1	7.00221	7.42171	6.701	6.966	8.40189	5.49734	6.45522	6.37181	5.66493	6.66365	accn=NULL class=lncRNA name= ref=UCSCGeneNoncode transcriptId=uc002yup,1 cpcScore=-1,0214300 cnci=-0,2807600	uc002yup		0.814336	4.16561	-1.49768	-4.57399	-0.309051
TC21000424,hg,1	7.08356	7.55605	6.73978	7.2488	8.5408	5.78647	6.58694	6.55137	5.69665	6.7829	Homo sapiens cDNA FLJ33848 fis, clone CTONG2005567,	uc002yup		0.877068	4.1362	-1.05134	-4.55528	0.224108
TC20001393,hg,1	6.40831	6.61199	6.34693	6.97109	6.31926	5.59933	5.87841	5.73092	6.46212	5.48749	accn=BX647619 class=mRNAlike lncRNA name=Human lncRNA ref=JounralRNA transcriptId=2000 cpcScore=-0,9904900 cnci=-0,2822413	BX647619		0.581745	0.0867781	1.17802	-4.5339	-0.865291
TC01005764,hg,1	6.03679	5.80452	5.93645	7.06345	7.20726	4.4875	5.75585	5.84668	6.12241	5.83214	accn=BC010059 class=mRNAlike lncRNA name=Human lncRNA ref=JounralRNA transcriptId=4797 cpcScore=-1,0530600 cnci=-0,2781219	BC010059		0.504598	3.15411	0.932607	-4.53028	-0.0445324
TC08001734,hg,1	5.2183	5.32731	5.43744	6.25954	6.15384	4.14299	5.41042	5.54535	4.99561	4.84739	havana:known chromosome:GRCh38:8:143833270:143834063:-1 gene:ENSG00000255343 gene_biotype:3prime_overlapping_ncrna transcript_biotype:3prime_overlapping_ncrna	ENST00000534006		0.208012	2.06199	0.0455663	-4.52811	1.79319
TC07001286,hg,1	6.24217	6.72027	6.23203	7.87481	7.70854	5.75089	5.24046	5.24327	6.13671	6.47991	havana:known chromosome:GRCh38:7:36597834:36600120:-1 gene:ENSG00000230539 gene_biotype:sense_intronic transcript_biotype:sense_intronic	ENST00000449672	AOAH-IT1	0.659649	3.6319	4.03735	-4.5237	-2.24663
TC17002324,hg,1	4.47145	3.32193	3.32193	5.5823	3.46906	3.75277	3.32193	3.45455	3.37539	3.33882	accn=AF147404 class=mRNAlike lncRNA name=Human lncRNA ref=JounralRNA transcriptId=3272 cpcScore=-1,1043900 cnci=-0,3115795	AF147404		-0.491705	-0.328656	3.818	-4.52047	-0.712436
TC0Y000317,hg,1	8.21753	9.04061	8.58095	9.18794	9.20759	7.14325	7.91683	7.94049	8.0977	8.29707	accn=EF491796 class=mRNAlike lncRNA name=NULL ref=H-invitational v7,5 transcriptId=HIT000395523 cpcScore=0,5815490 cnci=-0,2316349	EF491796	UTY	1.54014	2.55508	0.613048	-4.51493	-1.28597
TC18000092,hg,1	4.72022	3.84104	4.35514	6.04323	5.17073	3.33538	4.10514	4.24257	4.06052	4.48663	ncrna:novel chromosome:GRCh38:18:21817624:21817828:1 gene:ENSG00000199977 gene_biotype:snoRNA transcript_biotype:snoRNA	ENST00000363107		-0.187121	2.53582	2.27857	-4.50929	-0.756008
TC05001391,hg,1	4.58845	5.304	4.36697	6.53162	5.36674	4.13683	5.02645	4.68829	4.33262	4.71943	ncrna:known chromosome:GRCh38:5:60304047:60304151:-1 gene:ENSG00000202017 gene_biotype:snRNA transcript_biotype:snRNA	ENST00000365147	RNU6-806P	0.0199297	1.78307	2.40544	-4.50537	1.95831
TC04002080,hg,1	7.3045	7.92232	7.75292	8.142	7.8909	7.058	7.17554	7.03983	7.20759	6.59172	accn=CR542200 class=mRNAlike lncRNA name=NULL ref=H-invitational v7,5 transcriptId=HIT000269069 cpcScore=4,3181600 cnci=-0,2509626	CR542200	CCNG2	1.121	0.643386	0.947482	-4.49079	0.785697
TC05000992,hg,1	5.83641	5.38039	5.04637	6.56533	5.02246	5.09619	5.01081	5.37555	5.02289	4.6196	Homo sapiens piRNA piR-45021, complete sequence,	DQ576909		0.193178	-0.659023	1.95709	-4.487	0.219864
TC15000569,hg,1	8.15786	7.52744	8.1437	4.5628	8.45868	3.48442	8.68239	7.73675	4.93748	7.02324	Homo sapiens piRNA piR-55827, complete sequence,	DQ588715		0.884228	4.44275	-13.5442	-4.48544	-0.697295
TC07000452,hg,1	7.22841	8.52117	8.21222	8.57566	7.61515	6.28674	7.54745	8.10234	7.0997	7.51005	Homo sapiens microRNA 590 (MIR590), microRNA,	NR_030321	MIR590	1.23629	0.95359	-0.489737	-4.48478	-0.024977
TC08002263,hg,1	5.55805	5.57336	5.48824	6.12294	4.89183	4.81344	4.93557	4.74004	5.07017	4.65284	accn=NR_038335 class=lncRNA name= ref=RefGeneNoncode transcriptId=NR_038335 cpcScore=8,5657600 cnci=-0,1838598	NR_038335	CLU	0.143618	-0.546307	1.26997	-4.46009	-1.53058
TC15001845,hg,1	4.91044	5.47996	4.52684	4.8433	4.63269	4.3881	4.14206	4.53565	4.8372	3.32193	Homo sapiens piRNA piR-31678, complete sequence,	DQ571566		-0.130267	-0.875297	0.137715	-4.45676	0.590709
TC08002510,hg,1	5.23605	4.88092	4.86304	6.60603	4.96652	4.77911	4.78525	4.91249	5.11873	4.36576	accn=U50573 class=mRNAlike lncRNA name=NULL ref=H-invitational v7,5 transcriptId=HIT000220178 cpcScore=1,0260400 cnci=-0,2122859	U50573	MTSS1	0.0846383	-0.247292	3.08823	-4.45301	0.680319
TC09001434,hg,1	5.06083	5.08012	4.87511	5.60572	5.18406	4.22772	4.20944	4.33583	4.29199	4.34554	Homo sapiens ATP-binding cassette, sub-family A (ABC1), member 1 (ABCA1), mRNA,	NM_005502	ABCA1	-0.0608979	1.19348	1.15252	-4.45128	-1.16913
TC09002781,hg,1	7.95909	8.25069	7.7492	8.62891	8.00203	7.35011	7.48715	7.53573	7.6262	7.08381	accn=NULL class=lncRNA name= ref=UCSCGeneNoncode transcriptId=uc004bnb,1 cpcScore=-1,1638100 cnci=-0,3543083	uc004bnb	RC3H2	1.27896	0.310597	1.17471	-4.45091	0.208112
TC15001894,hg,1	5.05308	4.87987	4.66769	5.98306	4.72227	5.15146	5.00125	4.72621	5.11863	3.46057	Homo sapiens piRNA piR-50419, complete sequence,	DQ583307		0.00810861	-1.5441	2.31366	-4.4492	2.97851
TC19002423,hg,1	4.89898	4.62732	5.18313	5.93758	4.65185	3.85742	4.38603	4.61548	4.21589	4.52929	accn=CR749698 class=mRNAlike lncRNA name=Human lncRNA ref=JounralRNA transcriptId=4848 cpcScore=-1,2200700 cnci=-0,4165988	CR749698		-0.0742908	0.696275	1.21252	-4.44805	-1.44574
TC06003225,hg,1	5.33313	5.51799	6.09735	5.90404	7.00608	5.63629	5.88936	4.50397	5.86111	4.0743	accn=NULL class=mRNAlike lncRNA name=vega lncRNA ref=GENCODE transcriptId=OTTHUMT00000043230 cpcScore=-1,5146900 cnci=-0,4395048 gene:OTTHUMG00000016063	OTTHUMT00000043230	RP1-266L20,4	0.317186	1.29194	0.819076	-4.4479	3.32319
TC05001963,hg,1	6.65413	6.92126	7.16156	6.56233	5.78045	5.70772	6.26404	5.92789	5.78313	5.68288	Homo sapiens neuromedin U receptor 2 (NMUR2), mRNA,	NM_020167	NMUR2	0.610147	-0.920238	-1.15821	-4.43528	-1.987
TC15001518,hg,1	7.65593	6.04811	6.6221	6.42427	6.25111	6.11871	6.49324	6.28807	6.03789	5.2368	Homo sapiens piRNA piR-45794, complete sequence,	DQ577682		0.642066	-1.14958	-1.54995	-4.42377	-0.443076
TC0X000834,hg,1	10.6127	9.73942	9.98057	4.80347	12.1393	5.17693	9.28944	7.66479	6.5829	9.07196	Homo sapiens piRNA piR-35877, complete sequence,	DQ597811		1.60125	8.34567	-15.0207	-4.41253	-6.10852
TC0X000840,hg,1	10.6127	9.73942	9.98057	4.80347	12.1393	5.17693	9.28944	7.66479	6.5829	9.07196	Homo sapiens piRNA piR-35877, complete sequence,	DQ597811		1.60125	8.34567	-15.0207	-4.41253	-6.10852
TC0X000849,hg,1	10.6127	9.73942	9.98057	4.80347	12.1393	5.17693	9.28944	7.66479	6.5829	9.07196	Homo sapiens piRNA piR-35877, complete sequence,	DQ597811		1.60125	8.34567	-15.0207	-4.41253	-6.10852
TC07002713,hg,1	5.75732	5.08797	5.69393	6.74067	6.02543	4.83932	4.77338	5.43084	4.96593	5.13455	accn=NULL class=mRNAlike lncRNA name=vega lncRNA ref=GENCODE transcriptId=OTTHUMT00000327108 cpcScore=-1,1787600 cnci=-0,4547509 gene:OTTHUMG00000152645	OTTHUMT00000327108	AC006372,5	0.256945	1.61153	1.96401	-4.40972	-0.711812
TC05002882,hg,1	6.10929	6.24979	6.08726	6.97869	5.73311	5.26527	5.82498	5.64646	5.72932	5.52	accn=U52830 class=mRNAlike lncRNA name=Human lncRNA ref=JounralRNA transcriptId=5144 cpcScore=-1,0138100 cnci=-0,2881155	U52830		0.464369	-0.018298	1.16231	-4.40907	-0.788103
TC15000537,hg,1	6.34884	5.50171	6.01921	8.16301	6.52757	5.9432	5.86585	5.4699	6.39522	5.79344	Homo sapiens piRNA piR-57794, complete sequence,	DQ590682		0.590388	0.844072	4.71889	-4.40808	-0.135873
TC09001238,hg,1	8.89901	8.48739	8.89282	5.92431	8.68678	6.11658	8.29231	7.62508	6.84384	6.98335	Homo sapiens piRNA piR-55771, complete sequence,	DQ588659		1.23843	1.61636	-8.19894	-4.40026	-1.90173
TC13001241,hg,1	13.1369	12.4979	12.6783	12.7913	12.0719	12.1393	11.9089	11.8961	12.5517	11.3968	accn=AF339835 class=mRNAlike lncRNA name=NULL ref=H-invitational v7,5 transcriptId=HIT000077987 cpcScore=-1,1310600 cnci=-0,2967772	AF339835	DNAJC3	3.27625	-1.27444	0.624239	-4.39845	-1.96406
TC09002809,hg,1	10.3574	10.5983	10.2347	10.8212	9.55714	9.75086	9.91526	10.0708	10.2314	9.12588	accn=NR_028048 class=lncRNA name= ref=RefGeneNoncode transcriptId=NR_028048 cpcScore=7,2982300 cnci=-0,0620811	NR_028048		2.29102	-1.56473	0.796643	-4.39421	0.0102941
TC02000265,hg,1	6.03753	5.74186	5.7151	5.91862	6.77904	4.90836	5.89667	5.49065	4.10141	5.1892	ncrna:known chromosome:GRCh38:2:42712740:42712847:1 gene:ENSG00000200550 gene_biotype:snRNA transcript_biotype:snRNA	ENST00000363680	RNU6-137P	0.314941	2.68102	-1.80969	-4.39013	1.66379
TC08000302,hg,1	10.4749	9.33382	9.72644	12.4672	11.1797	9.45731	9.96125	9.927	10.0875	10.3509	ncrna:novel chromosome:GRCh38:8:39560937:39561027:1 gene:ENSG00000252176 gene_biotype:miRNA transcript_biotype:miRNA	ENST00000516367		2.39002	2.7217	4.42674	-4.38873	0.312892
TC19001764,hg,1	13.9897	13.6134	13.4434	14.1952	13.2036	13.1919	12.9005	12.7201	13.3455	12.7186	Homo sapiens kallikrein-related peptidase 6 (KLK6), transcript variant B, mRNA,	NM_001012964	KLK6	3.72682	-0.609853	1.72573	-4.3859	-1.9472
TC19001765,hg,1	6.40433	5.33098	6.06209	6.44344	5.54535	5.55986	5.02059	5.01003	5.46107	4.89768	Homo sapiens kallikrein-related peptidase 7 (KLK7), transcript variant 3, mRNA,	NM_001207053	KLK7	0.314429	-0.461548	1.64146	-4.38306	-2.30552
TC03002442,hg,1	5.98375	6.40643	6.0088	6.61245	5.98015	5.64073	5.66223	5.90304	5.48727	4.9992	linc-CEP97 chr3:+:101426567-101439172	TCONS_l2_00018713-XLOC_l2_009804		0.444024	-0.142399	0.630496	-4.37303	1.15616
TC17001773,hg,1	11.5094	10.7796	11.3051	14.0003	12.9662	10.9296	10.9924	10.9943	11.4479	11.8482	ncrna:novel chromosome:GRCh38:17:62015857:62015937:-1 gene:ENSG00000221302 gene_biotype:miRNA transcript_biotype:miRNA	ENST00000408375		2.99675	3.6741	5.48105	-4.36332	-0.0711534
TC04002072,hg,1	15.0765	15.09	15.13	15.1678	14.4664	14.3992	14.9371	14.996	14.5526	13.634	accn=AK025205 class=mRNAlike lncRNA name=Human lncRNA ref=JounralRNA transcriptId=2579 cpcScore=-1,0155900 cnci=-0,3048818	AK025205	PARM1	4.34861	-1.38466	-0.702702	-4.36266	1.36726
TC11000333,hg,1	9.26292	9.4964	9.23305	9.41483	11.6375	8.47039	9.22084	9.23444	8.30888	8.55989	havana:putative chromosome:GRCh38:11:35197162:35198555:1 gene:ENSG00000026508 gene_biotype:protein_coding transcript_biotype:processed_transcript	ENST00000528922	CD44	1.94385	4.47071	-1.39319	-4.35458	3.54491
TC16000431,hg,1	6.7545	6.9093	6.47844	7.10107	7.18806	5.80039	6.18882	6.69203	6.13219	5.86362	Homo sapiens uncharacterized LOC100507577 (LOC100507577), long non-coding RNA,	NR_040677	LOC100507577	0.72595	1.31234	-0.0840454	-4.34822	0.859619
TC15000752,hg,1	10.0529	10.6093	9.80751	10.8373	10.571	9.59286	9.43347	9.47673	9.53495	9.49286	Homo sapiens cell migration inducing protein, hyaluronan binding (CEMIP), transcript variant 3, mRNA,	NM_018689	CEMIP	2.23437	1.35248	1.62324	-4.33955	-0.180894
TC15000520,hg,1	4.97116	4.26058	4.85261	6.37708	5.58411	4.17829	4.15052	4.12718	4.95543	4.5796	Homo sapiens piRNA piR-34184, complete sequence,	DQ596118		-0.025373	2.02133	3.60757	-4.33097	-1.29201
TC15001901,hg,1	4.08117	3.88579	4.07559	6.14557	3.85071	4.20694	3.32193	3.51179	4.4236	3.56299	Homo sapiens piRNA piR-38099, complete sequence,	DQ600033		-0.330877	-0.46432	5.50777	-4.32836	-0.84686
TC0X000884,hg,1	8.62435	9.87274	9.20883	10.571	11.8269	7.86048	8.60153	8.61456	8.12205	9.97333	cdna:all chromosome:VEGA56:X:16153220:16170869:-1 Gene:OTTHUMG00000021187	OTTHUMT00000055898	RP11-431J24,2	1.96213	6.94704	1.75009	-4.32632	-0.0518844
TC11002134,hg,1	5.8481	4.99171	6.37432	4.39005	5.24327	3.61379	3.86942	4.67178	5.24453	4.33621	ncrna:known chromosome:GRCh38:11:78133420:78133522:-1 gene:ENSG00000252494 gene_biotype:snRNA transcript_biotype:snRNA	ENST00000516685	RNU6-126P	-7.4595e-05	0.619022	-2.63606	-4.30873	-5.71938
TC20000373,hg,1	7.87263	7.14068	7.28307	9.41378	8.8012	7.29767	7.56905	7.48815	7.50354	7.32338	ncrna:novel chromosome:GRCh38:20:47570935:47571015:1 gene:ENSG00000221294 gene_biotype:miRNA transcript_biotype:miRNA	ENST00000408367		1.27864	2.25557	3.28592	-4.30765	1.95021
TC04001716,hg,1	10.1241	9.8973	9.59421	11.9635	10.7273	9.41861	9.74715	9.54086	9.82285	10.1421	ncrna:novel chromosome:GRCh38:7:19719388:19719451:1 gene:ENSG00000221576 gene_biotype:miRNA transcript_biotype:miRNA	ENST00000408649		2.30295	2.16362	3.88907	-4.28116	-0.188501
TC04001524,hg,1	12.7108	11.7802	11.7882	14.7464	14.0113	12.0188	12.3974	12.1547	12.6671	12.4872	ncrna:novel chromosome:GRCh38:4:123007572:123007663:-1 gene:ENSG00000216154 gene_biotype:miRNA transcript_biotype:miRNA	ENST00000401335		3.4362	3.16304	4.79217	-4.27588	1.78692
TC03000678,hg,1	6.5401	5.43505	5.6538	4.90221	5.66275	4.04007	7.19383	6.09755	4.91427	4.56442	Homo sapiens piRNA piR-50231, complete sequence,	DQ583119		0.28258	-0.141852	-6.09841	-4.27123	2.79723
TC03001841,hg,1	12.9676	12.2105	12.4438	15.1901	14.5377	12.428	12.7025	12.7573	12.9523	12.9209	ncrna:novel chromosome:GRCh38:3:140490052:140490144:-1 gene:ENSG00000216184 gene_biotype:miRNA transcript_biotype:miRNA	ENST00000401365		3.62734	3.41382	4.70073	-4.27019	2.02292
TC09000922,hg,1	8.42034	8.04395	8.27114	8.04789	8.41357	7.08381	8.34904	8.47398	7.86174	6.92493	Homo sapiens cDNA FLJ11508 fis, clone HEMBA1002162,	AK021570		1.37668	0.18261	-2.28215	-4.26693	2.0726
TC11001010,hg,1	10.8513	10.2087	10.1226	12.4003	11.6253	10.0885	10.3922	10.132	10.3574	10.5633	ncrna:novel chromosome:GRCh38:11:112247830:112247924:1 gene:ENSG00000215954 gene_biotype:miRNA transcript_biotype:miRNA	ENST00000401135		2.55617	2.49818	3.57923	-4.25946	0.514083
TC06001189,hg,1	11.5694	12.6476	11.801	12.5489	12.3678	11.4504	11.5888	11.4325	11.345	11.1662	Homo sapiens SPARC related modular calcium binding 2 (SMOC2), transcript variant 2, mRNA,	NM_001166412	SMOC2	3.04855	1.0516	1.03527	-4.25458	1.21738
TC09002315,hg,1	5.86763	6.75151	6.73764	7.73432	5.93227	6.15986	5.83313	6.36498	5.25292	5.83965	accn=S70516 class=mRNAlike lncRNA name=NULL ref=H-invitational v7,5 transcriptId=HIT000216375 cpcScore=0,4322440 cnci=-0,0811910	S70516		0.610748	-0.136786	2.29391	-4.24427	0.710583
TC03001837,hg,1	6.75268	7.52779	6.05253	6.46286	7.2904	5.46916	5.6977	6.06644	5.37789	6.17038	Rfam model RF00017 hit found at contig region AC046134,8/67164-67449	uc021xer		0.626959	2.58668	-1.08573	-4.24117	-1.32494
TC11001639,hg,1	5.45054	5.99011	4.68266	4.86368	5.56726	3.60027	5.77329	4.84196	3.50605	4.94558	Homo sapiens piRNA piR-44187, complete sequence,	DQ576075		0.0271656	2.23841	-3.81018	-4.21749	0.603105
TC07001579,hg,1	6.96352	7.07101	6.58563	7.60265	7.13123	6.46901	6.5147	6.4769	6.62105	6.01045	Homo sapiens ATP-binding cassette, sub-family B (MDR/TAP), member 1 (ABCB1), mRNA,	NM_000927	ABCB1	0.829022	0.464747	1.39087	-4.21031	0.776683
TC04001635,hg,1	9.55523	9.44393	9.23261	10.5665	11.0511	9.16623	9.90842	9.29594	9.29346	8.85684	ncrna:novel chromosome:GRCh38:4:150639756:150639866:-1 gene:ENSG00000221235 gene_biotype:miRNA transcript_biotype:miRNA	ENST00000408308		2.09997	2.47118	1.25833	-4.1878	3.73604
TC15000500,hg,1	4.94331	5.56531	4.39781	4.92299	4.61826	4.18656	4.58217	4.4437	4.47371	3.78465	Homo sapiens piRNA piR-31678, complete sequence,	DQ571566		-0.117202	-0.339024	-0.402424	-4.18593	0.451269
TC06002889,hg,1	6.48563	5.53619	5.8052	4.66383	6.19127	3.99973	5.4219	5.34024	4.73305	4.86368	linc-SH3BGRL2-3 chr6:+:79980094-79980669	TCONS_00011329-XLOC_005359		0.195317	1.76486	-4.46472	-4.18489	-1.81931
TC06001041,hg,1	9.74177	8.20244	8.36293	10.5323	9.52632	8.24872	9.2782	8.82843	8.79025	8.83484	Novel nucleic acids,	uc021zgh		1.83569	1.43218	2.05421	-4.17497	0.667031
TC15000655,hg,1	13.6778	13.2473	13.2411	12.0724	13.8915	11.1996	13.0137	12.4551	11.9794	12.5974	Sequence 380 from Patent WO2005118806,	uc021spv		3.46421	2.67394	-4.62732	-4.17269	-2.05188
TC12001187,hg,1	4.45976	5.14626	4.69958	4.63595	5.05572	3.78659	3.87853	4.03339	3.89382	3.80632	Homo sapiens alpha-2-macroglobulin (A2M), mRNA,	NM_000014	A2M	-0.228967	1.44661	-0.364228	-4.17094	-0.570226
TC01000725,hg,1	9.61762	10.3544	9.55159	10.3225	10.2905	9.14582	9.31105	9.09715	9.204	9.19718	Homo sapiens cache domain containing 1 (CACHD1), transcript variant 1, mRNA,	NM_020925	CACHD1	2.08848	1.49472	0.976839	-4.13809	0.0499066
TC19000163,hg,1	13.2647	12.6509	13.0273	15.1957	14.9657	12.7856	13.0725	12.8055	13.3119	13.2155	ncrna:novel chromosome:GRCh38:Y:21370918:21371003:-1 gene:ENSG00000216102 gene_biotype:miRNA transcript_biotype:miRNA	ENST00000401283		3.7674	3.48943	4.09365	-4.13264	1.49771
TC09000601,hg,1	6.12112	6.75962	6.22091	7.22385	5.94352	5.51483	6.01423	5.85106	6.24114	5.78003	Homo sapiens toll-like receptor 4 (TLR4), transcript variant 3, mRNA,	NM_003266	TLR4	0.57553	-0.113009	1.55048	-4.12557	-0.657902
TC02002083,hg,1	7.51759	7.61608	7.54408	7.73345	7.65949	6.60529	7.34176	7.32259	6.95261	6.63308	Homo sapiens lymphocyte-specific protein 1 pseudogene (LOC654342), non-coding RNA,	NR_027238	LOC654342	1.07017	0.606863	-0.68131	-4.1142	0.712653
TC02000724,hg,1	5.21172	5.43733	4.0182	6.3031	5.52241	3.69367	5.17523	5.4807	5.16063	4.91282	cdna:all chromosome:VEGA56:2:113424495:113425324:1 Gene:OTTHUMG00000153341	OTTHUMT00000330815	AC016745,3	0.101704	1.6804	0.979731	-4.11209	1.58222
TC01004863,hg,1	5.69894	6.56563	5.74227	6.48729	5.645	5.40623	4.93593	5.16007	5.54807	5.16299	accn=NR_026900 class=lncRNA name= ref=RefGeneNoncode transcriptId=NR_026900 cpcScore=4,8336500 cnci=-0,1678644	NR_026900	FLJ23867	0.341454	0.0865084	1.84559	-4.10655	-1.49309
TC01005428,hg,1	4.8109	4.54706	4.67805	6.08063	5.28768	4.52588	4.32123	4.11218	4.84596	4.1859	accn=M61743 class=mRNAlike lncRNA name=NULL ref=H-invitational v7,5 transcriptId=HIT000195982 cpcScore=1,7738100 cnci=-0,1723575	M61743	HIVEP3	-0.0531763	1.0183	3.23203	-4.09928	0.120023
TC16001720,hg,1	7.72933	7.98967	7.79219	9.25387	7.1831	7.63672	7.545	7.72869	7.91754	7.08	accn=S62643 class=mRNAlike lncRNA name=NULL ref=H-invitational v7,5 transcriptId=HIT000216001 cpcScore=1,7530300 cnci=-0,0626629	S62643	TUBB3	1.28776	-1.33682	2.98009	-4.09781	0.502868
TC13000904,hg,1	6.34647	6.83178	5.8509	6.47288	8.38306	5.53143	6.3958	5.9853	5.47069	5.75711	accn=NULL class=mRNAlike lncRNA name=vega lncRNA ref=GENCODE transcriptId=OTTHUMT00000044027 cpcScore=-1,1004600 cnci=-0,2232980 gene:OTTHUMG00000016497	OTTHUMT00000044027	LINC00350	0.632847	4.11756	-1.05977	-4.09034	3.02833
TC06000568,hg,1	9.24405	8.6085	8.8012	11.735	10.7398	8.69594	9.51107	9.12974	9.48212	9.46426	[retired]ncrna:miRNA chromosome:GRCh37:6:41323187:41323246:1 gene:ENSG00000238867 gene_biotype:miRNA transcript_biotype:miRNA	ENST00000458852		2.05747	3.20643	4.66446	-4.08662	2.41046
TC19002321,hg,1	6.85329	6.47372	6.51714	6.45461	7.36478	5.51565	6.08575	5.58857	5.91732	5.91827	accn=L29140 class=mRNAlike lncRNA name=NULL ref=H-invitational v7,5 transcriptId=HIT000192783 cpcScore=1,1659900 cnci=-0,0272100	L29140	MYO1F	0.619134	2.24799	-0.754134	-4.08375	-1.36529
TC12000318,hg,1	6.70539	7.92966	7.25339	7.43211	9.29745	6.83411	6.78991	7.10432	6.53882	6.26776	ncrna:known chromosome:GRCh38:12:42398550:42398651:1 gene:ENSG00000199886 gene_biotype:snRNA transcript_biotype:snRNA	ENST00000363016	RNU6-249P	1.03441	3.61899	-0.136268	-4.07392	3.83655
TC03001182,hg,1	7.23166	5.53722	5.37967	3.84241	4.69925	4.30838	5.61627	4.04577	3.87321	4.71969	Homo sapiens piRNA piR-43765, complete sequence,	DQ575653		0.0299431	-0.593875	-5.6589	-4.05823	-5.20629
TC02001364,hg,1	5.66868	5.65258	5.18778	7.24419	4.69626	4.99121	5.8632	5.82967	5.98015	5.05572	Homo sapiens chemokine (C-C motif) ligand 20 (CCL20), transcript variant 2, mRNA,	NM_001130046	CCL20	0.334241	-1.62703	2.55715	-4.05254	1.07457
TC02001099,hg,1	8.73585	5.2556	5.81464	7.24647	5.83196	6.76685	4.35174	3.65951	3.98626	6.95174	[retired]cdna:novel chromosome:GRCh37:2:187361840:187365393:1 gene:ENSG00000213953 gene_biotype:protein_coding transcript_biotype:protein_coding	ENST00000396985		0.43951	1.22493	3.89507	-4.04504	-11.2574
TC05000218,hg,1	11.7918	12.0199	11.5817	12.596	12.5865	11.4429	11.548	11.2292	11.4794	11.1532	Homo sapiens integrin, alpha 2 (CD49B, alpha 2 subunit of VLA-2 receptor) (ITGA2), transcript variant 1, mRNA,	NM_002203	ITGA2	3.02672	1.47691	1.58972	-4.04233	1.05761
TC04000508,hg,1	9.05079	8.56278	8.89619	11.0895	10.1552	8.70536	9.2215	8.5999	8.78905	9.10867	[retired]ncrna:miRNA chromosome:GRCh37:4:98407957:98408047:1 gene:ENSG00000216036 gene_biotype:miRNA transcript_biotype:miRNA	ENST00000401217		1.91566	2.5318	3.82102	-4.04053	1.5115
TC02003138,hg,1	10.0893	9.78051	9.6163	10.4781	10.2255	8.92925	9.55251	9.40749	9.23351	9.45731	accn=AF172940 class=mRNAlike lncRNA name=NULL ref=H-invitational v7,5 transcriptId=HIT000072445 cpcScore=1,2152700 cnci=-0,3273936	AF172940	YPEL5	2.11836	1.48573	0.502278	-4.02235	-0.536195
TC08002488,hg,1	6.61059	6.10905	6.70539	6.36768	7.95291	5.00186	6.06479	5.71162	5.79728	6.07351	accn=AK124366 class=mRNAlike lncRNA name=Human lncRNA ref=JounralRNA transcriptId=4062 cpcScore=-1,1452800 cnci=-0,3817703	AK124366		0.605496	3.84541	-1.38542	-4.00772	-0.974872
TC20000679,hg,1	7.61815	6.4442	6.10239	4.28795	5.71032	3.32193	6.87831	6.63624	4.98588	5.70754	Homo sapiens piRNA piR-41775, complete sequence,	DQ573663		0.401105	0.563257	-9.3645	-4.00332	-2.79137
TC06002176,hg,1	9.19289	8.41266	8.43415	11.0651	9.62468	8.32764	9.08092	9.003	9.19991	8.95272	Novel nucleic acids,	uc021zgg		1.87724	1.6154	3.76183	-4.00034	1.35897
TC02004979,hg,1	6.44936	6.25758	6.03586	7.10135	7.19011	5.62884	5.63067	5.78768	5.39715	6.02417	ensembl_ig_gene:known chromosome:GRCh38:2:89266494:89268285:-1 gene:ENSG00000242076 gene_biotype:IG_V_gene transcript_biotype:IG_V_gene gene:ENSG00000224607	ENST00000558152	IGKV1D-27	0.566654	2.61119	1.34724	-3.9969	-0.419136
TC0X000087,hg,1	9.56018	9.86087	9.57225	10.4009	10.843	9.02014	9.64209	9.22799	9.17547	9.22594	Homo sapiens sex comb on midleg-like 1 (Drosophila) (SCML1), transcript variant 3, mRNA,	NM_001037535	SCML1	2.10714	2.50526	0.739121	-3.97977	1.55687
TC17000764,hg,1	5.51501	5.50853	5.06511	5.96151	5.46969	4.47491	4.57788	4.73605	5.20261	4.86621	Homo sapiens tetratricopeptide repeat, ankyrin repeat and coiled-coil containing 2 (TANC2), mRNA,	NM_025185	TANC2	0.122275	0.970852	1.35658	-3.97335	-1.83807
TC10001121,hg,1	7.06719	7.47586	6.54309	6.93631	8.41182	5.72643	6.60157	6.16794	5.61627	6.85643	ncrna:known chromosome:GRCh38:10:26790540:26790646:-1 gene:ENSG00000206605 gene_biotype:snRNA transcript_biotype:snRNA	ENST00000383878	RNU6-946P	0.825593	4.1838	-1.30199	-3.96607	-0.445272
TC09000404,hg,1	4.34085	4.2604	4.27878	4.86317	4.67476	3.40778	4.16407	4.03905	3.92996	3.70124	cdna:all chromosome:VEGA56:9:87864166:87866290:1 Gene:OTTHUMG00000020156	OTTHUMT00000052953	XXyac-YM21GA2,4	-0.305215	1.17775	0.17552	-3.96334	0.443528
TC07002185,hg,1	9.65833	9.80922	9.8071	9.87715	8.99232	9.1429	10.1901	9.93518	9.54524	8.25695	accn=BC042028 class=mRNAlike lncRNA name=Human lncRNA ref=JounralRNA transcriptId=3669 cpcScore=-1,1990600 cnci=-0,5145587	BC042028	ITGB8	2.05163	-2.03213	-1.15167	-3.95429	2.87334
TC11002631,hg,1	5.75912	5.44402	5.28938	5.21403	4.46041	4.32494	4.79785	4.75695	4.89245	4.47642	accn=AK091052 class=mRNAlike lncRNA name=Human lncRNA ref=JounralRNA transcriptId=3477 cpcScore=-1,2181200 cnci=-0,3636857	AK091052	LOC283270	0.0371026	-0.987969	-0.897011	-3.94872	-2.63673
TC02001940,hg,1	10.3042	9.34348	9.90224	11.9258	11.3581	9.84149	10.3148	9.77209	9.99328	9.90548	ncrna:novel chromosome:GRCh38:2:88294592:88294679:1 gene:ENSG00000221619 gene_biotype:miRNA transcript_biotype:miRNA	ENST00000408692		2.37664	2.3719	3.38881	-3.94502	2.11469
TC03001670,hg,1	6.56719	6.69703	6.76653	7.09505	7.50898	5.49686	6.03662	6.12842	6.002	6.37579	Homo sapiens zinc finger and BTB domain containing 20 (ZBTB20), transcript variant 1, mRNA,	NM_001164342	ZBTB20	0.706295	2.72685	0.194328	-3.942	-1.04555
TC18000857,hg,1	4.63256	4.77759	4.60752	5.28392	5.31271	4.18095	4.52976	4.50197	4.31638	3.87249	linc-POTEC-5 chr18:-:15305582-15308748	TCONS_l2_00011996-XLOC_l2_006424		-0.113802	1.16995	0.582062	-3.93199	1.756
TC11002031,hg,1	6.99476	6.76181	7.00437	7.67592	6.47136	5.83486	6.26142	7.20424	7.42417	6.12378	cdna:all chromosome:VEGA56:11:70477277:70477592:-1 Gene:OTTHUMG00000152739	OTTHUMT00000327645	AP001271,3	0.843506	-0.650888	1.03871	-3.93181	-0.883063
TC10002548,hg,1	10.3974	10.8651	10.4104	10.5833	11.2182	9.78611	10.6769	10.6566	9.86984	9.48824	accn=NULL class=lncRNA name= ref=UCSCGeneNoncode transcriptId=uc001iwf,2 cpcScore=-0,9500570 cnci=-0,2513603	uc001iwf		2.43434	1.14522	-1.41125	-3.92682	3.17324
TC01005139,hg,1	7.08641	7.26817	6.80797	7.70601	8.17325	6.50989	6.65268	6.3152	6.31666	6.69664	accn=AK056349 class=mRNAlike lncRNA name=Human lncRNA ref=JounralRNA transcriptId=995 cpcScore=1,2887600 cnci=-0,1918387	AK056349	CHRM3	0.919731	2.71569	1.11315	-3.92585	0.25971
TC21000887,hg,1	14.9349	15.13	14.717	15.9338	14.5829	14.8263	14.8443	14.6776	14.7667	14.0439	accn=X06981 class=mRNAlike lncRNA name=NULL ref=H-invitational v7,5 transcriptId=HIT000321226 cpcScore=0,9081680 cnci=-0,1348098	X06981	APP	4.39259	-1.0191	2.04312	-3.91686	1.28784
TC02003791,hg,1	5.94228	5.00084	5.7843	5.94517	5.25335	4.57011	5.56678	5.95507	5.46185	4.60058	accn=AK091534 class=mRNAlike lncRNA name=Human lncRNA ref=JounralRNA transcriptId=1547 cpcScore=-1,2586300 cnci=-0,3524138	AK091534	CREB1	0.241956	-0.620583	-0.890873	-3.89609	0.632364
TC10001432,hg,1	6.72027	6.23997	6.46751	8.11486	7.37774	6.36343	6.29281	6.49924	6.4969	6.18367	ncrna:novel chromosome:GRCh38:10:75823686:75823778:-1 gene:ENSG00000215921 gene_biotype:miRNA transcript_biotype:miRNA	ENST00000401102		0.798082	1.46682	3.01729	-3.89581	1.26827
TC12001795,hg,1	4.06827	3.32193	4.12118	5.31306	5.69227	3.80137	3.32193	3.32193	4.04196	3.55394	ncrna:known chromosome:GRCh38:12:89282223:89282285:-1 gene:ENSG00000238302 gene_biotype:snRNA transcript_biotype:snRNA	ENST00000459334	RNU7-120P	-0.355076	3.16472	3.43256	-3.89374	0.541013
TC05003053,hg,1	5.73173	6.57229	6.29676	6.87418	6.72329	5.13331	5.75805	6.26235	5.31286	5.85002	accn=NULL class=lncRNA name= ref=UCSCGeneNoncode transcriptId=uc003jym,1 cpcScore=-1,3325800 cnci=-0,3942156	uc003jym		0.523697	2.07301	0.172329	-3.89255	0.839227
TC09002219,hg,1	6.00109	6.52797	6.2524	7.07078	5.71821	5.39136	5.44756	5.68111	6.04856	5.76941	accn=NR_024168 class=lncRNA name= ref=RefGeneNoncode transcriptId=NR_024168 cpcScore=6,0081600 cnci=-0,2357121	NR_024168		0.498041	-0.0421968	1.91081	-3.89108	-2.02033
TC05001593,hg,1	10.5474	9.52434	10.1684	12.2382	11.5742	9.71786	10.3261	10.0418	10.4242	10.4009	ncrna:novel chromosome:GRCh38:5:92717432:92717513:-1 gene:ENSG00000221810 gene_biotype:miRNA transcript_biotype:miRNA	ENST00000408883		2.47784	2.75517	3.54236	-3.8878	0.807799
TC04001473,hg,1	5.59913	5.25319	4.94076	6.92938	6.34396	4.63924	5.90856	5.2768	5.45595	5.36809	ncrna:known chromosome:GRCh38:4:110860582:110860647:-1 gene:ENSG00000215961 gene_biotype:miRNA transcript_biotype:miRNA	ENST00000401142	MIR297	0.312347	2.11626	1.8958	-3.88354	1.84639
TC02001886,hg,1	6.91654	7.82161	6.91429	8.18585	8.12996	6.23923	6.75687	6.48729	6.869	7.25609	Homo sapiens mRNA; cDNA DKFZp667E155 (from clone DKFZp667E155),	AL833181		1.00974	2.88755	1.78637	-3.87749	-0.711865
TC05002894,hg,1	8.26683	7.81974	7.37746	9.41758	9.24748	6.96389	7.39802	7.6223	8.02744	8.18992	accn=U52829 class=mRNAlike lncRNA name=Human lncRNA ref=JounralRNA transcriptId=2859 cpcScore=-0,9437250 cnci=-0,2701856	U52829		1.39437	3.38142	2.78952	-3.87639	-0.926164
TC13001247,hg,1	9.25086	10.0691	9.20693	10.2932	9.98712	9.06401	9.03593	8.85088	9.02984	9.00126	accn=NULL class=lncRNA name= ref=UCSCGeneNoncode transcriptId=uc001vnl,2 cpcScore=-1,0184300 cnci=-0,3283965	uc001vnl		1.9872	1.37271	1.80873	-3.8719	0.361699
TC19001335,hg,1	6.56878	5.83029	5.37856	6.72819	5.75526	5.44352	5.99632	5.99319	5.80635	5.22511	Homo sapiens piRNA piR-34773, complete sequence,	DQ596707		0.446	-0.46681	0.687997	-3.85748	0.758078
TC07001915,hg,1	7.48653	7.4075	7.2718	7.71972	7.08013	6.9847	7.15676	6.96424	7.14898	6.26514	Homo sapiens homeodomain interacting protein kinase 2 (HIPK2), transcript variant 2, mRNA,	NM_001113239	HIPK2	1.00731	-0.761981	0.51291	-3.85532	0.578108
TC06003849,hg,1	10.1356	10.9111	10.6011	11.1309	10.6672	9.88511	10.1506	10.1658	9.89451	9.88133	accn=EU392524 class=mRNAlike lncRNA name=NULL ref=H-invitational v7,5 transcriptId=HIT000557734 cpcScore=0,7142700 cnci=-0,4518992	EU392524	MED23	2.41131	0.785425	0.832076	-3.85165	0.602655
TC02001429,hg,1	8.99693	8.24324	8.39096	10.0511	9.40377	8.11815	8.88112	8.21905	8.61503	8.48947	ncrna:novel chromosome:GRCh38:2:235326358:235326451:1 gene:ENSG00000216002 gene_biotype:miRNA transcript_biotype:miRNA	ENST00000401183		1.7064	1.63866	2.23085	-3.85141	0.68249
TC20000038,hg,1	7.05844	7.65567	7.07217	7.233	7.16583	6.58843	6.73933	6.51662	6.75787	6.1977	Homo sapiens attractin (ATRN), transcript variant 4, mRNA,	NM_001207047	ATRN	0.896989	0.174771	0.0279743	-3.84941	-0.0355443
TC17001729,hg,1	3.89219	3.82906	4.66641	4.67945	4.34367	3.32193	3.35246	3.32193	3.64651	3.57123	Homo sapiens microRNA 142 (MIR142), microRNA,	NR_029683	MIR142	-0.438744	1.27721	1.21444	-3.84824	-1.75781
TC08002453,hg,1	7.15151	7.2555	6.74351	7.61915	7.00175	6.20428	6.48914	6.27522	6.45894	6.68848	accn=BX649145 class=mRNAlike lncRNA name=Human lncRNA ref=JounralRNA transcriptId=4040 cpcScore=-0,9791890 cnci=-0,2954985	BX649145	LOC157562	0.848424	0.946658	1.04543	-3.84547	-1.75207
TC05002544,hg,1	9.27947	9.54691	9.20244	9.39338	9.20468	8.63532	8.25618	8.39373	8.70076	8.47948	accn=NR_033440 class=lncRNA name= ref=RefGeneNoncode transcriptId=NR_033440 cpcScore=10,1258000 cnci=-0,2277920	NR_033440	PAM	1.78116	0.515456	0.785369	-3.8448	-2.03831
TC09001643,hg,1	8.76602	8.91736	8.63856	9.13282	8.1089	8.20153	8.40365	8.49448	8.67553	7.65656	Homo sapiens carnitine O-acetyltransferase (CRAT), transcript variant 1, mRNA,	NM_000755	CRAT	1.60183	-1.28935	0.60934	-3.83831	0.11836
TC07001784,hg,1	10.2185	9.51059	9.83334	12.3609	11.9089	9.95881	10.3634	10.0725	10.0423	10.2244	ncrna:novel chromosome:GRCh38:7:116345855:116345944:-1 gene:ENSG00000216076 gene_biotype:miRNA transcript_biotype:miRNA	ENST00000401257		2.45671	3.37515	4.13084	-3.82749	3.03923
TC06001135,hg,1	6.66365	5.50357	6.34585	7.40773	7.4181	6.36579	5.57336	5.00134	6.67678	5.63015	Homo sapiens piRNA piR-53121, complete sequence,	DQ586009		0.614363	1.74297	3.91452	-3.8212	-1.07714
TC02001951,hg,1	6.26404	6.07084	5.78518	5.14379	8.23981	5.06617	5.88732	5.21525	4.63269	5.1569	Homo sapiens small nucleolar RNA, H/ACA box 36C (SNORA36C), small nucleolar RNA,	NR_003705	SNORA36C	0.387953	4.60338	-3.14976	-3.81705	1.91194
TC06000965,hg,1	4.33061	4.0507	4.52493	5.18975	4.28388	3.88252	4.04242	3.94477	3.86261	3.6786	cdna:all chromosome:VEGA56:6:126177193:126202239:1 Gene:OTTHUMG00000015516	OTTHUMT00000042102	RP11-527F13,1	-0.299129	0.255043	1.41008	-3.81513	0.0484738
TC14000725,hg,1	7.18964	6.55762	6.37015	6.3964	7.75742	5.81503	6.25554	6.26045	5.79507	5.892	Homo sapiens microRNA 494 (MIR494), microRNA,	NR_030174	MIR494	0.689338	2.40573	-1.55142	-3.81437	0.251904
TC02001432,hg,1	10.1131	9.48895	9.47099	12.325	11.6133	9.86701	10.0681	10.0703	10.2635	9.99505	ncrna:novel chromosome:GRCh38:2:235571931:235572003:1 gene:ENSG00000221704 gene_biotype:miRNA transcript_biotype:miRNA	ENST00000408777		2.40334	2.87649	4.70806	-3.81322	3.02254
TC05001973,hg,1	5.71797	6.42036	5.84196	6.41768	6.23802	5.36912	5.44063	5.33944	5.30598	5.34979	Homo sapiens fatty acid hydroxylase domain containing 2 (FAXDC2), mRNA,	NM_032385	FAXDC2	0.388799	1.14998	0.842473	-3.79585	-0.0498159
TC01000007,hg,1	14.6421	14.915	14.4159	15.1402	14.3523	13.6571	14.2552	13.9541	14.6408	14.1121	Homo sapiens piRNA piR-37834, complete sequence,	DQ599768	LINC01061	4.20005	0.0644332	0.944036	-3.79032	-1.56396
TC01001876,hg,1	14.6421	14.915	14.4159	15.1402	14.3523	13.6571	14.2552	13.9541	14.6408	14.1121	Homo sapiens piRNA piR-37834, complete sequence,	DQ599768	LINC01061	4.20005	0.0644332	0.944036	-3.79032	-1.56396
TC01002067,hg,1	14.6421	14.915	14.4159	15.1402	14.3523	13.6571	14.2552	13.9541	14.6408	14.1121	Homo sapiens piRNA piR-43898, complete sequence,	DQ575786		4.20005	0.0644332	0.944036	-3.79032	-1.56396
TC01002069,hg,1	14.6421	14.915	14.4159	15.1402	14.3523	13.6571	14.2552	13.9541	14.6408	14.1121	Homo sapiens piRNA piR-43898, complete sequence,	DQ575786		4.20005	0.0644332	0.944036	-3.79032	-1.56396
TC01003863,hg,1	14.6421	14.915	14.4159	15.1402	14.3523	13.6571	14.2552	13.9541	14.6408	14.1121	Homo sapiens piRNA piR-38300, complete sequence,	DQ600234		4.20005	0.0644332	0.944036	-3.79032	-1.56396
TC07003195,hg,1	6.83886	6.96971	6.71681	6.8127	6.43899	6.39082	6.70823	6.42427	6.24591	5.56306	accn=BX647377 class=mRNAlike lncRNA name=Human lncRNA ref=JounralRNA transcriptId=3808 cpcScore=-1,0231700 cnci=-0,2929093	BX647377	HIPK2	0.72697	-0.853052	-0.523011	-3.77872	1.14267
TC05000067,hg,1	7.6821	8.1756	7.22051	7.74484	9.28976	5.85376	7.43694	7.5923	7.27595	7.62829	Homo sapiens small nucleolar RNA, C/D box 123 (SNORD123), small nucleolar RNA,	NR_003689	SNORD123	1.1994	4.28737	-1.68823	-3.7768	0.221813
TC01003779,hg,1	4.48918	3.77425	4.17683	5.14666	4.17377	3.99263	4.59024	4.17903	4.04524	3.32193	[retired] ncrna:miRNA chromosome:GRCh37:1:208300571:208300640:-1 gene:ENSG00000216137 gene_biotype:miRNA transcript_biotype:miRNA	ENST00000401318		-0.294522	-0.526929	0.982407	-3.76992	2.18135
TC01004781,hg,1	8.19715	8.03118	7.97314	8.00286	7.67075	7.63427	6.93961	7.1278	6.53145	7.1908	accn=AF086545 class=mRNAlike lncRNA name=NULL ref=H-invitational v7,5 transcriptId=HIT000067424 cpcScore=1,7916000 cnci=-0,2381642	AF086545	IFI16	1.17458	0.288863	0.290277	-3.7672	-2.08089
TC15001485,hg,1	4.5379	5.28503	5.73392	5.30348	5.2701	3.68801	4.80967	5.03147	4.90318	4.46571	[retired]ncrna:snoRNA chromosome:GRCh37:15:58892331:58892434:-1 gene:ENSG00000239100 gene_biotype:snoRNA transcript_biotype:snoRNA	ENST00000458913		0.0191554	1.0967	-0.929936	-3.76641	-0.0538999
TC05001247,hg,1	6.15265	6.43678	6.56865	7.30671	8.40499	5.14286	5.97299	5.95403	5.04097	6.91068	cdna:all chromosome:VEGA56:5:34105750:34106336:-1 Gene:OTTHUMG00000162375	OTTHUMT00000368660		0.670436	5.64909	0.418529	-3.76583	-0.23714
TC06000217,hg,1	8.0436	7.74394	8.53303	9.72942	8.40335	8.63699	8.40146	7.55621	8.33779	7.3207	Homo sapiens piRNA piR-34108, complete sequence,	DQ596042	POM121L9P	1.50034	-0.473639	3.69947	-3.75967	2.18721
TC07001568,hg,1	8.78279	9.26292	8.75547	9.28113	9.01349	8.22244	8.55455	8.23555	8.35649	8.28019	Homo sapiens sema domain, immunoglobulin domain (Ig), short basic domain, secreted, (semaphorin) 3A (SEMA3A), mRNA,	NM_006080	SEMA3A	1.67781	0.770156	0.536208	-3.7564	-0.268455
TC0X000992,hg,1	5.2768	5.16464	4.97009	5.35448	4.85716	4.60515	4.49386	4.45432	4.6516	4.22171	Homo sapiens solute carrier family 9, subfamily A (NHE7, cation proton antiporter 7), member 7 (SLC9A7), transcript variant 2, mRNA,	NM_032591	SLC9A7	-0.023628	-0.143029	0.633541	-3.74999	-1.01529
TC06000639,hg,1	9.80468	8.60153	9.2138	11.3254	11.1948	9.37086	9.71621	9.4676	9.45509	9.25387	ncrna:novel chromosome:GRCh38:6:48849923:48850002:1 gene:ENSG00000221175 gene_biotype:miRNA transcript_biotype:miRNA	ENST00000408248		2.14509	2.87762	3.31039	-3.73939	3.16563
TC02004681,hg,1	6.68219	6.56349	7.10489	6.17096	6.38134	6.84134	6.59445	6.77776	6.00328	4.57144	accn=BC035245 class=mRNAlike lncRNA name=Human lncRNA ref=JounralRNA transcriptId=1430 cpcScore=-1,0330100 cnci=-0,3367860	BC035245	CERS6-AS1	0.664912	-1.95185	-1.70083	-3.73248	3.5724
TC08002102,hg,1	5.57098	5.13747	5.5013	6.21354	5.84745	4.22745	4.74771	4.83685	5.46412	5.29879	accn=BC017718 class=mRNAlike lncRNA name=Human lncRNA ref=JounralRNA transcriptId=4078 cpcScore=3,0153000 cnci=-0,2628515	BC017718		0.186509	1.84977	1.37742	-3.72993	-2.54547
TC02002489,hg,1	7.49398	7.89768	7.64775	8.53678	7.95032	6.50684	7.73531	8.11486	6.82754	7.52883	ncrna:known chromosome:GRCh38:2:164895677:164895777:-1 gene:ENSG00000223318 gene_biotype:rRNA transcript_biotype:rRNA	ENST00000411386	RNA5SP111	1.2156	1.55656	-0.3311	-3.72892	1.29874
TC13001054,hg,1	9.34079	9.17622	9.24014	9.18596	9.95718	8.00868	8.94068	8.65591	8.68171	8.70669	accn=NULL class=lincRNA name=Human lincRNA ref=Scripture Reconstruction LincRNAs By Luo transcriptId=linc_luo_1909 cpcScore=-1,5258700 cnci=-0,3966819	linc_luo_1909		1.81574	2.14509	-1.08779	-3.72254	-0.644797
TC07002052,hg,1	9.14103	8.58574	8.67209	11.2251	10.104	8.45096	9.05269	8.87112	8.98512	9.40958	[retired] ncrna:miRNA chromosome:GRCh37:7:154401281:154401362:-1 gene:ENSG00000221099 gene_biotype:miRNA transcript_biotype:miRNA	ENST00000408172		1.92965	2.75864	4.03187	-3.72174	0.774093
TC19002172,hg,1	15.193	15.95	15.9002	15.3315	16.702	13.9578	15.4421	15.0151	14.0349	15.4806	accn=D16366 class=mRNAlike lncRNA name=NULL ref=H-invitational v7,5 transcriptId=HIT000100583 cpcScore=-1,1234600 cnci=-0,2712278	D16366	FOSB	4.59087	3.79976	-2.52455	-3.71743	-0.250579
TC02004919,hg,1	6.19684	6.20062	6.37302	6.8156	7.09626	5.19161	5.82018	5.72444	6.19736	5.92601	Homo sapiens homeobox D10 (HOXD10), mRNA,	NM_002148	HOXD10	0.568703	2.26594	0.687032	-3.71072	-0.810145
TC15000673,hg,1	11.3476	10.8089	10.4378	12.1014	11.1859	11.0666	11.7321	11.3505	10.5633	10.0782	Homo sapiens piRNA piR-54229, complete sequence,	DQ587117		2.73038	-0.473233	0.992153	-3.70942	4.55058
TC07001733,hg,1	4.48632	4.87941	4.33436	4.80018	4.83255	3.80904	3.91039	4.14524	3.37501	4.02297	Homo sapiens clone IMAGE: 267151 mRNA sequence,	AF520792		-0.264245	1.54845	-0.0645113	-3.70701	-0.250592
TC17000163,hg,1	5.2868	5.03583	5.20618	5.85684	5.51743	4.24294	4.94046	4.9425	5.03277	4.76026	ncrna:novel chromosome:GRCh38:17:14177131:14177310:1 gene:ENSG00000252305 gene_biotype:snoRNA transcript_biotype:snoRNA	ENST00000516496		0.0977631	1.17167	0.573084	-3.70652	-0.353708
TC09002547,hg,1	7.70209	8.25943	8.25273	8.99529	9.79243	7.46776	7.11535	7.40658	6.74619	8.20679	linc-FAM75A7-18 chr9:-:66688087-66699951	TCONS_l2_00029962-XLOC_l2_015202		1.37676	4.61862	1.81834	-3.69753	-0.412741
TC11003045,hg,1	7.28144	7.57159	7.14157	7.94184	7.37728	6.71032	7.17698	6.9889	7.11077	6.67139	accn=AK000908 class=mRNAlike lncRNA name=Human lncRNA ref=JounralRNA transcriptId=3431 cpcScore=3,5412400 cnci=-0,1874275	AK000908	TRIM66	1.02828	0.327056	0.808719	-3.694	0.515403
TC05002800,hg,1	6.27493	6.00409	5.40289	7.70915	6.98313	6.09186	6.50674	6.09781	5.93414	5.67926	linc-SLC9A3-2 chr5:-:654143-654462	TCONS_00010868-XLOC_004695		0.618938	1.33851	2.77221	-3.69398	3.60576
TC10002555,hg,1	7.71347	7.46109	7.54675	7.41514	7.50304	6.5125	7.54408	7.46809	6.7703	6.66887	accn=NULL class=lncRNA name= ref=UCSCGeneNoncode transcriptId=uc001ixe,1 cpcScore=1,8147000 cnci=-0,2044058	uc001ixe		1.05616	0.360428	-1.86529	-3.69081	0.65302
TC12002390,hg,1	6.03494	4.53165	4.8004	5.4166	5.16334	4.12645	5.50989	5.28938	4.21478	4.65548	accn=U38443 class=mRNAlike lncRNA name=NULL ref=H-invitational v7,5 transcriptId=HIT000219589 cpcScore=-1,1821400 cnci=-0,2921162	U38443	IL23A	0.0505949	0.605459	-1.7779	-3.6884	0.415866
TC15000994,hg,1	6.97178	6.00271	5.95792	5.80128	5.48489	4.70649	6.87438	6.07123	5.35537	5.56563	Homo sapiens piRNA piR-31438, complete sequence,	DQ571326		0.449396	-0.5507	-3.68333	-3.68677	-0.601785
TC02000182,hg,1	6.58208	7.22385	5.80864	5.87288	5.92858	4.50183	6.50389	5.83151	5.2241	6.20062	Homo sapiens microRNA 4263 (MIR4263), microRNA,	NR_036230	MIR4263	0.487805	1.0346	-3.34754	-3.68551	-1.96338
TC0X000218,hg,1	3.77504	4.87479	4.54502	4.78467	4.88226	3.55582	4.35153	4.17179	3.90659	3.68563	ncrna:known chromosome:GRCh38:X:46517766:46517868:1 gene:ENSG00000199226 gene_biotype:snRNA transcript_biotype:snRNA	ENST00000362356	RNU6-50P	-0.266877	1.36493	-0.148053	-3.68456	1.93058
TC0X001997,hg,1	9.51901	9.97072	10.0037	10.9924	12.4358	8.47499	9.48212	8.96144	8.74327	10.7864	accn=NULL class=lincRNA name=Human lincRNA ref=Scripture Reconstruction LincRNAs By Luo transcriptId=linc_luo_1332 cpcScore=-1,3278400 cnci=-0,3733749	linc_luo_1332		2.23015	6.98096	1.23918	-3.68431	-0.982472
TC09001986,hg,1	3.99199	4.75041	4.31294	4.75581	4.4071	3.84093	4.30741	3.82568	4.21017	3.4149	accn=NULL class=mRNAlike lncRNA name=vega lncRNA ref=GENCODE transcriptId=OTTHUMT00000052540 cpcScore=-1,2043800 cnci=-0,4502341 gene:OTTHUMG00000019960	OTTHUMT00000052540	RP11-561O23,7	-0.297858	0.106947	0.590616	-3.68326	1.3413
TC0X000944,hg,1	5.89779	4.26824	5.19308	4.40417	4.55864	4.59543	4.51623	4.46942	4.67515	3.46403	ncrna:known chromosome:GRCh38:X:32641474:32641559:-1 gene:ENSG00000221348 gene_biotype:miRNA transcript_biotype:miRNA	ENST00000408421	MIR548F5	-0.111383	-1.40479	-1.54794	-3.68194	-1.27856
TC16000274,hg,1	3.85303	7.15151	5.14969	8.37078	9.83459	3.66063	4.61585	6.45785	6.76765	7.03433	Homo sapiens piRNA piR-36790, complete sequence,	DQ598724		0.624742	9.71338	5.19561	-3.68187	3.15203
TC03002466,hg,1	7.16133	7.11866	6.51305	7.65232	8.20332	5.83909	6.73916	7.27928	6.37474	6.84781	accn=AK092456 class=mRNAlike lncRNA name=Human lncRNA ref=JounralRNA transcriptId=1854 cpcScore=-1,1842400 cnci=-0,2874685	AK092456		0.928334	3.12269	-0.200166	-3.67681	1.21271
TC01004674,hg,1	7.69775	6.78885	7.42207	8.33233	7.47034	6.68345	7.52418	7.47767	7.5912	6.73681	accn=NULL class=lincRNA name=Human lincRNA ref=Scripture Reconstruction LincRNAs By Luo transcriptId=linc_luo_1419 cpcScore=-1,2844000 cnci=-0,3121787	linc_luo_1419		1.10546	0.0224751	0.947494	-3.66944	0.892913
TC14002228,hg,1	9.77271	7.52402	8.3532	5.35946	10.6656	5.82202	7.89447	6.84933	6.71756	7.53996	havana_ig_gene:known chromosome:GRCh38:14:105895634:105895670:-1 gene:ENSG00000211917 gene_biotype:IG_D_gene transcript_biotype:IG_D_gene	ENST00000390577	IGHD3-16	1.22508	5.84847	-8.7406	-3.66914	-3.88135
TC17001157,hg,1	8.76678	8.62359	8.08109	9.102	8.86625	7.88997	7.85634	7.81206	8.25416	8.06135	Homo sapiens peripheral myelin protein 22 (PMP22), transcript variant 1, mRNA,	NM_000304	PMP22	1.5266	1.20913	1.49549	-3.66682	-1.28206
TC07000690,hg,1	13.3263	12.7611	12.7059	15.3622	15.105	12.7661	13.0889	12.6671	13.4747	13.593	ncrna:novel chromosome:GRCh38:7:107294885:107294951:1 gene:ENSG00000221356 gene_biotype:miRNA transcript_biotype:miRNA	ENST00000408429		3.79158	4.00244	4.7237	-3.65906	0.920831
TC20001671,hg,1	6.28115	6.02516	6.62696	7.18715	5.52994	6.15027	5.38715	5.25689	5.93965	5.62724	accn=AJ308021 class=mRNAlike lncRNA name=NULL ref=H-invitational v7,5 transcriptId=HIT000246970 cpcScore=-1,3785700 cnci=-0,2220721	AJ308021	PMEPA1	0.502776	-0.933911	2.95709	-3.65857	-2.74462
TC08000448,hg,1	4.70179	4.88758	5.00569	4.88993	5.06144	3.5617	4.46078	3.86582	3.5876	4.63987	ncrna:known chromosome:GRCh38:8:67099302:67099425:1 gene:ENSG00000252637 gene_biotype:rRNA transcript_biotype:rRNA	ENST00000516828	RNA5SP268	-0.17343	2.146	-0.871684	-3.65441	-2.02169
TC06001379,hg,1	4.37948	4.73544	4.9678	4.91534	5.52832	3.73838	4.16475	4.38725	3.83679	4.14706	Homo sapiens piRNA piR-54875, complete sequence,	DQ587763		-0.167665	2.41807	-0.383066	-3.6531	0.380841
TC06001839,hg,1	4.37948	4.73544	4.9678	4.91534	5.52832	3.73838	4.16475	4.38725	3.83679	4.14706	Homo sapiens piRNA piR-54875, complete sequence,	DQ587763		-0.167665	2.41807	-0.383066	-3.6531	0.380841
TC10000142,hg,1	7.82858	6.19096	5.34395	6.1688	5.32074	5.39053	6.0392	5.32855	6.39556	5.72077	Homo sapiens piRNA piR-38767, complete sequence,	DQ600701		0.490773	-1.44532	-0.618686	-3.65079	-4.46439
TC07002714,hg,1	4.3329	4.31548	3.97307	5.75134	3.63281	3.32193	4.47688	4.28408	3.83737	4.36378	accn=NULL class=mRNAlike lncRNA name=vega lncRNA ref=GENCODE transcriptId=OTTHUMT00000327100 cpcScore=-1,0754500 cnci=-0,5103495 gene:OTTHUMG00000152640	OTTHUMT00000327100	AC006372,6	-0.276795	-0.0154798	1.6469	-3.64975	-0.396355
TC16000570,hg,1	11.1191	11.4199	10.9616	12.4348	12.065	11.111	11.1162	10.8945	10.7458	10.8423	Homo sapiens nuclear factor of activated T-cells 5, tonicity-responsive (NFAT5), transcript variant 6, mRNA,	NM_001113178	NFAT5	2.81907	1.63403	2.35867	-3.64829	1.8906
TC11001726,hg,1	4.84722	5.87013	6.18006	5.7408	5.03244	4.78651	4.8777	5.16063	4.95619	4.60846	Homo sapiens small nucleolar RNA, C/D box 67 (SNORD67), small nucleolar RNA,	NR_003056	SNORD67	0.153034	-0.338977	0.158242	-3.64286	-0.427348
TC20000952,hg,1	3.77147	3.4756	3.32193	5.53281	4.82775	3.32193	3.86488	3.67891	4.01743	3.62397	[retired] ncrna:miRNA chromosome:GRCh37:20:51629206:51629286:-1 gene:ENSG00000221140 gene_biotype:miRNA transcript_biotype:miRNA	ENST00000408213		-0.403737	2.13935	3.3195	-3.6362	2.10973
TC01003498,hg,1	8.33671	9.11003	8.51324	8.65926	8.83041	7.93885	8.11851	8.08211	8.15873	7.7155	Homo sapiens coagulation factor V (proaccelerin, labile factor) (F5), mRNA,	NM_000130	F5	1.5335	0.711958	-0.0227314	-3.63352	0.355887
TC01005886,hg,1	9.21481	9.62507	9.02572	8.85378	8.62183	8.63468	8.55989	8.55455	9.003	7.87338	accn=BC039426 class=mRNAlike lncRNA name=Human lncRNA ref=JounralRNA transcriptId=691 cpcScore=-0,9137190 cnci=-0,3550853	BC039426		1.73247	-1.17356	-0.411782	-3.62926	-0.695987
TC02004258,hg,1	6.69973	7.72117	6.67229	8.22527	7.93016	6.19848	6.52949	6.54512	6.84827	7.16484	accn=NULL class=lncRNA name= ref=UCSCGeneNoncode transcriptId=uc002sag,2 cpcScore=-1,1868700 cnci=-0,3192103	uc002sag		0.963968	2.72276	2.36108	-3.62845	-0.403742
TC08001359,hg,1	9.09548	9.81563	9.42139	10.2675	9.62915	9.01349	8.96728	8.90404	9.01382	8.93196	Homo sapiens zinc finger protein 704 (ZNF704), mRNA,	NM_001033723	ZNF704	1.95543	0.814511	1.85169	-3.62813	0.131781
TC02002456,hg,1	11.1516	10.3309	10.6306	13.2854	12.6607	10.548	11.2061	10.8896	10.9508	11.4041	ncrna:novel chromosome:GRCh38:2:157855270:157855346:-1 gene:ENSG00000215934 gene_biotype:miRNA transcript_biotype:miRNA	ENST00000401115		2.83336	3.60362	4.13578	-3.62782	1.91777
TC02004705,hg,1	9.44263	9.42982	9.07586	9.84744	8.72475	8.78279	9.99454	9.56725	8.85136	8.39532	accn=NULL class=lncRNA name= ref=UCSCGeneNoncode transcriptId=uc002ujk,2 cpcScore=-1,2301800 cnci=-0,3762062	uc002ujk		1.91484	-1.33909	-0.676227	-3.62586	2.72668
TC02002861,hg,1	9.37698	9.47144	9.77209	7.7308	11.0705	7.38031	8.12024	8.85629	7.98837	8.61456	Homo sapiens small nucleolar RNA, C/D box 20 (SNORD20), small nucleolar RNA,	NR_002908	SNORD20	1.74824	4.6727	-4.84968	-3.62546	-1.97637
TC11000340,hg,1	5.61308	5.05496	5.39701	5.40736	4.68606	4.30732	4.67945	4.5542	4.87723	4.67151	Homo sapiens piRNA piR-42061, complete sequence,	DQ573949		0.0293488	-0.266011	-0.0687371	-3.62433	-2.98778
TC07000286,hg,1	15.1372	15.2546	14.9398	15.45	14.4351	13.9514	14.595	14.3145	14.9349	14.6483	Homo sapiens piRNA piR-52049, complete sequence,	DQ584937	LOC100132062	4.3576	-0.273081	0.631522	-3.62247	-2.71132
TC07001383,hg,1	15.1372	15.2546	14.9398	15.45	14.4351	13.9514	14.595	14.3145	14.9349	14.6483	Homo sapiens piRNA piR-38653, complete sequence,	DQ600587		4.3576	-0.273081	0.631522	-3.62247	-2.71132
TC07001414,hg,1	15.1372	15.2546	14.9398	15.45	14.4351	13.9514	14.595	14.3145	14.9349	14.6483	Homo sapiens piRNA piR-38653, complete sequence,	DQ600587		4.3576	-0.273081	0.631522	-3.62247	-2.71132
TC15000171,hg,1	7.61127	6.68704	6.57414	5.6089	8.09799	4.57641	7.72129	7.1909	6.66319	6.06383	Homo sapiens piRNA piR-60095, complete sequence,	DQ593983		0.799893	2.63634	-6.45762	-3.61753	1.65988
TC15000214,hg,1	7.61127	6.68704	6.57414	5.6089	8.09799	4.57641	7.72129	7.1909	6.66319	6.06383	Homo sapiens piRNA piR-60095, complete sequence,	DQ593983		0.799893	2.63634	-6.45762	-3.61753	1.65988
TC15001122,hg,1	7.61127	6.68704	6.57414	5.6089	8.09799	4.57641	7.72129	7.1909	6.66319	6.06383	Homo sapiens piRNA piR-57728, complete sequence,	DQ590616		0.799893	2.63634	-6.45762	-3.61753	1.65988
TC15001149,hg,1	7.61127	6.68704	6.57414	5.6089	8.09799	4.57641	7.72129	7.1909	6.66319	6.06383	Homo sapiens piRNA piR-57728, complete sequence,	DQ590616		0.799893	2.63634	-6.45762	-3.61753	1.65988
TC12001453,hg,1	13.2365	12.7261	12.756	11.8216	15.0545	10.1496	11.2486	12.4504	10.3839	13.4104	Homo sapiens small nucleolar RNA, H/ACA box 34 (SNORA34), small nucleolar RNA,	NR_002968	SNORA34	3.28	7.61705	-4.43172	-3.6075	-4.46946
TC06003239,hg,1	6.50001	6.66396	6.41693	6.03625	6.28476	5.40572	5.95824	5.93976	5.54333	5.59199	accn=AY266458 class=mRNAlike lncRNA name=NULL ref=H-invitational v7,5 transcriptId=HIT000085663 cpcScore=0,9868430 cnci=-0,1355937	AY266458	FAM120B	0.516843	0.497267	-1.69637	-3.59942	-0.956807
TC09001898,hg,1	9.11704	8.14601	8.41015	10.355	9.42671	8.25237	8.51596	8.05069	8.55602	8.86994	linc-RECK-3 chr9:+:35913870-35914639	TCONS_00015968-XLOC_007341		1.719	2.02662	3.40288	-3.59933	-0.942439
TC06003499,hg,1	5.26257	5.60354	4.3996	5.04891	6.1118	3.64596	4.70739	4.51067	4.49053	4.92236	accn=BC029448 class=mRNAlike lncRNA name=Human lncRNA ref=JounralRNA transcriptId=3323 cpcScore=-1,2250500 cnci=-0,3217423	BC029448		0.00372951	3.21373	-1.10182	-3.59818	-0.852995
TC0X000954,hg,1	6.60213	6.7295	6.30913	6.94729	6.77931	5.84069	6.23651	6.06574	6.07334	5.97983	Homo sapiens sushi-repeat containing protein, X-linked (SRPX), transcript variant 2, mRNA,	NM_001170750	SRPX	0.65818	0.954134	0.392378	-3.59643	-0.116192
TC12002284,hg,1	4.88101	4.55534	5.00396	5.97684	4.83165	4.97153	5.49209	4.87971	4.42388	3.99835	accn=NULL class=lncRNA name= ref=EnsemblNoncode transcriptId=ENST00000508615 cpcScore=-1,1325500 cnci=-0,3772440 gene:ENSG00000250166	ENST00000508615		0.0188154	-0.657174	1.24614	-3.59064	3.39833
TC14001171,hg,1	6.41274	6.95828	6.4383	7.06437	8.07165	5.62744	6.11444	6.3283	5.87504	6.42649	Homo sapiens chromosome 14 open reading frame 105 (C14orf105), transcript variant 2, mRNA,	NM_018168	C14orf105	0.734005	3.68066	0.120883	-3.58669	0.649169
TC05001947,hg,1	7.1499	7.37033	7.13174	7.9237	7.37415	6.72706	6.74437	6.7934	6.99163	6.6291	Homo sapiens annexin A6 (ANXA6), transcript variant 1, mRNA,	NM_001155	ANXA6	0.97811	0.592765	1.48501	-3.5798	-0.140966
TC05000309,hg,1	8.5105	7.75634	8.61479	9.64575	7.89581	8.78724	8.48555	7.55415	8.49337	7.41551	Homo sapiens piRNA piR-34108, complete sequence,	DQ596042	POM121L9P	1.52087	-1.65265	3.35458	-3.57561	0.690534
TC05000321,hg,1	8.5105	7.75634	8.61479	9.64575	7.89581	8.78724	8.48555	7.55415	8.49337	7.41551	Homo sapiens piRNA piR-34108, complete sequence,	DQ596042	POM121L9P	1.52087	-1.65265	3.35458	-3.57561	0.690534
TC05001198,hg,1	8.5105	7.75634	8.61479	9.64575	7.89581	8.78724	8.48555	7.55415	8.49337	7.41551	Homo sapiens piRNA piR-34107, complete sequence,	DQ596041		1.52087	-1.65265	3.35458	-3.57561	0.690534
TC05001632,hg,1	8.5105	7.75634	8.61479	9.64575	7.89581	8.78724	8.48555	7.55415	8.49337	7.41551	Homo sapiens piRNA piR-34107, complete sequence,	DQ596041		1.52087	-1.65265	3.35458	-3.57561	0.690534
TC06000218,hg,1	8.5105	7.75634	8.61479	9.64575	7.89581	8.78724	8.48555	7.55415	8.49337	7.41551	Homo sapiens piRNA piR-34108, complete sequence,	DQ596042	POM121L9P	1.52087	-1.65265	3.35458	-3.57561	0.690534
TC06000691,hg,1	8.5105	7.75634	8.61479	9.64575	7.89581	8.78724	8.48555	7.55415	8.49337	7.41551	Homo sapiens piRNA piR-34108, complete sequence,	DQ596042	POM121L9P	1.52087	-1.65265	3.35458	-3.57561	0.690534
TC02003598,hg,1	10.6206	10.7692	10.4837	11.6787	11.1788	10.3963	10.1606	10.1901	10.3718	10.2299	accn=NR_037649 class=lncRNA name= ref=RefGeneNoncode transcriptId=NR_037649 cpcScore=6,5885300 cnci=-0,3371776	NR_037649	CCNT2	2.52775	1.19495	2.4047	-3.5739	0.214838
TC0X001720,hg,1	11.9751	12.1379	12.2266	11.805	11.7802	10.8476	11.8948	11.8802	11.2436	11.2412	accn=BC107040 class=mRNAlike lncRNA name=NULL ref=H-invitational v7,5 transcriptId=HIT000338604 cpcScore=1,1127000 cnci=-0,1501813	BC107040	MAGED2	3.01034	0.193769	-1.96683	-3.57177	-0.118982
TC11002316,hg,1	4.62668	4.55543	4.6528	5.03375	4.82444	4.02585	4.15569	4.03347	4.15064	3.9676	Homo sapiens cell adhesion molecule 1 (CADM1), transcript variant 2, mRNA,	NM_001098517	CADM1	-0.201056	0.852945	0.709338	-3.57094	-0.476478
TC19000303,hg,1	4.28163	4.5687	4.61853	5.80849	4.57277	4.18934	4.2185	4.02158	4.77798	4.07612	Homo sapiens piRNA piR-50101, complete sequence,	DQ582989		-0.152127	0.241661	2.99654	-3.56946	-0.077975
TC11001282,hg,1	4.15439	4.40536	4.24462	5.33399	4.48581	3.93886	4.11809	3.61608	3.95728	3.93818	Homo sapiens KCNQ1 opposite strand/antisense transcript 1 (non-protein coding) (KCNQ1OT1), long non-coding RNA,	NR_002728	KCNQ1OT1	-0.281746	0.831863	2.13802	-3.56868	0.00803692
TC11003188,hg,1	11.0699	10.8691	10.9872	10.8674	10.0089	10.1011	10.9111	10.5474	10.8288	9.80751	accn=NULL class=lncRNA name= ref=UCSCGeneNoncode transcriptId=uc001nxj,1 cpcScore=0,2624210 cnci=-0,3810727	uc001nxj		2.52589	-1.73374	-0.835287	-3.56502	-0.429948
TC20001015,hg,1	6.36284	7.09919	6.43678	7.02678	6.93911	6.15659	6.2372	6.03662	5.92498	5.97855	Homo sapiens SLCO4A1 antisense RNA 1 (SLCO4A1-AS1), long non-coding RNA,	NR_024470	SLCO4A1-AS1	0.685996	1.07545	0.721243	-3.56382	0.577358
TC09002594,hg,1	13.8852	13.4057	13.5999	15.2841	14.8754	13.3216	13.8416	13.7921	13.8394	13.5982	accn=X75687 class=mRNAlike lncRNA name=NULL ref=H-invitational v7,5 transcriptId=HIT000323539 cpcScore=1,0789200 cnci=-0,2313514	X75687	ZFAND5	3.99463	2.0376	2.53245	-3.56381	1.83451
TC05000487,hg,1	8.76759	7.73473	8.71656	9.74365	7.72204	8.92621	8.43344	7.63696	8.55191	7.51035	Homo sapiens piRNA piR-34108, complete sequence,	DQ596042	POM121L9P	1.5468	-2.11036	3.49243	-3.56366	-0.110413
TC0X000519,hg,1	10.5159	10.7297	10.4271	10.841	10.6519	9.70011	10.0108	9.89506	10.3602	9.94226	Homo sapiens ring finger protein 128, E3 ubiquitin protein ligase (RNF128), transcript variant 2, mRNA,	NM_024539	RNF128	2.39601	0.733647	0.606027	-3.56122	-1.1239
TC01002976,hg,1	7.24666	6.91575	7.03041	9.06307	8.69753	7.00235	7.20135	7.29347	7.01702	7.24788	ncrna:novel chromosome:GRCh38:1:110652942:110653031:-1 gene:ENSG00000221538 gene_biotype:miRNA transcript_biotype:miRNA	ENST00000408611		1.1474	2.91515	3.27387	-3.56072	2.35425
TC0X001136,hg,1	8.57805	8.23324	8.24539	10.376	9.78611	8.42071	8.48702	8.41474	8.84999	8.3523	ncrna:novel chromosome:GRCh38:X:72152336:72152414:-1 gene:ENSG00000215933 gene_biotype:miRNA transcript_biotype:miRNA	ENST00000401114		1.72071	2.10895	3.89534	-3.55449	2.1075
TC13001372,hg,1	6.38289	5.98827	5.95976	6.53076	6.59024	5.79589	5.93289	6.01278	5.6476	5.26101	linc-SHISA2 chr13:-:26626413-26627523	TCONS_00021614-XLOC_010538		0.505896	0.692138	0.242552	-3.55053	1.44898
TC14002240,hg,1	6.27969	8.4834	8.92866	9.74486	9.38664	8.8414	7.29944	5.20776	7.19101	7.83661	havana_ig_gene:known chromosome:GRCh38:14:105914359:105914389:-1 gene:ENSG00000211930 gene_biotype:IG_D_gene transcript_biotype:IG_D_gene	ENST00000390590	IGHD3-3	1.34419	3.30144	6.84861	-3.5445	-0.0418713
TC06000025,hg,1	5.53309	5.29924	5.82179	8.74792	5.72188	7.82015	5.27149	5.55171	6.08708	4.76381	[retired] ncrna:miRNA chromosome:GRCh37:6:3154878:3154982:1 gene:ENSG00000221162 gene_biotype:miRNA transcript_biotype:miRNA	ENST00000408235		0.529047	-1.93199	8.81034	-3.54241	3.74497
TC14000404,hg,1	6.13805	5.91231	5.85291	5.82527	6.59303	4.74817	5.94637	5.49263	5.22705	5.45325	Rfam model RF00001 hit found at contig region AL135978,4/73728-73624	uc021rva		0.377459	2.00681	-1.71583	-3.54178	-0.0286926
TC05000262,hg,1	8.94815	8.8023	8.41695	9.55159	8.6693	8.63817	7.63206	7.8682	8.19343	8.23482	Homo sapiens zinc finger, SWIM-type containing 6 (ZSWIM6), mRNA,	NM_020928	ZSWIM6	1.59905	0.411244	2.88078	-3.54091	-2.10582
TC13000733,hg,1	6.08821	6.68414	6.17905	7.39349	7.00259	5.79933	5.85802	5.7815	6.30931	6.10193	Homo sapiens Kruppel-like factor 12 (KLF12), mRNA,	NM_007249	KLF12	0.641629	1.75834	2.42277	-3.53167	-0.144216
TC19002300,hg,1	4.14897	4.55789	4.07069	3.9645	3.49054	3.32193	3.32193	3.62824	3.32193	3.32193	accn=S78080 class=mRNAlike lncRNA name=NULL ref=H-invitational v7,5 transcriptId=HIT000216774 cpcScore=1,8381700 cnci=-0,0127374	S78080	PTPRS	-0.502749	-0.358377	-0.625122	-3.53132	-1.8782
TC06001613,hg,1	5.01208	4.82297	3.99518	4.04163	4.36766	3.82642	5.27555	4.53911	3.86027	3.32193	Homo sapiens piRNA piR-51524, complete sequence,	DQ584412		-0.24264	-0.658165	-3.12248	-3.53054	2.74608
TC06002227,hg,1	5.71544	5.91931	6.7703	8.97837	7.21866	6.69263	6.90871	6.62105	6.65055	6.09646	ncrna:novel chromosome:GRCh38:6:151039916:151039971:-1 gene:ENSG00000221469 gene_biotype:miRNA transcript_biotype:miRNA	ENST00000408542		0.834002	0.98247	5.09933	-3.52985	4.70754
TC20000678,hg,1	7.37728	6.25139	5.69453	6.0824	5.25593	5.06855	6.5401	5.50353	6.38992	5.73525	Homo sapiens piRNA piR-60732, complete sequence,	DQ594620	LINC00837	0.498445	-1.43966	-1.62932	-3.51256	-3.24363
TC02001977,hg,1	6.9946	7.29859	7.21538	7.3826	6.91961	6.26309	6.4919	6.58879	6.71991	6.51198	Homo sapiens exocyst complex component 6B (EXOC6B), mRNA,	NM_015189	EXOC6B	0.870703	0.35502	0.358834	-3.50592	-1.42791
TC03002921,hg,1	5.74101	5.9311	5.80073	5.77682	5.69717	4.96944	5.34787	5.33	5.70842	4.84289	accn=AK095091 class=mRNAlike lncRNA name=Human lncRNA ref=JounralRNA transcriptId=1802 cpcScore=-0,4658300 cnci=-0,2936101	AK095091		0.288462	0.0256412	-0.260526	-3.50182	-0.439152
TC01006239,hg,1	7.8806	7.16896	7.75533	8.50359	7.43805	7.61195	7.01361	6.92784	7.1278	6.97489	accn=NULL class=lincRNA name=Human lincRNA ref=Scripture Reconstruction LincRNAs By Luo transcriptId=linc_luo_1759 cpcScore=-1,6713100 cnci=-0,1862561	linc_luo_1759		1.13522	-0.194318	2.3791	-3.50075	-1.13049
TC08000295,hg,1	5.97641	6.80222	6.70691	6.42122	8.77528	5.74101	6.02937	5.82068	6.01445	5.83502	cdna:all chromosome:VEGA56:8:38799643:38802296:1 Gene:OTTHUMG00000164068	OTTHUMT00000377067	RP11-723D22,2	0.680912	4.50046	-0.411177	-3.48809	1.99695
TC11002153,hg,1	5.54613	5.98249	6.13013	6.16544	6.2493	5.15314	5.37298	5.33739	5.21059	5.26115	Homo sapiens RAB30, member RAS oncogene family (RAB30), transcript variant 2, mRNA,	NM_014488	RAB30	0.343337	1.37087	0.279222	-3.48726	-0.110095
TC03000195,hg,1	10.6037	9.92134	10.1479	12.7839	12.195	10.1699	10.7212	10.3268	10.6037	10.885	ncrna:novel chromosome:GRCh38:3:38907314:38907389:1 gene:ENSG00000215941 gene_biotype:miRNA transcript_biotype:miRNA	ENST00000401122		2.62671	3.49838	4.34878	-3.48289	2.00442
TC22000191,hg,1	14.2038	14.7	14.0382	14.5882	14.7624	13.6438	13.8968	13.8776	13.8074	13.6897	Homo sapiens kringle containing transmembrane protein 1 (KREMEN1), transcript variant 3, mRNA,	NM_001039570	KREMEN1	4.07283	1.21577	0.343096	-3.48263	0.389612
TC01001400,hg,1	7.07193	6.41384	6.72166	3.48999	8.14063	3.47239	6.00971	5.23442	4.43421	5.95824	transfer RNA pseudogene (anticodon GTC)	uc021pdb		0.365668	5.59713	-9.35823	-3.4792	-3.96822
TC11000798,hg,1	4.92121	5.81992	5.61591	4.74004	3.78473	5.04278	5.63663	5.49773	4.80358	3.32193	Homo sapiens piRNA piR-59794, complete sequence,	DQ592682		0.0281027	-3.76012	-2.37543	-3.46953	3.14304
TC12002396,hg,1	10.8448	10.4978	10.766	11.7259	10.4064	10.1968	9.73767	10.7521	10.627	10.2209	accn=X55077 class=mRNAlike lncRNA name=Human lncRNA ref=JounralRNA transcriptId=4413 cpcScore=5,6502500 cnci=-0,0145022	X55077	LRP1	2.51519	-0.19516	2.31938	-3.46381	-1.48517
TC08000801,hg,1	11.1842	10.6148	10.7678	13.6523	12.8012	10.9572	11.4154	11.2224	11.5888	11.4332	ncrna:novel chromosome:GRCh38:8:141945499:141945625:1 gene:ENSG00000221123 gene_biotype:miRNA transcript_biotype:miRNA	ENST00000408196		2.947	3.04077	4.92356	-3.46375	2.79193
TC02004564,hg,1	8.26197	8.16338	8.06651	7.70023	6.86176	7.34163	8.10196	8.07386	7.51374	6.74198	accn=NULL class=lncRNA name= ref=UCSCGeneNoncode transcriptId=uc010fmc,2 cpcScore=-0,2246560 cnci=-0,2894683	uc010fmc		1.24324	-2.34092	-2.02053	-3.45578	0.4589
TC02002891,hg,1	6.17871	6.25173	6.07198	6.73228	6.4302	5.37095	5.89295	5.82104	5.87996	5.75011	Homo sapiens ADP-ribosylation factor-like 4C (ARL4C), transcript variant 2, mRNA,	NM_005737	ARL4C	0.518159	1.05672	0.598078	-3.45493	-0.267469
TC09000457,hg,1	5.14388	4.53658	5.016	4.7195	5.48465	3.94047	4.1797	4.16632	3.97605	4.3238	Homo sapiens microRNA let-7f-1 (MIRLET7F1), microRNA,	NR_029483	MIRLET7F1	-0.137312	2.05152	-0.827713	-3.45421	-1.6698
TC13000340,hg,1	10.0301	9.91279	9.75351	10.876	10.3775	9.71083	9.20298	9.33917	9.52434	9.55565	Homo sapiens muscleblind-like splicing regulator 2 (MBNL2), transcript variant 1, mRNA,	NM_144778	MBNL2	2.18483	1.21507	2.51592	-3.44699	-0.73217
TC02002517,hg,1	6.24944	7.16797	6.69377	6.93404	8.01182	5.7585	6.01553	5.92755	5.89078	6.46529	havana:known chromosome:GRCh38:2:170640374:170695374:-1 gene:ENSG00000213981 gene_biotype:antisense transcript_biotype:antisense	ENST00000428156	LOC100130256	0.725168	3.59615	0.291432	-3.44547	-0.258797
TC13001319,hg,1	6.51811	7.34316	7.21017	7.71313	9.1919	5.47002	7.08189	6.52512	6.919	7.3691	accn=NR_044995 class=lncRNA name= ref=RefGeneNoncode transcriptId=NR_044995 cpcScore=4,0430600 cnci=-0,1918684	NR_044995	GAS6-AS1	0.998358	5.28501	0.0108655	-3.44499	0.563061
TC17002641,hg,1	8.64032	9.32218	8.31105	8.58296	8.70989	7.67293	8.44656	8.75547	8.33411	7.87776	accn=L38937 class=mRNAlike lncRNA name=NULL ref=H-invitational v7,5 transcriptId=HIT000193414 cpcScore=0,3835230 cnci=-0,1952312	L38937	FAM134C	1.58614	0.36884	-1.30872	-3.4446	0.810322
TC06002615,hg,1	13.7119	14.3549	13.8716	14.231	13.8788	13.2206	13.9414	13.6118	13.6594	13.2093	accn=AJ420500 class=mRNAlike lncRNA name=Human lncRNA ref=JounralRNA transcriptId=3334 cpcScore=-1,0493900 cnci=-0,3673414	AJ420500	SOX4	3.91879	0.0506871	-0.058147	-3.44399	0.833637
TC11003008,hg,1	4.02356	5.49944	3.93826	5.20448	4.10368	4.02542	4.70774	4.04459	4.26077	3.88063	linc-TRPM5 chr11:-:2900624-2902339	TCONS_00019566-XLOC_009361		-0.215238	-0.409371	1.10241	-3.4422	1.63591
TC08001565,hg,1	11.456	11.8929	11.3254	11.9816	12.0418	10.9523	11.148	11.0221	10.7515	11.1405	Homo sapiens syntrophin, beta 1 (dystrophin-associated protein A1, 59kDa, basic component 1) (SNTB1), mRNA,	NM_021021	SNTB1	2.86339	1.58821	0.577917	-3.44086	0.0847978
TC01006252,hg,1	7.68484	7.02195	7.08489	5.27176	7.98891	4.52537	6.99066	6.73445	5.28734	6.74619	linc-TFB2M chr1:-:246948951-246949406	TCONS_00002634-XLOC_001293		0.735413	3.79376	-7.27574	-3.43827	-2.16707
TC13000347,hg,1	9.31604	10.0467	9.19267	10.107	10.0964	9.06501	9.01453	8.78038	9.14617	9.08593	Homo sapiens clone IMAGE:33685, mRNA sequence,	AF339817		1.98985	1.552	1.56135	-3.43032	-0.0426992
TC03001168,hg,1	6.92071	6.09118	6.16049	5.31189	7.11274	4.82142	7.93618	7.31054	5.2669	5.1893	Homo sapiens piRNA piR-50230, complete sequence,	DQ583118		0.594864	1.15207	-6.90553	-3.42347	5.54792
TC08002301,hg,1	5.59382	4.78476	5.49245	5.17207	5.70438	4.49125	5.23727	4.85424	4.82791	4.42072	linc-ZMAT4-2 chr8:-:40788309-40810979	TCONS_00014986-XLOC_007066		0.0871201	0.91017	-1.23577	-3.42225	0.199112
TC07002296,hg,1	4.4599	4.61942	3.965	5.59825	4.59627	4.02619	3.78124	3.84733	4.13977	4.26541	accn=NULL class=lincRNA name=Human lincRNA ref=Scripture Reconstruction LincRNAs By Luo transcriptId=linc_luo_2059 cpcScore=-1,2817100 cnci=-0,1958698	linc_luo_2059		-0.233222	1.08758	2.90189	-3.41655	-1.0252
TC12001571,hg,1	5.65753	5.35029	5.25266	6.45086	5.22861	5.12909	5.04206	4.9286	5.47177	4.98195	Homo sapiens integrin, alpha 5 (fibronectin receptor, alpha polypeptide) (ITGA5), mRNA,	NM_002205	ITGA5	0.215747	-0.186496	2.37992	-3.41324	-0.982173
TC09001872,hg,1	5.35956	4.27682	4.4298	4.19317	4.77421	3.45668	4.34805	4.23942	3.67431	4.04586	linc-PRSS3-4 chr9:+:33583982-33585615	TCONS_00015946-XLOC_007323		-0.255026	1.14642	-2.37783	-3.41279	-1.58232
TC01000517,hg,1	6.9065	6.90751	6.70683	5.78194	7.40111	5.32661	6.50989	5.85262	6.07653	5.97299	Homo sapiens microRNA 30c-1 (MIR30C1), microRNA,	NR_029833	MIR30C1	0.652559	2.03917	-3.10142	-3.41114	-1.13083
TC12001420,hg,1	9.98057	3.32193	4.26269	3.32193	5.86831	4.25641	3.32193	5.58451	5.80789	4.20961	Homo sapiens RNA, Ro-associated Y5 (RNY5), Y RNA,	NR_001571	RNY5	0.0592604	-0.0244257	-5.07067	-3.40413	-9.27941
TC05000688,hg,1	9.49102	8.74288	9.36334	11.5215	10.8962	9.07894	9.30137	9.10943	9.37862	9.77729	ncrna:novel chromosome:GRCh38:5:137533454:137533521:1 gene:ENSG00000221612 gene_biotype:miRNA transcript_biotype:miRNA	ENST00000408685		2.11238	3.29074	4.23966	-3.40215	0.728036
TC05003439,hg,1	6.50674	6.81716	6.45288	6.29978	6.43761	5.95076	5.83297	5.8992	5.85967	5.56028	Homo sapiens integrin, alpha 1 (ITGA1), mRNA,	NM_181501	ITGA1	0.57294	0.208468	-0.424432	-3.40151	-0.709759
TC02004399,hg,1	6.64847	6.72759	6.65899	6.98665	6.81474	6.12964	6.31743	6.39082	6.20533	5.91388	accn=NULL class=lncRNA name= ref=UCSCGeneNoncode transcriptId=uc010yub,1 cpcScore=2,0994800 cnci=-0,1837568	uc010yub	LOC654342	0.71246	0.492287	0.246886	-3.40049	0.411088
TC06003037,hg,1	3.77223	3.8604	4.49696	5.08431	3.84785	3.69694	3.86385	3.76105	3.9616	3.46909	linc-CENPW-1 chr6:+:126498338-126523385	TCONS_00011368-XLOC_005459		-0.385796	-0.226563	1.9314	-3.39909	0.246891
TC02002246,hg,1	8.30647	7.40658	7.46192	5.91811	8.47175	6.02937	7.63374	6.44232	6.10153	6.81052	Rfam model RF01045 hit found at contig region AC093901,2/65088-64984	uc021vnh		0.966259	2.72137	-5.41927	-3.39688	-1.53169
TC07000474,hg,1	8.82627	10.1907	10.3624	10.6591	11.2331	8.52349	9.50254	9.68202	9.78075	9.76632	ncrna:known chromosome:GRCh38:7:75381638:75381739:1 gene:ENSG00000275930 gene_biotype:misc_RNA transcript_biotype:misc_RNA gene:ENSG00000201138	ENST00000364268		2.19476	3.58909	0.883685	-3.39262	1.08287
TC07001490,hg,1	8.82627	10.1907	10.3624	10.6591	11.2331	8.52349	9.50254	9.68202	9.78075	9.76632	ncrna:known chromosome:GRCh38:7:72983360:72983461:-1 gene:ENSG00000276178 gene_biotype:misc_RNA transcript_biotype:misc_RNA gene:ENSG00000201862	ENST00000364992		2.19476	3.58909	0.883685	-3.39262	1.08287
TC02002996,hg,1	5.08275	4.63692	5.42313	6.04298	6.5076	5.1013	4.96471	4.59704	5.41868	4.38156	accn=NULL class=lincRNA name=Human lincRNA ref=Scripture Reconstruction LincRNAs By Luo transcriptId=linc_luo_1058 cpcScore=-1,6445400 cnci=-0,1214129	linc_luo_1058		0.155667	1.90896	2.24878	-3.39224	1.84276
TC05002512,hg,1	9.48649	9.6138	9.14057	8.02668	8.88704	7.88665	8.7786	8.7798	8.61925	8.08293	accn=AF087978 class=mRNAlike lncRNA name=Human lncRNA ref=JounralRNA transcriptId=3011 cpcScore=-1,1324700 cnci=-0,3278552	AF087978	NR2F1	1.70302	-0.138286	-3.6206	-3.39214	-1.44085
TC09000971,hg,1	9.13985	8.43768	8.81776	10.9296	10.5373	8.8542	9.28251	8.86928	9.06756	9.06711	ncrna:novel chromosome:GRCh38:9:24872712:24872798:-1 gene:ENSG00000216088 gene_biotype:miRNA transcript_biotype:miRNA	ENST00000401269		1.95168	2.79847	3.54725	-3.39013	2.42733
TC12002424,hg,1	6.85842	6.35726	6.78271	5.0577	7.19221	4.31646	6.52924	6.4017	5.80604	5.73392	accn=U29114 class=mRNAlike lncRNA name=NULL ref=H-invitational v7,5 transcriptId=HIT000218960 cpcScore=-1,3671000 cnci=-0,3916983	U29114	HMGA2	0.546862	2.27267	-5.86496	-3.38252	-0.869081
TC12000624,hg,1	13.4554	14.3973	13.6134	14.3952	14.7491	13.3972	13.2737	13.2496	13.2957	13.3943	Homo sapiens leucine-rich repeat containing G protein-coupled receptor 5 (LGR5), transcript variant 1, mRNA,	NM_003667	LGR5	3.89695	2.13652	1.42929	-3.3759	0.734865
TC01006105,hg,1	5.64774	5.70819	5.31613	6.02294	5.24516	5.08232	5.1717	4.92229	5.06495	4.96804	accn=NR_037850 class=lncRNA name= ref=RefGeneNoncode transcriptId=NR_037850 cpcScore=-1,1374300 cnci=-0,2660481	NR_037850	PROX1-AS1	0.200646	-0.0643654	0.95975	-3.37168	-0.850124
TC02004216,hg,1	6.32997	5.52284	6.31968	6.60857	5.33313	5.42511	6.37042	5.55566	5.64218	5.46132	accn=AF086285 class=mRNAlike lncRNA name=NULL ref=H-invitational v7,5 transcriptId=HIT000067164 cpcScore=-1,3753000 cnci=-0,2471589	AF086285	FLJ41757	0.439519	-1.00071	0.100144	-3.36853	-0.618339
TC02003396,hg,1	5.50457	5.95189	5.00965	6.60213	5.92742	5.03809	4.98383	5.29497	5.89977	5.18681	accn=EF028213 class=mRNAlike lncRNA name=NULL ref=H-invitational v7,5 transcriptId=HIT000394724_03 cpcScore=2,2213300 cnci=-0,2041561	EF028213	IGKC	0.29903	0.941522	2.59023	-3.35073	-0.0311799
TC04001812,hg,1	11.789	10.4719	10.9661	6.27835	13.4321	6.5764	10.5042	9.39529	8.35081	10.3034	Homo sapiens microRNA 3945 (MIR3945), microRNA,	NR_037510	MIR3945	2.17325	8.07894	-14.0137	-3.34853	-4.83031
TC03002909,hg,1	8.45997	9.42259	9.07535	9.27598	7.60003	8.5776	8.96102	9.30664	8.41399	7.68926	accn=AJ844620 class=mRNAlike lncRNA name=NULL ref=H-invitational v7,5 transcriptId=HIT000249424 cpcScore=1,1926800 cnci=-0,2542402	AJ844620	HYAL2	1.68118	-2.69727	-0.238758	-3.34701	2.19748
TC08002216,hg,1	6.74512	7.14325	6.8995	7.65612	7.28415	6.28267	6.02618	6.11476	6.29473	6.8061	accn=NULL class=lncRNA name= ref=UCSCGeneNoncode transcriptId=uc010lru,2 cpcScore=0,2254140 cnci=-0,1546362	uc010lru		0.820024	1.83051	1.93063	-3.34638	-2.03097
TC10001700,hg,1	7.81112	7.17796	7.43279	8.32609	8.37211	6.18179	7.94728	7.0605	7.72267	7.66083	ncrna:novel chromosome:GRCh38:10:119060983:119061111:-1 gene:ENSG00000222588 gene_biotype:snoRNA transcript_biotype:snoRNA	ENST00000410656		1.19111	2.38463	0.184776	-3.33834	-0.585182
TC19001422,hg,1	8.21181	8.62954	7.97642	7.01407	8.14643	6.57168	8.20244	6.86952	6.17798	7.78741	Homo sapiens piRNA piR-40813, complete sequence,	DQ572701		1.1869	1.98883	-4.18021	-3.33753	-2.01561
TC01001090,hg,1	12.8714	12.7833	13.0301	12.6531	12.9893	11.992	12.1772	12.3481	11.9096	12.1469	Homo sapiens thioredoxin interacting protein (TXNIP), mRNA,	NM_006472	TXNIP	3.35587	0.992523	-0.878479	-3.33408	-1.11889
TC03002295,hg,1	6.44851	7.15765	6.94817	7.24142	6.18296	6.72797	6.15183	6.27369	6.29692	5.82116	linc-MOBP chr3:+:39462166-39465596	TCONS_00005995-XLOC_002620		0.733251	-1.07709	1.48233	-3.33093	-0.0914699
TC22000579,hg,1	7.04253	7.20448	5.75249	8.52863	6.75626	6.36	6.85291	6.26776	8.11399	6.70053	Homo sapiens piRNA piR-34140, complete sequence,	DQ596074		0.923194	-0.175887	4.29466	-3.33004	-0.357486
TC14000553,hg,1	5.62126	5.14505	5.61342	4.35807	6.52001	3.8276	5.96049	5.15272	4.2551	4.641	ncrna:novel chromosome:GRCh38:14:90381198:90381252:1 gene:ENSG00000238758 gene_biotype:miRNA transcript_biotype:miRNA	ENST00000458940		0.10916	2.76494	-5.04322	-3.32861	1.5883
TC06003084,hg,1	10.6615	9.89345	8.9871	10.0282	10.2412	8.65819	9.09715	9.08992	9.77209	9.75473	accn=AY820830 class=mRNAlike lncRNA name=NULL ref=H-invitational v7,5 transcriptId=HIT000257853 cpcScore=1,2521600 cnci=-0,1248268	AY820830	TNFAIP3	2.09254	1.7691	0.323114	-3.32088	-3.43556
TC01001856,hg,1	9.74532	10.2361	10.1576	10.3827	9.92328	9.58381	9.34132	9.43422	9.61992	9.27195	Homo sapiens epoxide hydrolase 1, microsomal (xenobiotic) (EPHX1), transcript variant 1, mRNA,	NM_000120	EPHX1	2.15969	0.154513	1.12215	-3.31983	-0.606324
TC01000098,hg,1	8.87935	8.79734	8.80572	9.47622	9.63996	8.22723	9.02819	8.57613	8.42486	8.48133	havana:known chromosome:GRCh38:1:7368942:7370270:1 gene:ENSG00000237402 gene_biotype:sense_intronic transcript_biotype:sense_intronic	ENST00000427317	CAMTA1-IT1	1.74725	1.7335	0.283837	-3.31885	1.34837
TC16000282,hg,1	7.32603	7.24978	7.64424	9.91474	8.94136	7.47155	7.63427	7.91074	7.74733	7.75931	Homo sapiens piRNA piR-58802, complete sequence,	DQ591690		1.36236	2.55305	4.39138	-3.31568	2.78126
TC12000927,hg,1	8.63468	8.01713	8.18466	10.0875	10.3067	8.23482	8.80807	8.38894	8.3771	8.4861	ncrna:novel chromosome:GRCh38:12:118166799:118166871:1 gene:ENSG00000221280 gene_biotype:miRNA transcript_biotype:miRNA	ENST00000408353		1.71053	3.36047	2.6241	-3.31521	2.95981
TC14002059,hg,1	15.5099	15.5099	15.2631	15.7566	14.8238	15.3085	15.4715	15.3555	14.8047	14.3379	accn=AJ844628 class=mRNAlike lncRNA name=NULL ref=H-invitational v7,5 transcriptId=HIT000249432 cpcScore=2,0226800 cnci=-0,1101126	AJ844628	ACTN1	4.5549	-1.52103	0.158469	-3.31341	1.7333
TC01001188,hg,1	7.35712	7.25339	7.04325	7.89595	7.18262	6.93785	6.5454	6.479	6.92862	6.71529	Homo sapiens extracellular matrix protein 1 (ECM1), transcript variant 3, mRNA,	NM_001202858	ECM1	0.956344	0.313102	2.0144	-3.30611	-1.40422
TC06000108,hg,1	9.66793	9.91712	9.88044	9.62697	10.1379	8.69073	9.45731	9.52261	9.21519	9.12658	Homo sapiens myosin regulatory light chain interacting protein (MYLIP), mRNA,	NM_013262	MYLIP	2.05143	1.28442	-1.31607	-3.3034	-0.0366927
TC18000922,hg,1	8.56458	8.88774	8.49448	8.31076	8.38306	7.27618	8.39665	8.49873	7.40414	8.09481	accn=AK095226 class=mRNAlike lncRNA name=Human lncRNA ref=JounralRNA transcriptId=2317 cpcScore=-0,4019970 cnci=-0,1881100	AK095226	ZBTB7C	1.48306	0.837171	-2.32931	-3.29929	-0.390278
TC01005963,hg,1	8.22962	8.04554	7.83034	7.43805	6.75564	7.16698	7.27848	7.7435	7.55267	6.66831	accn=AK123435 class=mRNAlike lncRNA name=Human lncRNA ref=JounralRNA transcriptId=787 cpcScore=-1,1443300 cnci=-0,3730624	AK123435		1.14997	-2.06962	-1.38292	-3.29404	-1.45565
TC09002824,hg,1	10.9296	10.8588	11.6202	11.2106	11.5289	12.2105	10.8115	11.2796	9.99135	9.14582	accn=NULL class=lincRNA name=Human lincRNA ref=Scripture Reconstruction LincRNAs By Luo transcriptId=linc_luo_1466 cpcScore=-1,3364300 cnci=-0,2937601	linc_luo_1466		2.6826	-1.01901	0.434166	-3.29366	5.26732
TC01002633,hg,1	7.68033	7.08857	7.62211	8.73654	8.2865	7.33091	7.35185	7.32504	7.42327	7.19591	ncrna:novel chromosome:GRCh38:1:47621093:47621177:-1 gene:ENSG00000221447 gene_biotype:miRNA transcript_biotype:miRNA	ENST00000408520		1.20651	1.3685	2.30026	-3.28722	0.820319
TC03001180,hg,1	5.41117	4.52131	4.12467	3.32193	3.32193	3.32193	4.33756	3.32193	3.32193	3.67211	Homo sapiens piRNA piR-43764, complete sequence,	DQ575652		-0.435039	-1.10003	-3.56884	-3.28605	-3.86602
TC12000231,hg,1	8.47315	8.28213	8.46883	11.0133	9.79651	8.73543	8.59952	8.78279	9.2138	8.60825	ncrna:novel chromosome:GRCh38:9:19829753:19829847:1 gene:ENSG00000266224 gene_biotype:miRNA transcript_biotype:miRNA	ENST00000401371		1.81889	1.79792	5.22492	-3.28589	2.62717
TC12000272,hg,1	8.85332	8.71864	8.57519	8.78528	8.78479	7.67682	8.36804	8.17236	8.35685	8.21157	Homo sapiens kelch-like family member 42 (KLHL42), mRNA,	NM_020782	KLHL42	1.57927	0.865482	-0.422628	-3.28499	-1.23825
TC07001401,hg,1	6.98592	7.25609	6.21429	7.78766	7.27366	6.29052	5.77893	5.969	6.0392	7.04953	Homo sapiens piRNA piR-44096, complete sequence,	DQ575984		0.793039	2.28082	2.6314	-3.27366	-2.73067
TC19000309,hg,1	5.48824	3.71029	4.69658	4.03328	4.41173	3.74478	4.28458	4.05577	3.74653	3.67088	Homo sapiens piRNA piR-55908, complete sequence,	DQ588796		-0.296626	0.0544132	-2.20545	-3.2688	-1.85374
TC04002519,hg,1	10.548	10.7185	9.95772	10.0067	10.2635	9.41706	10.3866	10.2169	9.81988	9.47735	accn=NULL class=lncRNA name= ref=UCSCGeneNoncode transcriptId=uc003gun,1 cpcScore=-0,0083373 cnci=-0,3063932	uc003gun		2.29694	0.0550942	-1.97215	-3.26693	0.753943
TC09001735,hg,1	5.80923	5.62846	5.5012	4.119	5.71383	3.96071	5.47573	5.22705	4.13121	4.58142	Homo sapiens microRNA 4673 (MIR4673), microRNA,	NR_039820	MIR4673	0.0683097	1.33558	-5.20603	-3.2639	-0.224293
TC15001326,hg,1	10.913	10.5323	10.355	13.1413	12.7589	10.6977	11.1804	11.0705	11.228	11.1224	ncrna:novel chromosome:GRCh38:15:47552475:47552571:-1 gene:ENSG00000221202 gene_biotype:miRNA transcript_biotype:miRNA	ENST00000408275		2.83082	3.37857	4.27079	-3.26325	3.44034
TC20000718,hg,1	5.18026	6.00988	5.4363	6.08773	6.14557	5.20532	5.28644	5.41525	5.62149	4.73158	Homo sapiens cystatin SN (CST1), mRNA,	NM_001898	CST1	0.286746	0.841847	1.0703	-3.25734	2.03862
TC03000497,hg,1	5.69846	4.92988	4.03368	5.95525	5.81835	4.7797	4.44038	4.90247	4.8224	4.67483	ncrna:known chromosome:GRCh38:3:98908459:98908564:1 gene:ENSG00000207331 gene_biotype:snRNA transcript_biotype:snRNA	ENST00000384601	RNU6-1263P	0.0634985	1.62003	2.11146	-3.25671	0.324432
TC20001194,hg,1	6.54784	7.08688	6.98151	7.35968	7.5644	6.14383	7.34419	7.09709	6.35779	6.3199	accn=L32168 class=mRNAlike lncRNA name=NULL ref=H-invitational v7,5 transcriptId=HIT000192878 cpcScore=-1,2888100 cnci=-0,2696699	L32168	DNMT3B	0.888416	1.40434	-0.77566	-3.25595	3.20502
TC13000501,hg,1	6.46578	6.0018	5.90967	6.46006	6.63645	5.79449	5.95427	6.00836	5.65753	5.39201	havana:known chromosome:GRCh38:13:26052276:26053385:-1 gene:ENSG00000231983 gene_biotype:lincRNA transcript_biotype:lincRNA	ENST00000439079	LINC00415	0.513691	0.829269	0.0701718	-3.24847	1.14946
TC01003748,hg,1	5.63445	6.04084	4.76342	7.08536	5.61666	4.93135	4.78396	4.38075	6.32389	5.82956	Homo sapiens microRNA 135b (MIR135B), microRNA,	NR_029893	MIR135B	0.298657	1.07804	4.68419	-3.24577	-3.46868
TC21000998,hg,1	6.12453	6.76142	6.5719	6.98284	5.7901	6.32849	6.26466	6.2014	6.12746	5.4699	accn=NR_027348 class=lncRNA name= ref=RefGeneNoncode transcriptId=NR_027348 cpcScore=4,5927900 cnci=-0,1697610	NR_027348		0.617863	-1.40011	1.06141	-3.23679	1.05148
TC13000783,hg,1	7.81605	7.40708	7.29526	8.71053	7.97046	7.40679	7.86656	7.71802	7.11008	7.19611	ncrna:novel chromosome:GRCh38:13:81204263:81204356:-1 gene:ENSG00000238980 gene_biotype:miRNA transcript_biotype:miRNA	ENST00000401112		1.22694	0.657877	1.33545	-3.23633	2.27155
TC02000875,hg,1	9.81746	9.17803	9.34774	8.67179	10.841	7.28708	9.24748	8.66732	8.24205	9.55251	Homo sapiens microRNA 3679 (MIR3679), microRNA,	NR_037450	MIR3679	1.85697	4.66519	-3.75642	-3.23543	-2.33417
TC0X001752,hg,1	8.89533	9.60923	8.65125	9.2215	7.40332	8.40761	8.76678	8.57805	8.94356	8.04681	accn=AJ306428 class=mRNAlike lncRNA name=NULL ref=H-invitational v7,5 transcriptId=HIT000246932 cpcScore=1,5040700 cnci=-0,0742116	AJ306428	MED12	1.6699	-2.7483	0.454659	-3.23351	-0.946255
TC11001666,hg,1	5.51854	5.31613	6.09716	6.78591	5.66487	5.35365	6.84204	5.72653	6.25646	4.92398	Homo sapiens piRNA piR-49553, complete sequence,	DQ581441		0.435628	-0.906564	0.844112	-3.23207	3.43996
TC05001250,hg,1	5.37036	6.13539	6.10912	6.19531	6.27835	4.6095	5.54935	6.04914	4.75845	5.66972	Homo sapiens piRNA piR-54875, complete sequence,	DQ587763		0.357093	2.14596	-1.01508	-3.23175	0.576039
TC08000450,hg,1	5.62769	5.22386	5.43521	7.33819	5.74065	5.45054	5.76752	5.304	5.39106	5.53181	ncrna:novel chromosome:GRCh38:8:67711632:67711723:1 gene:ENSG00000221660 gene_biotype:miRNA transcript_biotype:miRNA	ENST00000408733		0.361154	0.609575	3.34836	-3.23043	0.923239
TC19000767,hg,1	9.36434	8.40146	8.93428	11.0266	10.1212	9.07953	9.16714	9.1919	9.21832	9.02933	ncrna:novel chromosome:GRCh38:19:39991944:39992039:-1 gene:ENSG00000221233 gene_biotype:miRNA transcript_biotype:miRNA	ENST00000408306		1.97557	1.69697	3.73859	-3.22934	1.94232
TC12002130,hg,1	5.97964	6.50487	6.30981	7.07051	7.49177	5.67163	5.86743	5.70213	5.88294	6.17798	Homo sapiens RIMS binding protein 2 (RIMBP2), mRNA,	NM_015347	RIMBP2	0.617353	2.96468	1.50993	-3.22903	0.213674
TC02004425,hg,1	6.64687	7.19507	6.33834	6.95365	7.14351	5.56218	6.60261	6.12953	6.03702	6.62231	linc-FAHD2B-5 chr2:-:98081769-98089617	TCONS_l2_00014725-XLOC_l2_008151		0.731196	2.03445	-0.493277	-3.22668	-0.654122
TC16002013,hg,1	9.55251	9.09096	9.39529	11.6493	10.6558	9.33943	9.69771	9.42472	9.72231	9.76169	linc-MTHFSD-3 chr16:-:87157904-87158268	TCONS_00024775-XLOC_012050		2.18454	2.24519	4.12352	-3.22316	1.58245
TC01005631,hg,1	9.31152	9.53136	9.30411	10.3008	9.57346	9.41906	8.71192	8.86271	8.94561	8.87288	accn=NR_036634 class=lncRNA name= ref=RefGeneNoncode transcriptId=NR_036634 cpcScore=12,9384000 cnci=-0,2230657	NR_036634	TGFBR3	1.94548	0.495889	2.58887	-3.22244	-0.147519
TC06003152,hg,1	11.5586	11.4191	11.438	12.2869	10.7634	11.0808	11.1003	11.2821	11.5742	10.8075	accn=AJ420452 class=mRNAlike lncRNA name=NULL ref=H-invitational v7,5 transcriptId=HIT000247740 cpcScore=-1,4145000 cnci=-0,2895988	AJ420452	SNX9	2.84715	-1.31822	1.77044	-3.22123	-0.692695
TC15000987,hg,1	8.33532	7.11919	8.05947	6.22434	8.1827	5.11603	7.30302	6.68567	7.03931	7.45953	Homo sapiens piRNA piR-39760, complete sequence,	DQ601694		1.00802	2.87638	-5.16118	-3.21851	-5.13344
TC21000748,hg,1	4.37559	4.56633	4.02633	3.86898	4.96103	3.37616	4.00331	3.93137	3.97658	3.41573	accn=AF086547 class=mRNAlike lncRNA name=Human lncRNA ref=JounralRNA transcriptId=1968 cpcScore=-1,1877900 cnci=-0,2123106	AF086547	ABCG1	-0.356295	1.45066	-1.58166	-3.21239	0.599086
TC17001310,hg,1	7.57075	6.86877	6.90121	7.67415	7.53361	6.58062	6.84497	6.45869	6.91036	6.79202	Homo sapiens microRNA 4732 (MIR4732), microRNA,	NR_039885	MIR4732	0.947037	1.13967	0.996123	-3.21058	-1.14207
TC09001082,hg,1	6.40948	5.78577	5.81992	5.88157	5.47411	5.38169	6.14274	6.234	5.27456	4.94183	Homo sapiens cDNA clone IMAGE:3933366, partial cds,	BC062753		0.385703	-1.04003	-1.78421	-3.20952	1.36157
TC07002464,hg,1	6.50734	7.07801	6.70026	7.5623	6.7245	6.56652	6.6343	6.49396	6.76047	6.05788	accn=BC037849 class=mRNAlike lncRNA name=Human lncRNA ref=JounralRNA transcriptId=3744 cpcScore=-1,1301100 cnci=-0,3331480	BC037849	PPP1R9A	0.813539	-0.243474	1.68191	-3.20895	1.2152
TC12000051,hg,1	5.76796	5.24006	5.61927	6.11163	5.75158	5.05785	4.52776	4.17006	5.78495	5.17504	Homo sapiens piRNA piR-38068, complete sequence,	DQ600002		0.202587	0.950711	2.62011	-3.20578	-3.80443
TC0X000879,hg,1	5.25648	4.58128	4.75744	6.03094	4.65173	4.48503	4.77439	4.70434	4.55412	4.71024	Homo sapiens transmembrane protein 27 (TMEM27), mRNA,	NM_020665	TMEM27	-0.00364789	0.0361512	1.78911	-3.20554	-0.675296
TC19000300,hg,1	7.90229	7.3668	7.9073	6.67658	8.3158	6.03224	6.28654	6.18538	6.26212	7.42443	Homo sapiens piRNA piR-43279, complete sequence,	DQ575167		0.956205	3.39783	-2.14679	-3.20329	-5.38397
TC02003597,hg,1	14.3888	14.5526	14.1	15.2937	14.0685	14.5496	13.3168	13.5368	14.2361	13.7293	accn=BX647087 class=mRNAlike lncRNA name=Human lncRNA ref=JounralRNA transcriptId=1391 cpcScore=-0,9882850 cnci=-0,2618420	BX647087	MGAT5	4.09827	-0.538199	3.6472	-3.1972	-1.58197
TC01004381,hg,1	8.77731	8.64808	8.13109	9.13494	8.19132	8.21637	8.1346	8.26464	8.42384	7.84941	accn=NR_036662 class=lncRNA name= ref=RefGeneNoncode transcriptId=NR_036662 cpcScore=7,9485300 cnci=-0,2660864	NR_036662	OSBPL9	1.5476	-0.616791	1.35989	-3.19715	-0.260166
TC08001029,hg,1	13.3149	13.6571	13.7462	13.1727	13.7713	12.1441	13.2036	13.3916	12.7526	12.9433	cdna:all chromosome:VEGA56:8:21129990:21130100:-1 Gene:OTTHUMG00000163892	OTTHUMT00000376241		3.67236	1.38079	-2.13942	-3.19457	-0.284573
TC16001289,hg,1	9.19959	8.54676	8.85684	10.9695	10.4582	8.97474	9.0776	8.72832	9.18661	9.20133	ncrna:novel chromosome:GRCh38:16:77436010:77436102:-1 gene:ENSG00000216131 gene_biotype:miRNA transcript_biotype:miRNA	ENST00000401312		1.96039	2.6712	4.03711	-3.19419	1.36342
TC17002246,hg,1	6.57988	6.88572	7.8115	7.62796	8.43303	6.0237	6.96531	6.8995	6.27228	7.02424	accn=BC017896 class=mRNAlike lncRNA name=Human lncRNA ref=JounralRNA transcriptId=5213 cpcScore=-1,1404500 cnci=-0,3719390	BC017896		0.96313	3.5243	-0.333776	-3.19383	0.843764
TC17001365,hg,1	7.26156	7.45282	6.61286	6.48278	5.99228	6.1898	6.58934	6.58843	6.36596	5.99128	ncrna:novel chromosome:GRCh38:17:35097560:35097657:-1 gene:ENSG00000252328 gene_biotype:misc_RNA transcript_biotype:misc_RNA	ENST00000516519		0.74587	-1.42653	-1.6294	-3.19358	-1.27994
TC06000445,hg,1	3.80869	3.90346	3.32193	5.01246	5.19161	3.76424	3.34399	3.67367	3.57112	3.51175	Homo sapiens piRNA piR-59973, complete sequence,	DQ592861		-0.418737	2.60963	2.75711	-3.19148	1.95775
TC12000275,hg,1	6.50414	6.62181	6.86176	6.43395	7.40679	5.72418	6.66887	5.81054	5.94799	6.07243	ncrna:known chromosome:GRCh38:12:28505394:28505528:1 gene:ENSG00000202187 gene_biotype:rRNA transcript_biotype:rRNA	ENST00000365317	RNA5SP355	0.67922	2.04434	-1.31156	-3.1914	0.184667
TC05000816,hg,1	6.11579	5.88476	5.83664	6.82633	6.12486	5.5188	5.55171	5.41175	5.73428	5.70394	Homo sapiens actin binding LIM protein family, member 3 (ABLIM3), mRNA,	NM_014945	ABLIM3	0.444681	0.812863	1.85723	-3.19096	-1.04944
TC15000452,hg,1	9.84202	8.90646	9.13021	11.6098	10.6615	9.36163	9.61811	9.40615	9.54586	9.79799	ncrna:novel chromosome:GRCh38:15:59216646:59216726:1 gene:ENSG00000215983 gene_biotype:miRNA transcript_biotype:miRNA	ENST00000401164		2.16641	2.36354	4.0869	-3.18949	1.24629
TC17002285,hg,1	5.55709	5.92179	6.04811	5.91444	5.1278	5.35448	5.5749	5.59453	4.93695	4.86294	accn=AK090797 class=mRNAlike lncRNA name=Human lncRNA ref=JounralRNA transcriptId=3219 cpcScore=-1,2486200 cnci=-0,3494631	AK090797		0.277808	-0.933911	-0.428486	-3.18328	0.532611
TC01001758,hg,1	10.089	10.5512	10.1131	10.9826	11.6674	9.77049	9.768	9.72154	9.77005	10.1441	Homo sapiens TNF receptor-associated factor 5 (TRAF5), transcript variant 3, mRNA,	NM_001033910	TRAF5	2.37281	3.18607	1.48956	-3.18197	0.427286
TC14000631,hg,1	5.35439	4.94717	4.85272	5.47043	5.36494	5.12156	5.13003	4.88819	4.66358	4.09693	ncrna:known chromosome:GRCh38:14:100109655:100109753:1 gene:ENSG00000199082 gene_biotype:miRNA transcript_biotype:miRNA	ENST00000362212	MIR342	0.0570144	-0.0349631	0.442359	-3.17771	2.15158
TC11001933,hg,1	8.49221	8.13789	8.93196	9.46426	11.3968	9.29709	8.2194	8.2753	7.89729	7.84772	Homo sapiens PRO1073 mRNA, complete cds,	AF113016	MALAT1	1.72885	4.21546	2.24398	-3.17431	4.40913
TC07002574,hg,1	7.1908	6.79615	6.63415	7.36086	7.42207	5.94896	6.84156	7.0117	6.90859	6.49758	linc-FAM71F2-1 chr7:+:128273068-128281168	TCONS_00014209-XLOC_006242		0.880145	1.23868	-0.183066	-3.16761	0.499488
TC02001433,hg,1	4.08498	5.06144	4.90457	4.44955	4.90162	3.55591	3.72616	4.03659	3.86853	4.08231	Homo sapiens cDNA FLJ20791 fis, clone COL01392,	AK000798		-0.260797	1.69152	-0.559372	-3.16721	-1.32119
TC17001607,hg,1	10.4524	10.4009	9.7012	10.6707	11.2859	10.0558	10.4364	10.2098	9.5247	9.60024	Homo sapiens piRNA piR-41785, complete sequence,	DQ573673		2.36287	1.70237	-0.00841712	-3.16555	3.15997
TC11001705,hg,1	3.32193	4.12802	3.67528	5.05851	4.19019	3.4202	4.44257	4.39619	3.67084	3.32193	Homo sapiens piRNA piR-36927, complete sequence,	DQ598861		-0.394497	0.538305	1.06524	-3.16511	4.50803
TC05000990,hg,1	5.64927	4.71612	5.42407	5.36912	4.44797	5.50652	4.91249	5.46173	4.5991	3.72644	Homo sapiens piRNA piR-30368, complete sequence,	DQ570256		0.0547598	-2.36782	-0.0448887	-3.16458	1.54038
TC13001075,hg,1	5.40338	5.71494	6.14922	6.45266	6.34719	4.74494	4.81344	4.9732	5.31494	5.8279	accn=AK023477 class=mRNAlike lncRNA name=Human lncRNA ref=JounralRNA transcriptId=1127 cpcScore=-0,8872910 cnci=-0,2996496	AK023477		0.313552	2.55764	1.61092	-3.16026	-2.69562
TC22000400,hg,1	12.2708	12.0911	12.0799	14.264	13.402	12.3318	12.2302	12.2686	12.7147	12.2541	[retired]ncrna:miRNA chromosome:GRCh37:22:47243803:47243875:1 gene:ENSG00000221672 gene_biotype:miRNA transcript_biotype:miRNA	ENST00000408745		3.39934	1.74199	4.33789	-3.15698	1.92486
TC07000364,hg,1	14.5192	14.792	14.4059	14.9616	14.6057	13.6036	14.2183	13.9093	14.5864	14.2441	Homo sapiens piRNA piR-37834, complete sequence,	DQ599768	LINC01061	4.18926	0.71893	0.729156	-3.15469	-1.4925
TC07001425,hg,1	14.5192	14.792	14.4059	14.9616	14.6057	13.6036	14.2183	13.9093	14.5864	14.2441	Homo sapiens piRNA piR-38653, complete sequence,	DQ600587		4.18926	0.71893	0.729156	-3.15469	-1.4925
TC19000977,hg,1	14.5192	14.792	14.4059	14.9616	14.6057	13.6036	14.2183	13.9093	14.5864	14.2441	Homo sapiens piRNA piR-38653, complete sequence,	DQ600587		4.18926	0.71893	0.729156	-3.15469	-1.4925
TC01003722,hg,1	8.00978	8.49592	7.96768	8.17136	7.53103	7.5182	7.90578	7.84896	7.73432	7.22109	Homo sapiens fibromodulin (FMOD), transcript variant 1, mRNA,	NM_002023	FMOD	1.31184	-0.902822	-0.332869	-3.15439	0.231393
TC04000321,hg,1	9.99266	10.7558	10.2191	11.3619	13.107	8.2972	10.3245	10.0681	10.5894	11.4002	ncrna:novel chromosome:GRCh38:4:55412636:55412738:1 gene:ENSG00000239040 gene_biotype:misc_RNA transcript_biotype:misc_RNA	ENST00000459077		2.52708	6.93575	0.391414	-3.15186	-0.42961
TC13001722,hg,1	5.65226	6.13981	6.11043	6.51714	6.34625	5.4678	5.72038	5.55037	5.69305	5.43328	Homo sapiens NEDD4 binding protein 2-like 1 (N4BP2L1), transcript variant 2, mRNA,	NM_001079691	N4BP2L1	0.44118	0.998136	0.923505	-3.14937	0.583298
TC03002723,hg,1	5.87134	5.66297	5.97551	6.5125	6.76142	4.30381	5.79556	6.24491	6.56587	5.72671	accn=CR618967 class=mRNAlike lncRNA name=Human lncRNA ref=JounralRNA transcriptId=2187 cpcScore=-1,0771700 cnci=-0,3460740	CR618967		0.47563	2.15401	-0.190604	-3.14708	0.106238
TC19000116,hg,1	5.71423	5.37736	5.65413	8.89032	5.32489	7.16386	5.41931	5.82476	6.40688	5.37888	[retired] ncrna:miRNA chromosome:GRCh37:19:6495959:6496045:1 gene:ENSG00000215937 gene_biotype:miRNA transcript_biotype:miRNA	ENST00000401118		0.552967	-1.97127	8.34987	-3.14377	1.97711
TC02002255,hg,1	6.47372	6.48175	6.49203	6.61096	6.86036	6.13866	5.65565	6.00495	5.42131	5.8145	cdna:all chromosome:VEGA56:2:120174885:120216544:-1 Gene:OTTHUMG00000153764	OTTHUMT00000332363	AC012363,4	0.587128	1.27893	0.34411	-3.14351	-0.347154
TC09001648,hg,1	8.54276	8.01492	8.1746	10.3449	9.95277	8.18029	8.66209	8.40499	8.5344	8.66166	ncrna:novel chromosome:GRCh38:9:129591476:129591562:-1 gene:ENSG00000216181 gene_biotype:miRNA transcript_biotype:miRNA	ENST00000401362		1.70848	2.94803	3.43795	-3.14167	2.13467
TC08001005,hg,1	6.04159	5.74238	5.67067	6.58098	5.8453	5.64944	5.54807	5.17115	5.9672	5.24891	Homo sapiens microRNA 383 (MIR383), microRNA,	NR_029875	MIR383	0.390332	-0.0703104	2.00396	-3.14037	-0.544299
TC03001178,hg,1	7.01211	6.4898	6.17359	5.35278	7.1948	4.93942	7.94184	7.5781	5.48705	5.38619	Homo sapiens piRNA piR-50230, complete sequence,	DQ583118		0.658026	1.07732	-7.00597	-3.13835	5.38457
TC08002026,hg,1	6.04887	7.66606	6.10616	6.68778	6.78405	5.42818	5.96256	6.07198	6.03952	6.31452	accn=AF107833 class=mRNAlike lncRNA name=NULL ref=H-invitational v7,5 transcriptId=HIT000069563 cpcScore=1,9037800 cnci=-0,0694258	AF107833	CPQ	0.638115	1.68054	-0.05821	-3.13537	-0.709812
TC08002101,hg,1	8.57118	8.83778	9.1791	9.76298	10.4033	7.67805	8.64765	8.35166	8.25821	9.34502	linc-EFR3A-5 chr8:+:129000922-129004320	TCONS_00014547-XLOC_006924		1.77692	4.33404	0.787103	-3.13389	-0.732579
TC10000551,hg,1	6.12953	5.99128	6.3237	5.01088	4.0831	6.234	6.36579	4.3257	5.26537	4.0734	Homo sapiens piRNA piR-51788, complete sequence,	DQ584676		0.231334	-4.31145	-1.63083	-3.13241	-0.531162
TC01004232,hg,1	5.71676	5.15781	5.64035	5.12206	5.67218	3.97385	5.41273	5.2132	4.92733	5.00909	accn=NULL class=mRNAlike lncRNA name=vega lncRNA ref=GENCODE transcriptId=OTTHUMT00000092373 cpcScore=-1,1944600 cnci=-0,4017450 gene:OTTHUMG00000037843	OTTHUMT00000092373	RP11-63N8,3	0.142924	1.33569	-2.46754	-3.13129	-1.11839
TC12002966,hg,1	4.25279	5.36257	4.18758	4.33135	4.79591	3.4518	4.18939	3.86332	4.80077	3.86152	linc-KRR1 chr12:-:76083363-76084611	TCONS_00020847-XLOC_010132		-0.241747	0.919379	-0.526736	-3.12702	-0.534211
TC13001251,hg,1	5.11692	6.00569	5.56107	6.39222	6.95992	4.71203	4.87	5.11754	4.50543	5.88916	accn=AF339786 class=mRNAlike lncRNA name=Human lncRNA ref=JounralRNA transcriptId=3868 cpcScore=-1,2202500 cnci=-0,3298698	AF339786		0.285778	4.17672	1.22842	-3.12531	-0.399191
TC02001298,hg,1	4.64713	4.5422	4.15999	3.47837	4.24967	3.32193	3.3331	3.58871	3.32193	3.54463	[retired]ncrna:snoRNA chromosome:GRCh37:2:219193303:219193403:1 gene:ENSG00000238736 gene_biotype:snoRNA transcript_biotype:snoRNA	ENST00000458869		-0.457627	0.859403	-2.02	-3.12441	-2.70767
TC13000545,hg,1	4.394	4.82213	5.1694	4.04626	3.70074	3.39849	4.69918	4.25253	5.50831	3.32193	Homo sapiens piRNA piR-60888, complete sequence,	DQ594776		-0.23066	-2.07367	-1.96631	-3.11783	-0.804349
TC13000546,hg,1	4.394	4.82213	5.1694	4.04626	3.70074	3.39849	4.69918	4.25253	5.50831	3.32193	Homo sapiens piRNA piR-60888, complete sequence,	DQ594776		-0.23066	-2.07367	-1.96631	-3.11783	-0.804349
TC12000012,hg,1	5.43775	5.77619	5.47054	5.49229	6.15425	4.72802	4.49174	4.62521	5.45162	4.97088	Homo sapiens hereditary sensory neuropathy, type II, mRNA (cDNA clone MGC:163339 IMAGE:40146498), complete cds,	BC130467	WNK1	0.175553	1.80174	0.651162	-3.11517	-2.07546
TC02002004,hg,1	5.73237	5.95912	5.75041	5.73173	5.61342	5.33906	5.40713	5.46667	5.69653	4.68732	cdna:all chromosome:VEGA56:2:74919555:74924846:-1 Gene:OTTHUMG00000152930	OTTHUMT00000328654	AC104135,2	0.299111	-0.541098	-0.139316	-3.11479	0.465456
TC10001374,hg,1	12.9111	13.3198	13.075	13.1311	12.7795	12.5591	12.4905	12.6252	12.819	12.1606	Homo sapiens prosaposin (PSAP), transcript variant 2, mRNA,	NM_001042465	PSAP	3.48711	-0.447596	0.35392	-3.11272	-0.408377
TC02003511,hg,1	10.0663	10.6889	10.4375	9.65526	8.87159	9.17503	10.1474	10.1552	9.65182	9.14386	accn=CR598168 class=mRNAlike lncRNA name=NULL ref=H-invitational v7,5 transcriptId=HIT000277363 cpcScore=-0,8212700 cnci=-0,2043811	CR598168		2.17421	-2.13314	-2.5158	-3.10926	-0.531088
TC12000649,hg,1	4.83207	5.44453	4.48722	5.53875	4.90247	4.84539	5.1102	4.75175	4.62891	4.16559	havana:known chromosome:GRCh38:12:76562294:76615567:1 gene:ENSG00000257526 gene_biotype:lincRNA transcript_biotype:lincRNA	ENST00000551082		0.0052416	-0.311602	0.875554	-3.1081	2.31526
TC08001096,hg,1	3.32193	4.47717	4.18826	4.8569	3.67007	3.32193	3.5416	3.57478	4.00919	3.61741	ncrna:known chromosome:GRCh38:8:29048494:29048604:-1 gene:ENSG00000200719 gene_biotype:rRNA transcript_biotype:rRNA	ENST00000363849	RNA5SP260	-0.440096	0.092057	1.92805	-3.10785	-0.534954
TC21000522,hg,1	4.86956	4.8661	4.91035	6.29079	4.38571	4.78658	4.89809	4.63098	4.68217	4.65395	Homo sapiens piRNA piR-57780, complete sequence,	DQ590668		0.0172511	-0.679051	2.69055	-3.10405	0.0206243
TC19002207,hg,1	5.94937	6.41693	5.94268	4.73894	5.83062	4.93393	5.37025	5.47373	4.97512	4.76888	accn=X75682 class=mRNAlike lncRNA name=NULL ref=H-invitational v7,5 transcriptId=HIT000323534 cpcScore=-1,2553100 cnci=-0,3002848	X75682	KLK3	0.255707	0.292744	-3.32654	-3.10283	-0.609891
TC01004870,hg,1	5.24239	6.03982	5.60168	6.42011	5.6229	5.55878	5.56976	4.85223	5.47245	5.04165	accn=AK056155 class=mRNAlike lncRNA name=Human lncRNA ref=JounralRNA transcriptId=4826 cpcScore=-0,8113670 cnci=-0,2288388	AK056155	MR1	0.300416	0.0229271	2.04304	-3.10094	0.745844
TC13000023,hg,1	4.42707	4.79016	4.71353	6.21699	5.77131	4.66658	4.32952	4.40522	4.44125	4.67761	[retired] havana:sense_intronic chromosome:GRCh37:13:20651665:20653696:1 gene:ENSG00000230625 gene_biotype:sense_intronic transcript_biotype:sense_intronic	ENST00000421863		-0.00787968	2.29639	3.36857	-3.09987	1.09149
TC09001564,hg,1	9.62421	9.61992	9.58061	9.95182	9.60309	8.86968	9.04893	9.15695	9.54335	9.066	Homo sapiens ring finger and CCCH-type domains 2 (RC3H2), transcript variant 1, mRNA,	NM_001100588	RC3H2	1.99993	0.412168	0.749011	-3.09892	-1.19584
TC11003330,hg,1	9.14516	9.06138	9.04933	9.37086	9.10593	8.77731	8.90702	9.16714	8.87755	8.10559	accn=AL050204 class=mRNAlike lncRNA name=Human lncRNA ref=JounralRNA transcriptId=3579 cpcScore=0,3849620 cnci=-0,4295411	AL050204	EXPH5	1.80235	-0.363693	0.11415	-3.09814	1.55473
TC14002083,hg,1	8.55487	9.64976	8.64765	8.33856	8.41231	8.35166	8.67724	8.7506	8.18353	7.56975	accn=AK025209 class=mRNAlike lncRNA name=Human lncRNA ref=JounralRNA transcriptId=794 cpcScore=-0,9208510 cnci=-0,3307998	AK025209		1.60791	-0.956075	-1.72411	-3.09679	1.78017
TC20000650,hg,1	6.85912	6.16595	5.93128	7.44168	6.9677	6.12592	6.98592	6.51714	6.24446	6.06558	ncrna:novel chromosome:GRCh38:20:16410297:16410391:-1 gene:ENSG00000221448 gene_biotype:miRNA transcript_biotype:miRNA	ENST00000408521		0.73464	0.804201	0.906755	-3.09467	2.45121
TC06001517,hg,1	6.43027	5.54876	5.88847	6.06282	5.07279	5.43814	5.6083	5.55872	5.56555	5.08802	Homo sapiens chromosome 6 open reading frame 15 (C6orf15), mRNA,	NM_014070	C6orf15	0.338222	-1.4334	-0.0680053	-3.09195	-1.44436
TC12000467,hg,1	4.06506	4.06096	3.98988	4.8774	4.29544	3.65527	3.83175	3.75636	4.04903	3.63426	Homo sapiens NCK-associated protein 1-like (NCKAP1L), transcript variant 2, mRNA,	NM_001184976	NCKAP1L	-0.36858	0.606507	1.56029	-3.08204	0.172266
TC01003308,hg,1	7.37807	6.16951	7.06329	8.117	7.53617	6.27112	7.28683	7.27804	6.63081	6.90607	ncrna:novel chromosome:GRCh38:1:155236749:155236837:-1 gene:ENSG00000216109 gene_biotype:miRNA transcript_biotype:miRNA	ENST00000401290		0.969006	1.41143	0.696728	-3.07586	1.07073
TC20000338,hg,1	6.52292	6.85373	6.48797	7.60535	7.61553	6.09646	6.14294	6.32541	6.28433	6.64359	Homo sapiens poly(A) binding protein, cytoplasmic 1-like (PABPC1L), mRNA,	NM_001124756	PABPC1L	0.78995	2.52196	1.85236	-3.07506	-0.0440839
TC21000952,hg,1	3.73012	4.12099	3.95212	4.79957	4.42166	3.95294	3.58714	3.55518	3.88522	3.32193	accn=NULL class=lncRNA name= ref=EnsemblNoncode transcriptId=ENST00000392371 cpcScore=-1,4181500 cnci=-0,3005213	ENST00000392371		-0.407848	0.68725	2.19092	-3.07285	1.10213
TC06001651,hg,1	12.4309	11.9967	11.905	14.6469	14.1562	12.4232	12.2733	12.4388	12.8055	12.583	[retired]ncrna:miRNA chromosome:GRCh37:6:34036934:34036995:-1 gene:ENSG00000221779 gene_biotype:miRNA transcript_biotype:miRNA	ENST00000408852		3.47563	3.10059	5.0461	-3.07111	2.52475
TC03000183,hg,1	3.46268	5.14286	4.36025	5.22014	5.34289	3.6623	4.47021	4.33198	4.25078	4.07085	Homo sapiens microRNA 26a-1 (MIR26A1), microRNA,	NR_029499	MIR26A1	-0.18897	2.22611	1.00817	-3.07018	2.92704
TC18000384,hg,1	7.72051	8.79342	9.90842	8.72098	10.1141	7.2749	7.47795	7.17283	7.3397	9.05713	ncrna:novel chromosome:GRCh38:18:14118594:14118702:-1 gene:ENSG00000252234 gene_biotype:miRNA transcript_biotype:miRNA	ENST00000516425		1.53682	5.10743	0.0901816	-3.07011	-3.96815
TC17002799,hg,1	6.44743	6.83203	6.92167	6.55336	7.25425	5.84379	5.94822	6.46194	6.41693	5.91124	accn=NR_040071 class=lncRNA name= ref=RefGeneNoncode transcriptId=NR_040071 cpcScore=0,4394060 cnci=-0,1600037	NR_040071	TNRC6C-AS1	0.703209	1.39027	-0.528357	-3.06996	-0.147451
TC09000122,hg,1	6.18645	6.21135	5.85996	5.54226	6.47822	5.30987	6.42193	5.56293	5.36674	5.14379	ncrna:known chromosome:GRCh38:9:27198287:27198401:1 gene:ENSG00000223162 gene_biotype:rRNA transcript_biotype:rRNA	ENST00000411230	RNA5SP280	0.417229	0.862689	-2.36212	-3.06917	1.59986
TC09001204,hg,1	11.2552	11.3169	11.0786	11.7995	11.2258	10.7416	10.3821	10.5571	11.1405	10.7938	Homo sapiens transmembrane protein 2 (TMEM2), transcript variant 2, mRNA,	NM_001135820	TMEM2	2.71346	0.471925	1.93978	-3.06588	-1.87049
TC14001769,hg,1	8.8139	8.99529	8.96415	8.96687	8.39927	8.29766	8.72098	8.86221	8.47809	7.97046	accn=NR_040251 class=lncRNA name= ref=RefGeneNoncode transcriptId=NR_040251 cpcScore=2,0708400 cnci=-0,2705196	NR_040251	ZNF410	1.66649	-0.852057	-0.57117	-3.06308	0.611412
TC12002131,hg,1	3.97908	4.62715	4.12461	4.70335	4.82249	3.46225	4.00321	4.09762	3.89327	3.89382	havana:known chromosome:GRCh38:12:130419535:130421019:-1 gene:ENSG00000256064 gene_biotype:lincRNA transcript_biotype:lincRNA	ENST00000539532		-0.307761	1.66357	0.249079	-3.05862	0.762009
TC12001751,hg,1	10.9141	11.3824	10.7692	11.3396	11.12	10.6707	10.6249	10.5027	10.539	10.3798	Homo sapiens pleckstrin homology-like domain, family A, member 1 (PHLDA1), mRNA,	NM_007350	PHLDA1	2.62334	0.423745	0.795188	-3.05849	0.219299
TC17002149,hg,1	12.8899	12.6846	12.3401	12.6386	12.0895	12.3586	12.4794	12.1606	12.6167	11.5084	accn=BC037740 class=mRNAlike lncRNA name=Human lncRNA ref=JounralRNA transcriptId=3062 cpcScore=-0,9330430 cnci=-0,3869879	BC037740	TAOK1	3.30698	-1.48644	0.146842	-3.05803	0.204888
TC01004314,hg,1	6.3802	5.99337	6.8918	6.6289	6.1726	5.51183	6.20412	6.30209	5.94697	5.80776	accn=CR598503 class=mRNAlike lncRNA name=Human lncRNA ref=JounralRNA transcriptId=243 cpcScore=-0,3066020 cnci=-0,3020096	CR598503		0.582917	0.0958102	-0.599943	-3.04652	-0.517311
TC16000398,hg,1	4.79708	4.3804	4.58378	4.63531	4.78389	3.78762	4.67572	4.14551	3.94341	4.07011	Homo sapiens IGH mRNA for immunoglobulin heavy chain VHDJ region, partial cds, clone:kh0004h,	uc021thd		-0.21081	0.900668	-1.01417	-3.03968	0.000300355
TC0X000472,hg,1	7.79184	7.59884	7.26579	8.19105	7.83102	7.25487	7.15463	7.24289	7.78585	6.96792	[retired]cdna:pseudogene chromosome:GRCh37:X:100212364:100212528:1 gene:ENSG00000182574 gene_biotype:pseudogene transcript_biotype:processed_pseudogene	ENST00000538938		1.16505	0.322491	1.57743	-3.03613	-0.0793101
TC18000953,hg,1	9.53377	9.63809	9.13612	9.51509	8.8218	8.60742	9.69027	9.51788	8.86806	8.71368	accn=AF086045 class=mRNAlike lncRNA name=Human lncRNA ref=JounralRNA transcriptId=2354 cpcScore=-1,2201600 cnci=-0,3934600	AF086045	KDSR	1.91167	-0.821346	-1.2906	-3.03525	1.00219
TC01004796,hg,1	6.71118	4.65888	5.09826	6.13242	5.76959	4.9248	4.77484	4.65102	6.10616	5.28251	accn=NULL class=mRNAlike lncRNA name=vega lncRNA ref=GENCODE transcriptId=OTTHUMT00000080770 cpcScore=-1,0865000 cnci=-0,2865277 gene:OTTHUMG00000033149	OTTHUMT00000080770	RP11-77M5,1	0.242424	0.677798	1.97944	-3.03388	-4.0505
TC15001396,hg,1	4.0652	3.97557	3.78703	4.5242	3.88371	3.66098	3.85727	3.39594	3.74213	3.39512	Homo sapiens piRNA piR-44333, complete sequence,	DQ576221		-0.453107	0.00463069	1.11161	-3.03156	-0.0129853
TC01001777,hg,1	8.35081	8.57805	9.01412	8.75284	9.81223	7.97787	8.13231	8.35286	7.88303	8.117	Homo sapiens activating transcription factor 3 (ATF3), transcript variant 3, mRNA,	NM_001030287	ATF3	1.59882	2.65056	-0.315401	-3.03094	0.809823
TC0X000515,hg,1	7.28006	7.2271	6.86768	7.87776	7.33183	6.57338	6.54258	7.00235	7.23137	6.77056	havana:known chromosome:GRCh38:X:106327534:106327824:1 gene:ENSG00000256709 gene_biotype:processed_pseudogene transcript_biotype:processed_pseudogene	ENST00000538229		0.972367	0.654232	1.58686	-3.03024	-0.689255
TC01000291,hg,1	5.63956	6.37015	5.36627	6.05579	5.3139	5.79801	5.81006	5.59871	5.48646	4.66891	Homo sapiens cDNA: FLJ22322 fis, clone HRC05532,	AK025975		0.331244	-1.36797	0.47679	-3.02913	2.22985
TC13001031,hg,1	9.48373	9.60241	9.33864	9.56071	9.46649	8.9138	9.19533	9.20502	9.14582	8.67179	accn=NR_026745 class=lncRNA name= ref=RefGeneNoncode transcriptId=NR_026745 cpcScore=6,8065100 cnci=-0,3018720	NR_026745	COG6	1.9349	0.0788342	-0.160479	-3.02725	0.39981
TC15002504,hg,1	7.04633	8.17585	7.38004	7.34255	7.3691	6.74761	6.85439	7.07051	6.83297	6.734	accn=NR_033151 class=lncRNA name= ref=RefGeneNoncode transcriptId=NR_033151 cpcScore=12,4476000 cnci=-0,1219920	NR_033151	PLA2G4F	1.00994	0.440305	-0.416439	-3.02638	-0.143844
TC09002412,hg,1	8.72275	8.04473	8.32734	7.9484	8.5337	7.4884	8.28019	8.52761	8.39013	7.20941	accn=NULL class=lncRNA name= ref=UCSCGeneNoncode transcriptId=uc003zlo,1 cpcScore=0,4386880 cnci=-0,3850783	uc003zlo		1.44635	-0.0890827	-1.97026	-3.02274	1.05481
TC03001181,hg,1	7.54408	6.09266	6.59283	5.95587	7.05718	5.35864	8.31152	7.39877	5.92365	5.79556	Homo sapiens piRNA piR-42114, complete sequence,	DQ574002		0.767157	0.382054	-5.83331	-3.02211	3.8922
TC12000621,hg,1	5.74851	6.18939	5.60042	6.00129	5.46944	5.34247	5.37374	5.27157	5.02999	5.23221	Homo sapiens potassium large conductance calcium-activated channel, subfamily M, beta member 4 (KCNMB4), mRNA,	NM_014505	KCNMB4	0.293439	0.0107531	0.258863	-3.02153	-0.625041
TC05000721,hg,1	6.24705	6.52565	6.80698	6.29281	6.31418	5.83728	6.08861	5.76941	5.91287	5.63445	Homo sapiens IgA-inducing protein (IGIP), mRNA,	NM_001007189	IGIP	0.564783	0.118469	-0.555646	-3.01901	-0.663643
TC21000340,hg,1	15.768	15.7784	15.5233	16.2064	15.7463	15.4197	15.3656	15.2271	15.4401	15.1001	Homo sapiens amyloid beta (A4) precursor protein (APP), transcript variant 1, mRNA,	NM_000484	APP	4.70515	0.0950693	1.25578	-3.0164	-0.0393021
TC01001964,hg,1	6.97574	6.94173	6.68567	7.40517	7.93595	6.54153	6.55519	6.38872	6.38134	6.55519	Homo sapiens cholinergic receptor, muscarinic 3 (CHRM3), mRNA,	NM_000740	CHRM3	0.868613	2.25575	0.94674	-3.0153	0.537414
TC02002230,hg,1	4.7696	3.81608	3.85232	3.8615	3.95754	3.3543	3.3502	3.5368	3.49225	3.4776	Homo sapiens microRNA 4782 (MIR4782), microRNA,	NR_039943	MIR4782	-0.489164	0.377755	-0.706531	-3.01517	-2.53504
TC0X002344,hg,1	6.14294	5.65173	6.0029	7.36404	5.93086	5.41018	5.71964	5.66309	5.8145	6.13917	cdna:all chromosome:VEGA56:X:149511509:149526264:-1 Gene:OTTHUMG00000022616	OTTHUMT00000058684	AF011889,2	0.494497	0.754006	2.5465	-3.0103	-1.53571
TC01000463,hg,1	9.44175	9.54124	9.16982	9.71786	8.87224	8.89533	9.20925	9.01382	8.89779	8.75547	Homo sapiens argonaute RISC catalytic component 1 (AGO1), mRNA,	NM_012199		1.88825	-0.605923	0.346226	-3.00955	-0.223703
TC13001340,hg,1	5.60405	5.56465	5.56588	6.34884	6.7703	4.8005	5.27392	5.50286	5.47958	5.52768	accn=AK092600 class=mRNAlike lncRNA name=Human lncRNA ref=JounralRNA transcriptId=990 cpcScore=-0,8846430 cnci=-0,2838873	AK092600		0.343947	2.72437	0.884572	-3.00819	0.270238
TC13000163,hg,1	9.08328	8.73317	8.93245	8.67664	9.74532	7.84195	8.57416	8.26113	8.28575	8.51431	havana:known chromosome:GRCh38:13:44143593:44238874:1 gene:ENSG00000227258 gene_biotype:antisense transcript_biotype:antisense	ENST00000437867	SMIM2-AS1	1.67286	2.35732	-1.2423	-3.00559	-0.964407
TC15002267,hg,1	6.2618	6.49712	6.61038	6.1733	6.19175	5.30627	5.84454	6.18882	6.25069	5.62609	accn=AK123669 class=mRNAlike lncRNA name=Human lncRNA ref=JounralRNA transcriptId=374 cpcScore=-1,1219900 cnci=-0,3604818	AK123669		0.543879	0.130701	-1.03851	-3.00217	-1.06594
TC08001463,hg,1	4.08066	4.2348	3.88403	4.27943	4.07323	3.32193	3.7879	4.01232	3.36589	3.55714	cdna:all chromosome:VEGA56:8:98371355:98388247:-1 Gene:OTTHUMG00000164655	OTTHUMT00000379651	KB-1458E12,1	-0.439612	0.657583	-0.468011	-3.00182	0.2542
TC01005921,hg,1	5.45971	6.0225	5.13441	5.83892	4.68955	4.96891	5.14913	5.0936	4.96871	4.94981	accn=NULL class=lncRNA name= ref=UCSCGeneNoncode transcriptId=uc001gfa,1 cpcScore=-1,1320300 cnci=-0,2938299	uc001gfa		0.162703	-0.8726	0.516046	-3.0015	-0.848221
TC05001498,hg,1	11.7746	11.385	11.5009	11.9315	11.8153	11.1497	11.5428	11.3845	11.4054	10.8674	[retired]cdna:pseudogene chromosome:GRCh37:5:75465911:75470171:-1 gene:ENSG00000254893 gene_biotype:pseudogene transcript_biotype:processed_pseudogene	ENST00000527880		2.90992	0.25238	0.237622	-2.99911	0.868063
TC17002284,hg,1	4.9993	5.1459	5.19489	4.67141	4.63531	4.37927	4.88546	4.86637	4.29645	4.0218	accn=AK025673 class=mRNAlike lncRNA name=Human lncRNA ref=JounralRNA transcriptId=3218 cpcScore=-1,1657800 cnci=-0,4119898	AK025673		-0.0652387	-0.547146	-1.73632	-2.99898	0.493507
TC03001056,hg,1	8.4573	8.5776	8.21282	11.1549	10.3519	8.65125	8.94779	8.70716	9.36069	9.01618	ncrna:novel chromosome:GRCh38:5:169923460:169923514:-1 gene:ENSG00000216020 gene_biotype:miRNA transcript_biotype:miRNA	ENST00000401201		1.88273	2.95344	5.25209	-2.99791	3.11729
TC07003061,hg,1	12.1931	12.4061	12.0952	12.4108	11.9435	11.5851	12.0067	11.9635	11.9588	11.5117	accn=AK172791 class=mRNAlike lncRNA name=Human lncRNA ref=JounralRNA transcriptId=3742 cpcScore=-1,2043000 cnci=-0,4078466	AK172791	CDK6	3.14421	-0.330129	-0.00243097	-2.99771	0.0499161
TC04001926,hg,1	6.50086	5.7775	6.29416	4.4048	4.5057	5.90017	5.94352	5.69453	4.6026	3.873	accn=AX750575 class=mRNAlike lncRNA name=Human lncRNA ref=JounralRNA transcriptId=5006 cpcScore=-0,8923130 cnci=-0,2805875	AX750575		0.217578	-3.52764	-4.33719	-2.99489	0.785426
TC11002476,hg,1	6.08833	5.64688	5.71727	7.77664	6.98261	5.58869	6.19712	6.08273	6.43285	6.10558	[retired] ncrna:miRNA chromosome:GRCh37:11:134320648:134320733:-1 gene:ENSG00000216049 gene_biotype:miRNA transcript_biotype:miRNA	ENST00000401230		0.615975	1.91524	3.18599	-2.99414	1.6153
TC22000295,hg,1	4.33383	4.72108	4.73627	4.09967	5.08679	3.32193	4.95207	4.13733	3.32193	4.11094	Homo sapiens microRNA 4534 (MIR4534), microRNA,	NR_039759	MIR4534	-0.254326	2.04092	-3.05321	-2.99375	1.04575
TC17000725,hg,1	10.593	10.3775	10.1561	10.8888	10.1952	10.2635	10.0081	9.92271	10.3945	9.60309	Homo sapiens clathrin, heavy chain (Hc) (CLTC), transcript variant 1, mRNA,	NM_004859	CLTC	2.36692	-0.630736	1.50903	-2.99233	-0.167342
TC10001330,hg,1	6.88602	6.58563	7.51548	7.29482	8.1684	5.33603	6.35576	6.80205	6.212	7.29375	Homo sapiens cDNA FLJ35292 fis, clone PROST2008468,	uc001jmq		0.871933	3.9988	-0.853723	-2.99089	-2.08232
TC17000877,hg,1	3.74673	4.72004	4.70358	4.4685	3.62226	3.56407	4.0071	4.51516	3.48073	3.56778	Homo sapiens small nucleolar RNA, C/D box 1A (SNORD1A), small nucleolar RNA,	NR_004395	SNORD1A	-0.359755	-0.639787	-0.789497	-2.98723	0.687349
TC05002857,hg,1	9.60062	9.36994	9.45404	9.69027	7.9484	9.1048	9.26595	9.31152	9.10447	8.42652	accn=AK022877 class=mRNAlike lncRNA name=Human lncRNA ref=JounralRNA transcriptId=2803 cpcScore=-1,2063500 cnci=-0,3143254	AK022877	SEMA5A	1.87888	-2.83407	0.171613	-2.98643	-0.512895
TC19001168,hg,1	4.62532	4.43246	4.36177	4.69561	4.48663	3.91782	4.06204	4.13445	3.71881	3.95449	ncrna:known chromosome:GRCh38:19:10551033:10551092:-1 gene:ENSG00000238364 gene_biotype:snRNA transcript_biotype:snRNA	ENST00000459546	RNU7-140P	-0.272895	0.626026	-0.0119136	-2.98604	-0.479099
TC07002775,hg,1	6.24644	6.80002	6.7284	8.07878	7.83661	5.645	6.39193	6.00723	6.58694	7.2904	accn=BC040728 class=mRNAlike lncRNA name=Human lncRNA ref=JounralRNA transcriptId=5301 cpcScore=-0,8166600 cnci=-0,1819049	BC040728		0.835038	3.63074	2.63917	-2.98221	-1.1905
TC01001197,hg,1	9.09347	9.53081	9.04843	9.21546	9.38775	8.33098	8.33376	8.59851	8.77123	8.74513	Homo sapiens annexin A9 (ANXA9), mRNA,	NM_003568	ANXA9	1.7793	1.20878	0.219975	-2.9816	-1.73916
TC07003197,hg,1	7.69928	8.3186	8.24096	8.55602	7.74394	7.69361	7.48791	7.36341	7.66955	7.50776	accn=AK094023 class=mRNAlike lncRNA name=Human lncRNA ref=JounralRNA transcriptId=3814 cpcScore=-1,1072400 cnci=-0,3416433	AK094023	BRAF	1.30596	-0.0862583	1.48476	-2.98148	-0.98847
TC12001767,hg,1	4.96017	5.37255	4.94527	5.31613	5.29918	3.60133	4.15715	5.25409	4.48785	5.03965	ncrna:known chromosome:GRCh38:12:79878305:79878419:-1 gene:ENSG00000201942 gene_biotype:rRNA transcript_biotype:rRNA	ENST00000365072	RNA5SP363	-0.00740302	1.98276	-0.518484	-2.9812	-1.82334
TC07002421,hg,1	6.12294	6.41597	5.74053	6.26404	6.83147	4.57514	6.32982	6.04705	5.98416	6.03843	linc-CCDC146-3 chr7:+:76264151-76264572	TCONS_00014163-XLOC_006150		0.516456	2.31108	-1.45679	-2.98023	0.303123
TC05002796,hg,1	10.7847	11.85	11.1212	12.109	12.5886	10.7521	10.9964	10.8604	10.9391	11.213	accn=AK023178 class=mRNAlike lncRNA name=Human lncRNA ref=JounralRNA transcriptId=5133 cpcScore=2,8478100 cnci=-0,2031593	AK023178	PP7080	2.84077	2.98317	1.6103	-2.97945	1.26305
TC03002072,hg,1	8.57914	7.90838	8.56787	3.32193	9.94226	3.82802	7.14675	6.88631	5.69411	7.29635	transfer RNA Asp (anticodon GTC)	uc021xij		0.903111	6.79872	-13.8482	-2.97198	-5.62432
TC11000362,hg,1	11.1162	11.2156	11.0528	11.806	11.4575	10.8559	10.7716	10.9861	11.0141	10.5824	Homo sapiens tetratricopeptide repeat domain 17 (TTC17), mRNA,	NM_018259	TTC17	2.73829	0.525682	1.38965	-2.97048	0.636737
TC15001260,hg,1	7.10882	8.13033	7.39624	7.28894	7.51005	6.55893	6.99853	7.10882	6.90096	6.85329	Homo sapiens phospholipase A2, group IVF (PLA2G4F), transcript variant 1, mRNA,	NM_213600	PLA2G4F	1.02309	0.792056	-0.874878	-2.97003	-0.228417
TC03000682,hg,1	4.14451	4.76194	4.75234	3.32193	3.32193	3.32193	3.32193	3.32193	3.6145	3.32193	Homo sapiens piRNA piR-40413, complete sequence,	DQ572301		-0.499839	-0.931865	-1.95433	-2.96902	-3.68272
TC08002335,hg,1	4.99439	5.00253	4.95246	5.84454	4.7773	4.65563	4.90247	4.50982	5.14039	4.54904	accn=EF525168 class=mRNAlike lncRNA name=NULL ref=H-invitational v7,5 transcriptId=HIT000468827 cpcScore=-1,1611100 cnci=-0,2051560	EF525168	PLAG1	0.0326808	-0.302978	1.81281	-2.96806	-0.316804
TC03001769,hg,1	8.67664	8.79472	8.65443	9.57049	9.84534	8.70076	8.46051	8.63976	8.84861	8.1534	Homo sapiens mRNA; cDNA DKFZp686B22123 (from clone DKFZp686B22123),	BX641154	RPL32P3	1.74748	1.54676	1.87909	-2.96759	2.02058
TC20001704,hg,1	5.73249	6.13833	5.55687	6.01931	6.05591	5.40786	5.5878	5.4682	5.14932	5.17973	accn=NR_024470 class=lncRNA name= ref=RefGeneNoncode transcriptId=NR_024470 cpcScore=-0,7236760 cnci=-0,1326993	NR_024470	SLCO4A1-AS1	0.338584	0.757263	0.0547053	-2.9674	0.903838
TC06001039,hg,1	4.23703	3.91556	4.47188	5.27771	3.32193	3.9564	4.07353	3.32193	5.15461	3.64318	Homo sapiens microRNA 3668 (MIR3668), microRNA,	NR_037441	MIR3668	-0.316411	-1.8625	3.08668	-2.96623	-2.01939
TC11002614,hg,1	5.56848	5.54999	5.45401	5.70438	6.33329	4.73248	5.52518	5.40239	5.41018	4.99046	accn=AJ011598 class=mRNAlike lncRNA name=Human lncRNA ref=JounralRNA transcriptId=3466 cpcScore=-1,0922700 cnci=-0,3619059	AJ011598	METTL15	0.266757	1.62791	-0.581612	-2.96452	1.12352
TC10001962,hg,1	13.616	13.6055	13.412	13.4701	12.9343	13.0433	13.2982	13.107	13.0869	12.6037	accn=NR_024557 class=lncRNA name= ref=RefGeneNoncode transcriptId=NR_024557 cpcScore=4,7864800 cnci=-0,2526848	NR_024557	WAC	3.67678	-1.05212	-0.336007	-2.96036	-0.207731
TC06000984,hg,1	4.46436	5.44362	4.68829	5.61223	4.53776	4.36609	4.42371	4.36547	4.55045	4.55269	Homo sapiens ectonucleotide pyrophosphatase/phosphodiesterase 3 (ENPP3), mRNA,	NM_005021	ENPP3	-0.069624	0.140318	1.73246	-2.95976	-0.604477
TC02004941,hg,1	4.32759	4.4107	4.00581	5.06345	4.9122	4.07701	4.48822	3.91595	3.53905	4.03919	havana_ig_gene:known chromosome:GRCh38:2:89009982:89010515:-1 gene:ENSG00000241755 gene_biotype:IG_V_gene transcript_biotype:IG_V_gene	ENST00000493819	IGKV1-9	-0.256333	1.50563	0.898923	-2.95966	1.58929
TC06003381,hg,1	4.19229	3.60504	4.2328	5.15932	4.19247	4.0253	3.87271	3.85737	4.12056	3.55237	accn=X71927 class=mRNAlike lncRNA name=NULL ref=H-invitational v7,5 transcriptId=HIT000323174_06 cpcScore=-1,0396000 cnci=-0,1918358	X71927	TNXB	-0.342271	0.0194163	2.33917	-2.95897	0.449071
TC07001008,hg,1	7.39238	7.78381	7.65567	7.48815	7.15096	7.09735	7.27116	7.49066	7.2229	6.4924	Homo sapiens amine oxidase, copper containing 1 (AOC1), transcript variant 2, mRNA,	NM_001091	AOC1	1.0761	-0.893025	-0.573845	-2.95736	0.837729
TC01000506,hg,1	5.87737	5.40332	4.92878	5.42364	5.11199	4.85001	5.17592	5.3352	5.23377	4.54987	ncrna:known chromosome:GRCh38:1:40177843:40177949:1 gene:ENSG00000207508 gene_biotype:snRNA transcript_biotype:snRNA	ENST00000384777	RNU6-1237P	0.145508	-0.60479	-0.491979	-2.95524	0.0660204
TC08000758,hg,1	6.81442	6.65928	6.74381	7.3931	8.07573	6.00389	7.19101	7.16457	6.34536	6.54805	ncrna:novel chromosome:GRCh38:8:128819794:128819878:1 gene:ENSG00000221351 gene_biotype:miRNA transcript_biotype:miRNA	ENST00000408424		0.89378	2.58851	-0.647308	-2.95416	2.91569
TC05003274,hg,1	8.80935	8.83714	9.27195	7.35756	8.49646	7.81263	8.165	8.53053	8.28603	7.22989	accn=AY429538 class=mRNAlike lncRNA name=NULL ref=H-invitational v7,5 transcriptId=HIT000254626 cpcScore=2,0866700 cnci=-0,1022695	AY429538	HDAC3	1.50502	-0.679162	-3.70878	-2.95077	-0.551367
TC02003266,hg,1	10.3458	10.3679	10.6006	10.0809	9.99756	9.93672	10.3316	10.3349	9.79173	9.18966	accn=CR603473 class=mRNAlike lncRNA name=NULL ref=H-invitational v7,5 transcriptId=HIT000282668 cpcScore=1,6391500 cnci=-0,1916428	CR603473		2.30458	-0.995863	-1.47488	-2.95073	1.33179
TC01005599,hg,1	5.42519	4.62779	4.8705	5.5281	6.03412	4.17382	5.33815	5.06521	4.04023	5.01708	accn=AF085891 class=mRNAlike lncRNA name=Human lncRNA ref=JounralRNA transcriptId=421 cpcScore=-1,3366900 cnci=-0,3697738	AF085891		0.0661279	2.66927	-0.940258	-2.95062	1.16449
TC12003009,hg,1	4.04909	3.51319	3.69435	4.80217	3.72681	3.40116	3.60422	3.63503	3.52715	3.57827	linc-EEA1-4 chr12:-:93524860-93585258	TCONS_00020873-XLOC_010155		-0.486448	0.298887	1.65831	-2.94875	-0.427411
TC15002505,hg,1	5.55242	5.17831	6.13539	5.32674	4.0882	5.03557	5.14212	5.0422	5.40623	4.28815	accn=NULL class=lncRNA name= ref=UCSCGeneNoncode transcriptId=uc001zqn,2 cpcScore=-1,2802800 cnci=-0,4206589	uc001zqn		0.116131	-2.77216	-0.477735	-2.94836	-1.67881
TC05002872,hg,1	4.58345	5.17916	4.96355	4.3047	4.72794	3.44039	4.34289	4.33068	4.53097	4.19892	accn=AF056426 class=mRNAlike lncRNA name=Human lncRNA ref=JounralRNA transcriptId=2821 cpcScore=-1,0362000 cnci=-0,2204306	AF056426		-0.1753	0.770025	-1.83205	-2.94482	-1.60172
TC01005074,hg,1	4.97171	5.8618	4.82043	5.09983	5.23065	4.2075	4.76043	4.71954	5.00644	4.63139	accn=AF035308 class=mRNAlike lncRNA name=Human lncRNA ref=JounralRNA transcriptId=948 cpcScore=-0,6672600 cnci=-0,1649666	AF035308	C1orf95	0.0315584	0.760358	-0.451997	-2.94436	-0.567293
TC18000509,hg,1	5.96003	5.02617	5.29071	5.18524	5.44904	4.49035	5.20792	4.74263	4.77145	4.92598	ncrna:known chromosome:GRCh38:18:49946266:49946389:-1 gene:ENSG00000200527 gene_biotype:rRNA transcript_biotype:rRNA	ENST00000363657	RNA5SP457	0.10799	0.796645	-1.27943	-2.94283	-1.76034
TC01001050,hg,1	8.09481	6.90324	7.57706	8.20837	6.81699	6.98592	7.41706	7.60034	7.92904	6.87852	[retired] Homo sapiens SLIT-ROBO Rho GTPase activating protein 2 (SRGAP2), transcript variant 2, mRNA,	NM_001042758	SRGAP2	1.13649	-1.55493	0.871821	-2.94218	-0.973029
TC02004760,hg,1	4.15305	5.14676	5.00055	4.82158	5.80551	3.79178	3.77067	4.1036	4.59763	4.34465	accn=AB076376 class=mRNAlike lncRNA name=Human lncRNA ref=JounralRNA transcriptId=4952 cpcScore=-1,5031500 cnci=-0,3061648	AB076376		-0.135488	2.80259	0.515313	-2.9419	-0.943055
TC03003200,hg,1	5.2357	5.12363	4.89641	4.99439	4.98917	4.5472	4.84831	4.78232	4.80783	4.17393	linc-GOLIM4 chr3:-:168746749-168749572	TCONS_00006707-XLOC_003322		-0.00823775	-0.176485	-0.553348	-2.93641	0.307033
TC09001415,hg,1	4.75329	4.1843	4.23715	4.82515	4.14504	3.98054	3.67094	4.38175	4.12983	3.75071	havana:known chromosome:GRCh38:9:99915077:99929896:-1 gene:ENSG00000254571 gene_biotype:antisense transcript_biotype:antisense	ENST00000524512		-0.287064	-0.258635	0.842763	-2.93444	-0.936227
TC05003096,hg,1	4.80689	4.45345	4.71282	5.20202	4.36789	3.77577	4.67588	4.90684	4.27048	4.30732	accn=AK092482 class=mRNAlike lncRNA name=Human lncRNA ref=JounralRNA transcriptId=2983 cpcScore=-1,2842000 cnci=-0,4344433	AK092482		-0.136564	0.0271586	-0.332028	-2.93272	0.0736771
TC11003472,hg,1	14.6083	14.9258	14.638	15.1639	14.0785	14.5472	14.4693	14.3042	14.5571	13.8716	Homo sapiens cathepsin D (CTSD), mRNA,	NM_001909	CTSD	4.24801	-1.37554	1.22314	-2.9327	0.164103
TC12003096,hg,1	11.5474	12.317	12.0404	12.2891	12.4551	11.7229	10.8018	11.6237	11.9003	11.1365	accn=AY034105 class=mRNAlike lncRNA name=NULL ref=H-invitational v7,5 transcriptId=HIT000083480 cpcScore=1,0148900 cnci=-0,1918008	AY034105	TBX3	3.04489	0.87094	1.77526	-2.93242	-0.0723357
TC04001141,hg,1	5.34	5.27426	5.62846	5.56396	8.00607	4.67124	5.24193	4.77938	4.70882	5.34427	[retired]ncrna:snoRNA chromosome:GRCh37:4:40870886:40870987:-1 gene:ENSG00000238351 gene_biotype:snoRNA transcript_biotype:snoRNA	ENST00000459305		0.259855	5.3934	-0.526434	-2.93083	1.29071
TC07002955,hg,1	11.0043	11.3367	10.8715	12.0127	10.813	10.9793	11.0808	10.876	10.843	10.5999	accn=NULL class=lincRNA name=Human lincRNA ref=Scripture Reconstruction LincRNAs By Luo transcriptId=linc_luo_504 cpcScore=-1,3150800 cnci=-0,2504298	linc_luo_504		2.71942	-0.540132	1.79796	-2.93036	0.962051
TC20001228,hg,1	8.53153	8.57649	8.65654	8.667	9.83267	7.61257	8.64237	8.62634	7.32685	8.4187	accn=BC042809 class=mRNAlike lncRNA name=Human lncRNA ref=JounralRNA transcriptId=2123 cpcScore=-0,9596440 cnci=-0,2600820	BC042809	SGK2	1.59514	3.2308	-1.74976	-2.92651	1.6005
TC01000314,hg,1	7.29395	7.0652	6.7905	7.13094	6.38485	6.81442	6.73871	6.5762	6.52025	6.13737	Homo sapiens chloride intracellular channel 4 (CLIC4), mRNA,	NM_013943	CLIC4	0.830177	-1.18786	0.192716	-2.926	-0.345556
TC01005749,hg,1	7.13094	8.16363	7.58753	8.1534	8.62275	6.94835	7.35415	7.15831	7.42546	7.38843	accn=AK027019 class=mRNAlike lncRNA name=Human lncRNA ref=JounralRNA transcriptId=601 cpcScore=-1,2337800 cnci=-0,3826811	AK027019	ZNF697	1.2015	2.38763	0.898699	-2.92584	0.786887
TC11003006,hg,1	5.79627	5.81656	5.61223	6.99649	6.53931	5.66275	5.56548	5.06131	5.57792	5.79304	accn=AF086011 class=mRNAlike lncRNA name=Human lncRNA ref=JounralRNA transcriptId=3409 cpcScore=-1,2866700 cnci=-0,2250905	AF086011	KCNQ1OT1	0.431424	1.80582	2.85557	-2.92544	-0.161297
TC04001260,hg,1	4.77429	5.04517	5.03767	5.13003	4.92099	4.65793	4.1742	4.90702	4.40075	4.04223	Homo sapiens UDP glucuronosyltransferase 2 family, polypeptide B17 (UGT2B17), mRNA,	NM_001077	UGT2B17	-0.065961	0.0537749	0.454312	-2.92448	0.444594
TC02004777,hg,1	11.8294	12.0281	12.2842	13.1754	13.1897	11.3989	11.812	12.1598	12.0019	12.0952	accn=NR_027855 class=lncRNA name= ref=RefGeneNoncode transcriptId=NR_027855 cpcScore=2,5741000 cnci=-0,2793597	NR_027855	CLK1	3.22633	2.49767	1.64078	-2.9244	0.812941
TC10001726,hg,1	7.4021	7.85214	7.29261	7.39997	7.29412	6.7373	7.26765	7.01939	7.26494	6.74761	Homo sapiens ornithine aminotransferase (OAT), transcript variant 1, mRNA,	NM_000274	OAT	1.04201	-0.0453829	-0.51517	-2.92433	-0.202429
TC22000564,hg,1	4.12306	4.82507	3.75662	3.6981	4.20102	3.39684	3.53701	4.12829	3.32193	3.32193	Homo sapiens piRNA piR-53832, complete sequence,	DQ586720		-0.452201	0.601032	-1.62511	-2.92355	0.341928
TC06002835,hg,1	4.93767	4.3452	3.75099	4.19489	4.22727	3.46374	3.95772	3.91811	3.87477	3.83376	linc-LRRC1-1 chr6:+:53493177-53496192	TCONS_00011314-XLOC_005327		-0.355636	0.449006	-0.88645	-2.91983	-1.53506
TC09001245,hg,1	7.14706	6.73659	6.93556	5.35851	7.60034	5.0245	6.74814	6.40124	5.93227	6.11213	Homo sapiens piRNA piR-48068, complete sequence,	DQ579956		0.676878	2.4159	-5.1919	-2.9195	-0.906584
TC09002793,hg,1	4.56929	4.03428	3.94814	4.19308	4.06537	3.67149	3.86521	3.85025	4.0259	3.35786	accn=BC031239 class=mRNAlike lncRNA name=Human lncRNA ref=JounralRNA transcriptId=5383 cpcScore=-0,9214890 cnci=-0,3334707	BC031239	LOC101929116	-0.396051	-0.221696	-0.223393	-2.91822	-0.409424
TC16001134,hg,1	8.69312	9.3075	8.54944	8.5616	8.61548	8.02281	8.53574	8.47884	8.07621	8.09703	Homo sapiens Bardet-Biedl syndrome 2 (BBS2), mRNA,	NM_031885	BBS2	1.5987	0.211365	-1.17847	-2.9151	0.0923324
TC06001978,hg,1	10.2384	9.75425	9.97933	11.9416	11.5215	9.86087	10.5036	9.87892	9.98712	10.5525	ncrna:novel chromosome:GRCh38:6:105181149:105181232:-1 gene:ENSG00000221544 gene_biotype:miRNA transcript_biotype:miRNA	ENST00000408617		2.44498	2.96038	3.08077	-2.90991	1.49529
TC15002757,hg,1	6.87937	7.45059	7.10837	8.02158	9.2297	6.32041	6.78206	6.67043	6.63241	7.57726	Homo sapiens golgin A8 family, member B (GOLGA8B), transcript variant 1, mRNA,	NM_001023567	GOLGA8B	1.05682	4.97411	1.24725	-2.90968	0.244538
TC16001012,hg,1	6.80298	7.45207	7.18806	7.07163	6.57592	6.6346	6.86452	6.89239	6.65782	6.12029	Homo sapiens seizure related 6 homolog (mouse)-like 2 (SEZ6L2), transcript variant 3, mRNA,	NM_001114099	SEZ6L2	0.86569	-0.914015	-0.435418	-2.90901	0.709252
TC16000279,hg,1	3.32193	7.6622	5.40357	8.43834	10.449	3.95311	4.48512	7.12756	7.28307	7.01939	Homo sapiens piRNA piR-61693, complete sequence,	DQ595581		0.723297	10.1853	5.51907	-2.90807	5.18057
TC05000470,hg,1	4.60051	5.20424	5.06495	4.22348	4.37385	3.83821	3.69571	4.30304	3.79232	4.10755	cdna:all chromosome:VEGA56:5:96784777:96785999:1 Gene:OTTHUMG00000162841	OTTHUMT00000370707	CTD-2260A17,1	-0.236685	0.349581	-1.41217	-2.90691	-2.55948
TC12000209,hg,1	3.99602	4.14649	4.71271	4.76637	4.50042	3.68155	3.92987	4.11567	3.32193	3.94666	havana:known chromosome:GRCh38:12:16567411:16573940:1 gene:ENSG00000256564 gene_biotype:antisense transcript_biotype:antisense	ENST00000541892		-0.329078	1.24113	0.18732	-2.90323	0.116529
TC14000353,hg,1	5.57837	5.89862	6.03094	5.88503	5.62568	5.47232	5.23961	5.3233	5.29163	4.94459	Homo sapiens dishevelled-binding antagonist of beta-catenin 1 (DACT1), transcript variant 2, mRNA,	NM_001079520	DACT1	0.294801	-0.134637	0.335691	-2.9013	-0.213821
TC08000610,hg,1	4.01343	5.016	5.05098	5.8904	4.45457	4.13906	4.64408	4.51815	4.61462	4.54349	ncrna:novel chromosome:GRCh38:8:99527826:99527927:1 gene:ENSG00000206699 gene_biotype:misc_RNA transcript_biotype:misc_RNA	ENST00000383972		-0.0748784	0.179114	2.05458	-2.90024	0.372628
TC09000617,hg,1	3.81498	3.90039	3.84219	4.3583	3.38449	3.32193	3.354	3.51635	3.65903	3.32193	Homo sapiens olfactory receptor, family 1, subfamily N, member 2 (OR1N2), mRNA,	NM_001004457	OR1N2	-0.532536	-0.40186	1.06124	-2.8991	-1.06728
TC18000141,hg,1	6.16105	6.06727	5.88115	6.57322	5.98576	5.55782	5.58328	5.57817	5.91211	5.61615	Homo sapiens dystrobrevin, alpha (DTNA), transcript variant 9, mRNA,	NM_001128175	DTNA	0.454091	0.276798	1.22054	-2.89401	-1.03638
TC15001397,hg,1	5.75598	4.88189	4.81812	5.37298	4.016	4.53987	4.82602	4.53957	4.69352	4.63224	Homo sapiens piRNA piR-55365, complete sequence,	DQ588253		-0.0216978	-1.44362	0.238463	-2.8933	-2.66025
TC10001166,hg,1	5.12143	5.56174	5.04986	5.53209	5.08393	4.83801	4.93486	4.77472	4.95691	4.57565	Homo sapiens neuropilin 1 (NRP1), transcript variant 2, mRNA,	NM_001024628	NRP1	0.0809966	-0.0575345	0.636587	-2.8912	0.0571586
TC06001466,hg,1	3.32193	3.50476	3.32193	4.95284	4.14966	3.32193	3.32193	3.32193	3.32193	3.46652	transfer RNA Ala (anticodon AGC)	uc021yta		-0.554316	1.59014	2.98507	-2.89049	1.07965
TC22000735,hg,1	5.411	4.13348	4.30963	5.31031	4.22772	4.41502	5.691	4.47234	6.38639	3.56122	Homo sapiens piRNA piR-42087, complete sequence,	DQ573975		-0.0284161	-2.5242	0.847206	-2.88991	1.68289
TC03000832,hg,1	12.6386	12.583	12.4128	12.8315	12.5603	12.0695	12.1411	12.0599	12.0708	12.0281	Homo sapiens muscleblind-like splicing regulator 1 (MBNL1), transcript variant 1, mRNA,	NM_021038	MBNL1	3.28985	0.3863	0.551381	-2.88884	-0.613168
TC19002677,hg,1	5.95553	6.50414	6.34201	7.13233	7.40309	5.6205	5.89428	5.82433	5.92638	6.36248	Homo sapiens ral guanine nucleotide dissociation stimulator-like 3 (RGL3), transcript variant 2, mRNA,	NM_001035223	RGL3	0.630899	2.93035	1.52568	-2.8861	-0.0416798
TC15001877,hg,1	8.70883	8.53303	8.8834	3.47756	8.60701	3.94908	6.9617	6.31311	5.92876	7.71347	Homo sapiens piRNA piR-34733, complete sequence,	DQ596667		0.900208	4.66775	-13.0282	-2.88545	-9.79233
TC02004412,hg,1	4.66812	5.02603	4.27094	4.62723	4.29928	3.86235	3.62906	3.89078	4.60364	4.04182	accn=AK124101 class=mRNAlike lncRNA name=Human lncRNA ref=JounralRNA transcriptId=4926 cpcScore=-0,9072940 cnci=-0,3870257	AK124101	ANKRD36C	-0.249232	0.0865624	0.739362	-2.8853	-2.65144
TC02001602,hg,1	6.63983	7.14898	6.36564	7.85973	7.58628	6.48125	6.83519	6.9308	6.80181	6.51872	[retired]ncrna:miRNA chromosome:GRCh37:2:176973371:176973458:1 gene:ENSG00000216193 gene_biotype:miRNA transcript_biotype:miRNA	ENST00000401374		0.904291	1.44173	1.72738	-2.87842	2.39689
TC21000141,hg,1	7.48235	7.04977	7.3539	9.23691	6.7829	10.146	6.13917	6.11043	6.93594	5.95992	Sequence 7 from Patent WO03062423,	uc002yus		1.08267	-3.03095	8.1704	-2.87758	1.01605
TC15000178,hg,1	6.79878	5.70583	5.90813	5.70583	5.93465	5.07641	6.95163	6.03384	5.29889	5.47185	Homo sapiens piRNA piR-34230, complete sequence,	DQ596164		0.453087	-0.0211956	-3.36447	-2.87655	0.926077
TC15000220,hg,1	6.79878	5.70583	5.90813	5.70583	5.93465	5.07641	6.95163	6.03384	5.29889	5.47185	Homo sapiens piRNA piR-34230, complete sequence,	DQ596164		0.453087	-0.0211956	-3.36447	-2.87655	0.926077
TC15000566,hg,1	6.79878	5.70583	5.90813	5.70583	5.93465	5.07641	6.95163	6.03384	5.29889	5.47185	Homo sapiens piRNA piR-44266, complete sequence,	DQ576154		0.453087	-0.0211956	-3.36447	-2.87655	0.926077
TC15000676,hg,1	6.79878	5.70583	5.90813	5.70583	5.93465	5.07641	6.95163	6.03384	5.29889	5.47185	Homo sapiens piRNA piR-34230, complete sequence,	DQ596164		0.453087	-0.0211956	-3.36447	-2.87655	0.926077
TC15001055,hg,1	6.79878	5.70583	5.90813	5.70583	5.93465	5.07641	6.95163	6.03384	5.29889	5.47185	Homo sapiens piRNA piR-56085, complete sequence,	DQ588973		0.453087	-0.0211956	-3.36447	-2.87655	0.926077
TC15001158,hg,1	6.79878	5.70583	5.90813	5.70583	5.93465	5.07641	6.95163	6.03384	5.29889	5.47185	Homo sapiens piRNA piR-56085, complete sequence,	DQ588973		0.453087	-0.0211956	-3.36447	-2.87655	0.926077
TC15001177,hg,1	6.79878	5.70583	5.90813	5.70583	5.93465	5.07641	6.95163	6.03384	5.29889	5.47185	Homo sapiens piRNA piR-56085, complete sequence,	DQ588973		0.453087	-0.0211956	-3.36447	-2.87655	0.926077
TC15001626,hg,1	6.79878	5.70583	5.90813	5.70583	5.93465	5.07641	6.95163	6.03384	5.29889	5.47185	Homo sapiens piRNA piR-56085, complete sequence,	DQ588973		0.453087	-0.0211956	-3.36447	-2.87655	0.926077
TC15001657,hg,1	6.79878	5.70583	5.90813	5.70583	5.93465	5.07641	6.95163	6.03384	5.29889	5.47185	Homo sapiens piRNA piR-56085, complete sequence,	DQ588973		0.453087	-0.0211956	-3.36447	-2.87655	0.926077
TC15001660,hg,1	6.79878	5.70583	5.90813	5.70583	5.93465	5.07641	6.95163	6.03384	5.29889	5.47185	Homo sapiens piRNA piR-56085, complete sequence,	DQ588973		0.453087	-0.0211956	-3.36447	-2.87655	0.926077
TC03002953,hg,1	4.25475	4.34433	4.43506	4.94617	4.56433	3.5142	4.04449	4.12559	3.5488	4.31488	accn=AK056866 class=mRNAlike lncRNA name=Human lncRNA ref=JounralRNA transcriptId=1820 cpcScore=-0,1315310 cnci=-0,2760042	AK056866	MAGI1-IT1	-0.286267	1.54471	0.320695	-2.87555	-0.706489
TC17002448,hg,1	4.50319	4.74479	4.56694	4.84722	4.53813	3.67884	4.50048	4.76435	5.25028	3.81824	linc-ITGAE chr17:-:3705457-3707099	TCONS_00026019-XLOC_012359		-0.148182	-0.298018	-0.160634	-2.8752	0.649678
TC05001551,hg,1	4.70624	4.35609	4.06064	5.52263	5.13405	4.15837	4.91083	4.54573	4.67732	4.14349	cdna:all chromosome:VEGA56:5:82940458:82940983:-1 Gene:OTTHUMG00000162780	OTTHUMT00000370382	CTD-2227C6,3	-0.104963	0.94316	1.33319	-2.87362	2.31623
TC08001150,hg,1	6.50487	7.92309	7.8221	8.63289	9.21297	6.27631	6.5604	7.16257	7.10036	8.05337	cdna:all chromosome:VEGA56:8:38543652:38552680:-1 Gene:OTTHUMG00000163993	OTTHUMT00000376670	RP11-675F6,3	1.17032	4.98284	2.2437	-2.87243	-0.68133
TC09001154,hg,1	6.90166	7.23927	7.43354	8.15379	8.77379	6.91454	6.55391	6.74512	5.82447	7.45772	Homo sapiens cDNA clone IMAGE:4668947, partial cds,	BC065763		1.02746	4.0986	1.69824	-2.87208	0.252018
TC15002578,hg,1	4.77958	5.06743	5.01547	4.89236	6.09951	4.741	4.70301	4.48831	4.25144	4.13929	accn=AK021773 class=mRNAlike lncRNA name=Human lncRNA ref=JounralRNA transcriptId=249 cpcScore=4,6941600 cnci=-0,1375447	AK021773		-0.019234	2.04056	-0.352915	-2.86904	1.96367
TC17001968,hg,1	6.55358	6.84337	6.59841	7.29635	6.83519	6.37537	6.25865	6.33671	6.47152	6.17674	Homo sapiens notum pectinacetylesterase homolog (Drosophila) (NOTUM), mRNA,	NM_178493	NOTUM	0.754303	0.484526	1.44005	-2.86676	0.135219
TC12002774,hg,1	7.80422	7.94581	8.03683	8.78192	9.12284	7.09669	8.32343	7.98434	7.65183	8.01141	linc-GUCY2C chr12:-:14898793-14903603	TCONS_00020723-XLOC_010023		1.41365	2.70298	0.154395	-2.8643	1.72337
TC05001374,hg,1	4.69486	4.97751	4.66383	5.79589	4.93423	4.49108	4.52263	4.8007	4.95128	4.41365	cdna:all chromosome:VEGA56:5:56467712:56481946:-1 Gene:OTTHUMG00000162309	OTTHUMT00000368519	CTC-236F12,4	-0.0152551	0.28123	1.99531	-2.86293	0.64509
TC04001131,hg,1	8.59086	8.46148	7.96971	7.857	8.35443	7.71618	8.28603	8.22147	7.80765	7.28006	[retired]cdna:all chromosome:VEGA52:4:39549456:39551432:1 Gene:OTTHUMG00000160538	OTTHUMT00000360986	RP11-472B18,2	1.40551	-0.0878018	-1.86679	-2.86263	1.24618
TC05002529,hg,1	4.1929	5.12991	4.83953	4.26638	4.38192	3.86337	3.69996	4.1031	3.70793	3.89622	accn=CR615000 class=mRNAlike lncRNA name=Human lncRNA ref=JounralRNA transcriptId=3025 cpcScore=-1,1383400 cnci=-0,3220169	CR615000		-0.286217	0.483038	-0.767507	-2.86219	-1.33104
TC11003270,hg,1	5.90127	7.05579	5.50266	5.39453	5.35365	5.20301	5.90967	5.35439	5.64097	5.12525	accn=AK092185 class=mRNAlike lncRNA name=Human lncRNA ref=JounralRNA transcriptId=3547 cpcScore=-0,9804740 cnci=-0,3470685	AK092185	RAB30	0.346016	-0.84418	-1.72028	-2.86035	-0.423443
TC12001586,hg,1	6.16677	5.43458	6.15924	6.32083	5.45325	5.00055	5.633	5.615	5.39235	5.667	havana:known chromosome:GRCh38:12:55761550:55762628:-1 gene:ENSG00000257509 gene_biotype:sense_intronic transcript_biotype:sense_intronic	ENST00000547009		0.363194	0.072986	-0.0371037	-2.86034	-2.0324
TC10000447,hg,1	4.74668	4.37273	4.28245	3.40751	4.87078	3.32193	4.15119	4.0139	3.32193	3.59001	ncrna:novel chromosome:GRCh38:10:72180858:72180989:1 gene:ENSG00000200294 gene_biotype:snoRNA transcript_biotype:snoRNA	ENST00000363424		-0.374803	1.53456	-3.435	-2.85862	-0.248722
TC02000878,hg,1	8.1746	8.35613	7.93885	8.82545	8.45525	7.9506	7.86217	7.88303	7.96907	7.68722	Homo sapiens cyclin T2 (CCNT2), transcript variant a, mRNA,	NM_001241	CCNT2	1.42959	0.57136	1.43379	-2.85789	0.538622
TC10002794,hg,1	5.96256	5.86452	5.82591	5.65681	4.91156	6.24274	5.86639	5.70754	5.58732	4.10479	accn=NULL class=lncRNA name= ref=UCSCGeneNoncode transcriptId=uc010qoz,1 cpcScore=-1,3388200 cnci=-0,1905684	uc010qoz		0.315318	-3.03701	-0.292652	-2.85695	2.39679
TC05003060,hg,1	5.55848	6.38172	6.4167	6.1156	6.90911	5.35469	5.61785	5.97299	5.73112	5.4216	linc-GTF2H2-3 chr5:-:70512283-70532224	TCONS_l2_00023777-XLOC_l2_012083		0.478192	1.82185	-0.42793	-2.85611	1.15834
TC19000134,hg,1	4.42749	4.59293	4.10759	4.56956	4.64458	3.67347	3.85656	3.82861	4.18125	3.94563	Homo sapiens mast cell-expressed membrane protein 1 (MCEMP1), mRNA,	NM_174918	MCEMP1	-0.297781	1.06452	0.423509	-2.85388	-0.997937
TC07000917,hg,1	4.59814	4.64723	4.37425	4.8917	4.77429	3.71598	4.24918	3.81829	4.30741	4.35319	havana_ig_gene:known chromosome:GRCh38:7:142740206:142740894:1 gene:ENSG00000232869 gene_biotype:TR_V_gene transcript_biotype:TR_V_gene	ENST00000422143	TRBV29-1	-0.214172	1.26666	0.504696	-2.85157	-1.4697
TC09000943,hg,1	4.65521	6.66297	7.57208	7.30846	7.93127	5.25352	6.66605	6.22239	4.5542	6.77842	Homo sapiens microRNA 4474 (MIR4474), microRNA,	NR_039685	MIR4474	0.658306	4.89253	-0.193188	-2.84945	3.10041
TC07001926,hg,1	8.24324	8.57321	8.045	8.19654	8.19894	7.48497	8.0734	8.1453	7.77039	7.60265	Homo sapiens cDNA FLJ40776 fis, clone TRACH2005210,	AK098095	BRAF	1.39616	0.266772	-0.952047	-2.84756	0.39092
TC07001462,hg,1	11.5798	11.9315	11.7115	11.3713	11.111	11.2425	12.2151	12.1855	11.1716	10.3416	[retired]cdna:pseudogene chromosome:GRCh37:7:65888515:65888655:-1 gene:ENSG00000231234 gene_biotype:pseudogene transcript_biotype:processed_pseudogene	ENST00000433793	SKP1P1	2.9156	-1.76893	-2.36795	-2.84665	3.56899
TC17000475,hg,1	5.85496	6.10085	6.03898	6.34798	5.9391	4.77421	5.86976	5.66139	5.76811	5.87429	havana:known chromosome:GRCh38:17:39547821:39564907:1 gene:ENSG00000167258 gene_biotype:protein_coding transcript_biotype:processed_transcript	ENST00000559545	CDK12	0.423857	0.971691	-0.253058	-2.84542	-1.23508
TC10000521,hg,1	4.50618	4.26393	4.07701	5.73443	4.79218	4.36842	4.44753	4.20135	4.73695	4.07363	Homo sapiens piRNA piR-47160, complete sequence,	DQ579048		-0.149387	0.456741	2.91004	-2.84486	1.29694
TC03000938,hg,1	3.3509	5.70106	4.46735	5.78018	4.03146	4.984	4.14107	3.929	4.36682	3.84115	[retired]ncrna:snoRNA chromosome:GRCh37:3:175457059:175457164:1 gene:ENSG00000238779 gene_biotype:snoRNA transcript_biotype:snoRNA	ENST00000459353		-0.175417	-0.990521	3.97818	-2.8438	1.95108
TC01004238,hg,1	5.72837	6.19111	5.74851	6.0225	5.13529	5.76118	5.74034	5.38039	5.50383	4.86495	accn=NULL class=lncRNA name= ref=UCSCGeneNoncode transcriptId=uc001bgg,1 cpcScore=-0,7472240 cnci=-0,2156651	uc001bgg		0.33002	-1.52054	0.439653	-2.84323	0.604134
TC12002306,hg,1	4.48194	5.03847	4.68217	4.64678	4.10571	4.14858	4.18047	4.4473	3.98709	3.88231	accn=AL117598 class=mRNAlike lncRNA name=Human lncRNA ref=JounralRNA transcriptId=4364 cpcScore=-1,2015500 cnci=-0,3731374	AL117598	BICD1	-0.218945	-0.594396	-0.383027	-2.84238	-0.263816
TC10000843,hg,1	5.33465	4.84247	4.61309	4.44874	5.03755	4.25152	5.07403	4.59109	4.05175	4.09423	ncrna:known chromosome:GRCh38:10:116538183:116538276:1 gene:ENSG00000200935 gene_biotype:snRNA transcript_biotype:snRNA	ENST00000364065	RNU6-1090P	-0.0990919	0.445671	-2.22561	-2.84174	0.78236
TC15001153,hg,1	9.02878	7.98392	8.50036	10.6345	8.56916	9.18283	8.66166	8.42713	8.65951	8.4771	Homo sapiens piRNA piR-34369, complete sequence,	DQ596303		1.7387	-0.519575	4.60947	-2.84047	0.695854
TC16000127,hg,1	4.9286	5.38697	5.01156	6.08739	5.84803	4.96612	4.76129	4.84032	4.62438	4.95751	Homo sapiens cDNA clone IMAGE:30923787,	BC095475	DNASE1	0.123232	1.7446	1.98789	-2.83959	0.801749
TC02002019,hg,1	5.67516	5.13506	4.79293	5.36336	4.60546	4.70947	5.13813	4.72451	4.94617	4.55256	Homo sapiens regenerating islet-derived 3 alpha (REG3A), transcript variant 1, mRNA,	NM_002580	REG3A	0.0468565	-0.908845	-0.0240853	-2.83665	-0.874649
TC01004343,hg,1	7.50776	7.57726	7.64559	7.34609	6.60635	7.16522	7.73002	7.63739	7.06719	6.27731	accn=NR_040733 class=lncRNA name= ref=RefGeneNoncode transcriptId=NR_040733 cpcScore=2,6384200 cnci=-0,2553616	NR_040733	C1orf50	1.05536	-2.12953	-1.41072	-2.83601	1.69639
TC07001979,hg,1	5.5826	5.97964	6.0019	5.85075	5.54363	4.78622	5.47801	5.39715	5.31426	5.39794	ensembl_havana_transcript:known chromosome:GRCh38:7:144258607:144259722:-1 gene:ENSG00000243896 gene_biotype:protein_coding transcript_biotype:protein_coding	ENST00000493325	OR2A7	0.296642	0.447387	-0.626686	-2.83386	-1.23619
TC11002205,hg,1	5.89295	5.98467	5.88099	6.01704	5.522	5.54838	5.50575	5.31124	5.53266	5.12244	Homo sapiens sestrin 3 (SESN3), transcript variant 1, mRNA,	NM_144665	SESN3	0.340208	-0.509939	0.402226	-2.83349	-0.621175
TC06001836,hg,1	5.00873	4.71798	4.46035	5.57052	4.80634	4.47012	4.07092	3.9234	4.72999	4.55684	transfer RNA Ala (anticodon AGC)	uc021zbh		-0.100335	0.613958	2.54097	-2.83123	-2.19828
TC12000542,hg,1	7.85134	8.18908	8.86853	9.25636	6.55123	10.1226	7.52907	8.28575	8.50217	6.06306	Analysis System for Expression of Endogenous Antisense RNA,	uc010ssc		1.43719	-5.69097	4.45437	-2.83119	2.99368
TC01001568,hg,1	6.53616	7.04726	6.68105	6.97341	6.68105	6.4323	6.30169	6.2961	6.47328	5.98219	Homo sapiens major histocompatibility complex, class I-related (MR1), transcript variant 2, mRNA,	NM_001194999	MR1	0.739559	-0.0248541	0.723252	-2.8308	0.191452
TC13001505,hg,1	6.12514	6.27261	6.55709	6.82754	6.93266	5.43247	6.18322	5.87996	5.31916	6.40643	accn=NR_003923 class=lncRNA name= ref=RefGeneNoncode transcriptId=NR_003923 cpcScore=7,8947500 cnci=-0,2495007	NR_003923	GUCY1B2	0.586036	2.41662	-0.037452	-2.82721	-0.477272
TC08002380,hg,1	4.40469	4.96715	5.14428	4.70279	4.97009	4.28273	4.13435	4.41895	4.42223	3.91283	accn=BC127738 class=mRNAlike lncRNA name=NULL ref=H-invitational v7,5 transcriptId=HIT000389365 cpcScore=2,3139600 cnci=-0,2512307	BC127738	LOC100130301	-0.142198	0.525488	-0.109382	-2.82712	0.0485719
TC13000152,hg,1	9.97749	9.91796	9.81223	10.3113	9.77793	9.23498	9.42982	9.42846	9.62421	9.5596	Homo sapiens A kinase (PRKA) anchor protein 11 (AKAP11), mRNA,	NM_016248	AKAP11	2.13231	0.381461	0.789852	-2.82462	-1.438
TC20001387,hg,1	9.29745	9.60062	9.42671	9.99184	9.1048	9.4179	9.66078	9.5907	9.36116	8.46964	accn=AF086090 class=mRNAlike lncRNA name=NULL ref=H-invitational v7,5 transcriptId=HIT000066969 cpcScore=0,3769420 cnci=-0,1445509	AF086090	DDRGK1	1.99428	-1.31551	0.636944	-2.82426	2.58283
TC10001293,hg,1	4.16086	3.8094	3.70732	4.28437	4.07317	3.43126	3.44633	3.83511	3.78556	3.32193	cdna:all chromosome:VEGA56:10:50822692:50824525:-1 Gene:OTTHUMG00000018238	OTTHUMT00000048081	RP11-449O16,2	-0.472268	0.420391	0.556734	-2.82351	-0.124865
TC17001114,hg,1	4.3851	4.10661	3.47459	5.43852	3.81878	4.2535	4.48766	4.00699	4.30241	3.64672	Homo sapiens uncharacterized LOC100128288 (LOC100128288), long non-coding RNA,	NR_024447	LOC100128288	-0.292985	-0.975893	2.6433	-2.81931	1.81699
TC03000197,hg,1	8.25416	7.7959	8.15512	8.32058	7.96161	7.40309	7.6679	7.72427	7.75484	7.56421	Homo sapiens WD repeat domain 48 (WDR48), mRNA,	NM_020839	WDR48	1.31995	0.232467	0.185116	-2.81779	-1.13326
TC17002052,hg,1	10.0954	10.6953	10.2806	10.5815	9.93458	10.2123	10.1763	9.55351	9.58636	9.64209	accn=L31902 class=mRNAlike lncRNA name=NULL ref=H-invitational v7,5 transcriptId=HIT000192848 cpcScore=-1,2196400 cnci=-0,3860106	L31902	MAP2K4	2.29462	-0.487344	0.698012	-2.81764	0.156831
TC02000138,hg,1	4.54282	4.80023	4.03076	5.64646	4.95845	3.91679	5.31306	4.67277	4.37488	4.54196	ncrna:known chromosome:GRCh38:2:24676309:24676415:1 gene:ENSG00000206732 gene_biotype:snRNA transcript_biotype:snRNA	ENST00000384005	RNU6-936P	-0.079232	1.1155	0.697533	-2.81386	2.48477
TC15000359,hg,1	4.54804	4.41401	4.52566	4.6357	4.14829	3.92309	4.67539	4.51915	3.68732	3.82316	[retired]cdna:known chromosome:GRCh37:15:45799602:45800215:1 gene:ENSG00000259597 gene_biotype:antisense transcript_biotype:antisense	ENST00000560225		-0.249939	-0.320619	-1.05909	-2.81023	1.10613
TC10001332,hg,1	5.13822	5.85717	6.21439	5.27279	6.9093	3.9675	5.11982	5.21814	5.16733	5.54145	Homo sapiens microRNA 1296 (MIR1296), microRNA,	NR_031566	MIR1296	0.254446	3.74945	-2.01163	-2.80973	-1.21507
TC15000519,hg,1	6.85776	6.3056	6.80497	3.95833	9.96858	3.32193	6.15478	6.11597	4.86449	6.52013	Homo sapiens piRNA piR-34769, complete sequence,	DQ596703		0.536686	8.7987	-9.09918	-2.80886	-1.35094
TC17000780,hg,1	4.09762	4.13218	4.13514	4.89019	4.39536	3.79456	4.13168	3.84075	3.8527	3.81182	havana:known chromosome:GRCh38:17:64953683:64956546:1 gene:ENSG00000232457 gene_biotype:transcribed_unprocessed_pseudogene transcript_biotype:transcribed_unprocessed_pseudogene	ENST00000413214	SLC16A6P1	-0.330518	0.731417	1.11666	-2.80693	0.598878
TC17000175,hg,1	5.04749	4.6711	4.85623	5.50721	5.19045	4.47259	4.80084	4.71408	4.69145	4.46975	ncrna:novel chromosome:GRCh38:17:15574019:15574198:1 gene:ENSG00000252129 gene_biotype:snoRNA transcript_biotype:snoRNA	ENST00000516320		-0.00773041	0.69285	0.774745	-2.80285	0.434225
TC04001113,hg,1	4.05405	4.62532	4.94965	5.5051	4.00368	3.59528	4.08046	3.86578	4.75456	4.55227	Homo sapiens microRNA 4801 (MIR4801), microRNA,	NR_039965	MIR4801	-0.202193	0.132873	2.14916	-2.80184	-2.68086
TC10000044,hg,1	5.44453	5.70966	5.55907	4.90801	4.85305	4.81778	4.9664	4.99138	4.85859	4.45279	Homo sapiens aldo-keto reductase family 1, member C4 (AKR1C4), mRNA,	NM_001818	AKR1C4	0.0873197	-0.82065	-1.44854	-2.80177	-0.958436
TC01003815,hg,1	5.48646	5.86944	5.73599	6.34201	5.79916	5.36745	5.49686	4.92325	5.57062	5.33583	havana:known chromosome:GRCh38:1:213840728:213966258:-1 gene:ENSG00000230461 gene_biotype:processed_transcript transcript_biotype:antisense	ENST00000413560	PROX1-AS1	0.322482	0.53316	1.61382	-2.79785	-0.457487
TC07002146,hg,1	3.8399	3.51332	4.40925	4.37058	3.32193	3.36122	3.32193	3.36078	3.91944	3.32193	accn=NULL class=mRNAlike lncRNA name=vega lncRNA ref=GENCODE transcriptId=OTTHUMT00000324429 cpcScore=-1,3641800 cnci=-0,5132321 gene:OTTHUMG00000151923	OTTHUMT00000324429	AC004535,2	-0.520654	-0.689563	1.22244	-2.79451	-2.08778
TC06001649,hg,1	6.18451	5.49	5.89727	4.23972	5.57189	4.13337	5.46577	4.76421	4.07145	5.1717	Homo sapiens microRNA 1275 (MIR1275), microRNA,	NR_031681	MIR1275	0.105408	1.36176	-4.85074	-2.79448	-3.11364
TC07000285,hg,1	14.681	14.9321	14.4405	15.0498	15.0462	13.8033	14.1584	14.1318	14.4857	14.5517	Homo sapiens piRNA piR-35301, complete sequence,	DQ597235		4.25195	1.46675	0.73337	-2.78859	-1.52437
TC07001384,hg,1	14.681	14.9321	14.4405	15.0498	15.0462	13.8033	14.1584	14.1318	14.4857	14.5517	Homo sapiens piRNA piR-37938, complete sequence,	DQ599872		4.25195	1.46675	0.73337	-2.78859	-1.52437
TC07001404,hg,1	14.681	14.9321	14.4405	15.0498	15.0462	13.8033	14.1584	14.1318	14.4857	14.5517	Homo sapiens piRNA piR-37938, complete sequence,	DQ599872		4.25195	1.46675	0.73337	-2.78859	-1.52437
TC11003288,hg,1	7.69599	7.1499	6.8752	7.16624	6.22857	6.25386	6.84528	6.70823	7.28644	6.62753	accn=AK022848 class=mRNAlike lncRNA name=Human lncRNA ref=JounralRNA transcriptId=3560 cpcScore=-1,0210700 cnci=-0,5190574	AK022848		0.891409	-1.2928	-0.348353	-2.78568	-2.75361
TC05003062,hg,1	5.05625	5.47085	5.30675	5.8037	5.63526	4.5233	5.34609	5.25378	4.76637	5.05117	accn=L40522 class=mRNAlike lncRNA name=NULL ref=H-invitational v7,5 transcriptId=HIT000193631_09 cpcScore=-1,0621700 cnci=-0,2059803	L40522		0.158935	1.288	-0.0813438	-2.78391	0.977142
TC04000223,hg,1	9.54933	8.95224	8.81893	11.2568	10.2265	9.24348	9.17547	8.95991	9.49025	9.63106	Homo sapiens microRNA 574 (MIR574), microRNA,	NR_030300	MIR574	2.05333	2.00775	4.44628	-2.78315	0.286274
TC12000470,hg,1	7.53762	6.79578	6.23195	4.735	6.95667	4.31822	7.29767	7.10962	5.95768	5.89667	Homo sapiens piRNA piR-41775, complete sequence,	DQ573663		0.626653	1.30506	-7.99927	-2.78217	0.14496
TC15001269,hg,1	5.07892	4.5069	5.31509	4.5282	3.4821	4.50491	4.35583	4.47749	4.34062	3.6622	Homo sapiens piRNA piR-53652, complete sequence,	DQ586540		-0.189362	-2.56726	-0.839461	-2.78145	-1.68801
TC05003305,hg,1	3.9635	4.26712	3.85435	6.07978	5.17819	4.17413	3.32193	3.42554	4.90422	4.38583	accn=M28590 class=mRNAlike lncRNA name=NULL ref=H-invitational v7,5 transcriptId=HIT000195249 cpcScore=0,5421470 cnci=-0,0392233	M28590	CD74	-0.222695	2.1851	5.73965	-2.78125	-1.05942
TC10001672,hg,1	3.68981	4.09385	4.38766	5.38606	4.83605	3.69435	3.75193	4.04798	3.82361	4.14091	Homo sapiens microRNA 4483 (MIR4483), microRNA,	NR_039703	MIR4483	-0.297239	1.98388	2.36384	-2.78098	0.592652
TC04002245,hg,1	5.35478	5.07188	5.80776	5.05321	4.74446	4.58324	4.89205	5.50476	4.85461	4.33089	accn=AK094722 class=mRNAlike lncRNA name=Human lncRNA ref=JounralRNA transcriptId=2708 cpcScore=-1,3040900 cnci=-0,4221166	AK094722	MMAA	0.0714037	-0.945549	-1.52552	-2.7808	-0.303072
TC07001534,hg,1	5.9143	6.36672	5.81626	6.43699	5.67705	5.70043	5.74925	5.59342	5.83151	5.40406	Homo sapiens huntingtin interacting protein 1 (HIP1), transcript variant 2, mRNA,	NM_001243198	HIP1	0.43571	-0.469539	0.974386	-2.78007	-0.0603365
TC02004684,hg,1	5.52009	6.4302	6.07133	6.46222	6.94943	5.32979	5.41677	5.38291	5.28458	5.95002	accn=AK098699 class=mRNAlike lncRNA name=Human lncRNA ref=JounralRNA transcriptId=1433 cpcScore=-0,8890180 cnci=-0,2841275	AK098699	LOC100130256	0.447693	2.82669	0.891203	-2.7796	-0.337871
TC01005500,hg,1	11.6133	11.5622	11.4819	10.757	9.97235	11.0111	11.7191	11.5408	10.9046	9.91957	accn=X79302 class=mRNAlike lncRNA name=NULL ref=H-invitational v7,5 transcriptId=HIT000323739 cpcScore=0,5205790 cnci=-0,2727707	X79302	HSPB11	2.72381	-3.32022	-2.63444	-2.77554	1.28829
TC20000942,hg,1	6.64111	6.57485	6.51534	6.80526	6.3998	6.31719	6.09716	5.94937	6.15478	5.90564	Homo sapiens nuclear factor of activated T-cells, cytoplasmic, calcineurin-dependent 2 (NFATC2), transcript variant 3, mRNA,	NM_001136021	NFATC2	0.649684	-0.103847	0.799916	-2.77019	-0.747816
TC04001002,hg,1	5.87041	6.18925	6.17096	5.93815	4.78556	5.44756	5.75403	5.87358	5.31031	5.11385	cdna:all chromosome:VEGA56:4:6670725:6673830:-1 Gene:OTTHUMG00000162381	OTTHUMT00000368685	RP11-539L10,3	0.347012	-1.87583	-0.806636	-2.7685	-0.439891
TC22000333,hg,1	3.32193	3.72041	5.07469	5.69268	4.36276	3.53191	4.05738	3.95974	4.185	4.17435	ncrna:known chromosome:GRCh38:22:41168217:41168316:1 gene:ENSG00000252859 gene_biotype:snRNA transcript_biotype:snRNA	ENST00000517050	RNU6-375P	-0.286669	1.13701	2.83137	-2.76795	0.262958
TC11003151,hg,1	6.96924	7.33666	6.58934	6.69973	6.45157	6.10522	6.80899	6.80002	6.67634	6.12257	accn=NR_024222 class=lncRNA name= ref=RefGeneNoncode transcriptId=NR_024222 cpcScore=3,9455000 cnci=-0,1611881	NR_024222	KBTBD4	0.790867	-0.63908	-1.23541	-2.76659	0.140529
TC01003646,hg,1	4.59378	3.44017	4.0164	4.7437	3.70343	3.35342	3.64064	3.88051	4.05267	3.80381	ncrna:novel chromosome:GRCh38:1:192491128:192491220:-1 gene:ENSG00000221145 gene_biotype:miRNA transcript_biotype:miRNA	ENST00000408218		-0.411499	-0.123509	1.04559	-2.76627	-2.10368
TC13000660,hg,1	7.43628	8.26197	7.79023	8.30647	8.39633	7.2904	7.41637	7.35661	7.36949	7.56014	Homo sapiens calcium binding protein 39-like (CAB39L), transcript variant 2, mRNA,	NM_001079670	CAB39L	1.25687	1.68841	0.945823	-2.7659	0.179704
TC11001491,hg,1	6.60708	6.15742	6.16687	4.94851	7.34548	4.61144	6.32878	5.78954	5.21454	5.69167	ncrna:known chromosome:GRCh38:11:21000881:21000997:-1 gene:ENSG00000201059 gene_biotype:rRNA transcript_biotype:rRNA	ENST00000364189	RNA5SP336	0.450659	3.0267	-4.8493	-2.76434	-0.207764
TC12000298,hg,1	10.0486	10.1191	9.88166	10.1968	10.002	9.4701	9.90494	9.81223	9.85497	9.33943	Homo sapiens dynamin 1-like (DNM1L), transcript variant 3, mRNA,	NM_005690	DNM1L	2.20086	-0.00737383	-0.0664137	-2.76429	0.493143
TC06000324,hg,1	6.92375	6.71333	6.90259	7.21977	8.30261	6.27028	5.95317	6.41519	6.34625	6.71154	ncrna:novel chromosome:GRCh38:6:29750371:29750472:1 gene:ENSG00000199290 gene_biotype:misc_RNA transcript_biotype:misc_RNA	ENST00000362420		0.841414	3.36552	0.876969	-2.75894	-0.8346
TC07002708,hg,1	5.87463	5.17875	5.32583	5.63639	4.60736	4.98571	5.79227	4.76177	4.96103	4.87981	linc-UBE3C-3 chr7:+:156775940-156777103	TCONS_00013655-XLOC_006312		0.150884	-1.25697	-0.350803	-2.75752	-0.876093
TC15002814,hg,1	8.37818	8.39879	8.5616	9.2625	8.7835	8.22635	7.84653	8.04819	8.0587	8.19254	Homo sapiens glycine amidinotransferase (L-arginine:glycine amidinotransferase) (GATM), mRNA,	NM_001482	GATM	1.54614	1.02501	1.98447	-2.75737	-0.620028
TC05002969,hg,1	12.7186	11.5072	11.7216	13.3435	12.3569	12.0404	11.1041	11.3484	12.3586	12.015	accn=L16886 class=mRNAlike lncRNA name=NULL ref=H-invitational v7,5 transcriptId=HIT000192294 cpcScore=3,3111400 cnci=-0,3296640	L16886	DAB2	3.16273	0.724478	4.08172	-2.75463	-2.87958
TC02000205,hg,1	7.75651	7.45485	7.60775	9.58199	8.85265	7.6778	8.0557	7.68457	7.70832	7.99075	ncrna:novel chromosome:GRCh38:2:31035553:31035644:1 gene:ENSG00000216093 gene_biotype:miRNA transcript_biotype:miRNA	ENST00000401274		1.39652	2.17457	3.32549	-2.75407	1.97339
TC17001317,hg,1	4.76701	4.40209	4.19982	5.54747	5.31831	4.86272	4.39604	4.41552	4.71879	3.90221	ncrna:known chromosome:GRCh38:17:29424762:29424867:-1 gene:ENSG00000253064 gene_biotype:snRNA transcript_biotype:snRNA	ENST00000517255	RNU6-711P	-0.0912278	0.673548	2.50509	-2.75047	2.13502
TC20001552,hg,1	5.28579	5.69142	5.65996	6.35435	6.17659	5.06594	5.03701	5.12895	4.7835	5.58899	accn=AK098707 class=mRNAlike lncRNA name=Human lncRNA ref=JounralRNA transcriptId=2101 cpcScore=0,1116350 cnci=-0,1031740	AK098707		0.270965	2.15745	1.47059	-2.74804	-0.493046
TC15002360,hg,1	8.82749	9.25164	9.41166	9.78758	11.0095	8.00344	9.23006	8.57872	8.50618	9.66615	accn=AL360140 class=mRNAlike lncRNA name=Human lncRNA ref=JounralRNA transcriptId=511 cpcScore=-1,2233300 cnci=-0,3376769	AL360140		1.91908	4.78977	0.0174686	-2.74716	0.0586915
TC19001610,hg,1	7.72303	7.26316	7.43736	4.9718	8.62042	5.17542	7.29347	6.90895	5.65	6.55793	Homo sapiens microRNA 4531 (MIR4531), microRNA,	NR_039756	MIR4531	0.834875	3.77466	-7.88331	-2.74345	-0.530451
TC02002490,hg,1	9.91144	10.6306	10.5237	11.0402	11.3693	9.69837	10.0893	10.0893	10.1241	10.2498	Homo sapiens solute carrier family 38, member 11 (SLC38A11), transcript variant 1, mRNA,	NM_001199148	SLC38A11	2.42384	2.41167	1.0406	-2.74275	0.691768
TC03001999,hg,1	5.53693	4.74632	5.09257	4.65919	4.98101	4.3585	3.97884	4.76989	4.5287	4.28422	Homo sapiens microRNA 569 (MIR569), microRNA,	NR_030295	MIR569	-0.072734	0.318594	-0.832045	-2.74271	-2.39032
TC02000188,hg,1	5.58216	5.45185	5.58762	5.74851	6.10174	4.3851	5.31664	5.21964	5.50787	5.36202	Homo sapiens small nucleolar RNA, C/D box 92 (SNORD92), small nucleolar RNA,	NR_003074	SNORD92	0.24891	1.80787	-0.404767	-2.74193	-0.992631
TC01000997,hg,1	4.5743	5.64305	4.82085	5.90304	5.02396	4.51996	4.96355	4.45147	5.00055	4.88546	cdna:all chromosome:VEGA56:1:113008254:113047055:1 Gene:OTTHUMG00000012131	OTTHUMT00000033546	RP11-389O22,1	0.0524711	0.60021	1.84822	-2.74184	0.0322879
TC02001015,hg,1	7.05518	7.49616	6.88514	7.30522	6.65561	6.50871	7.37728	6.94614	6.69348	6.52855	ensembl_havana_transcript:novel chromosome:GRCh38:2:170783786:170798971:1 gene:ENSG00000204334 gene_biotype:protein_coding transcript_biotype:protein_coding	ENST00000409885	ERICH2	0.917977	-0.590302	-0.613214	-2.74058	0.867618
TC04002891,hg,1	6.10193	6.58497	5.65363	6.25139	6.11848	5.3322	5.80265	5.3882	5.9673	5.75752	accn=BC016998 class=mRNAlike lncRNA name=Human lncRNA ref=JounralRNA transcriptId=2759 cpcScore=-0,9707520 cnci=-0,3086488	BC016998		0.455867	0.691988	0.301329	-2.73905	-1.14468
TC16001386,hg,1	7.83542	8.51688	7.7435	8.66769	6.54821	8.20332	7.8651	8.29928	7.33205	7.05535	accn=NULL class=lincRNA name=Human lincRNA ref=Scripture Reconstruction LincRNAs By Luo transcriptId=linc_luo_1487 cpcScore=-1,3132100 cnci=-0,2254263	linc_luo_1487		1.29783	-2.93894	1.12278	-2.73802	1.60818
TC03000179,hg,1	4.61441	4.55834	5.65395	5.37815	5.90304	4.11644	5.14063	4.90457	4.32531	4.71241	ncrna:known chromosome:GRCh38:3:37341649:37341766:1 gene:ENSG00000222208 gene_biotype:rRNA transcript_biotype:rRNA	ENST00000410276	RNA5SP129	0.0305841	2.33486	-0.675484	-2.73678	1.39769
TC10001860,hg,1	11.2258	10.7407	11.0402	11.0934	11.0786	9.63178	10.4378	10.8405	10.688	10.8769	accn=AJ272440 class=mRNAlike lncRNA name=NULL ref=H-invitational v7,5 transcriptId=HIT000246266 cpcScore=-1,2838600 cnci=-0,1767877	AJ272440	PFKFB3	2.59738	1.28331	-0.724311	-2.73613	-2.39019
TC20000089,hg,1	3.94474	3.57434	3.32193	4.45719	3.32193	3.32193	3.52504	3.41977	3.50901	3.32193	ncrna:novel chromosome:GRCh38:1:56377333:56377418:-1 gene:ENSG00000223307 gene_biotype:miRNA transcript_biotype:miRNA	ENST00000411375		-0.565898	-0.338656	1.42798	-2.73321	-0.41387
TC03003303,hg,1	13.402	13.5769	13.1413	13.2258	13.2473	12.1177	13.3881	13.0225	12.6104	13.1268	accn=K03200 class=mRNAlike lncRNA name=NULL ref=H-invitational v7,5 transcriptId=HIT000191417 cpcScore=-1,1336600 cnci=-0,3071822	K03200	MFI2	3.61815	0.876284	-1.63592	-2.73191	-0.799627
TC0X001414,hg,1	6.56426	6.22258	6.06538	6.67178	6.02689	6.05507	6.02736	6.01189	6.13518	5.60561	Homo sapiens MAP7 domain containing 3 (MAP7D3), transcript variant 2, mRNA,	NM_001173516	MAP7D3	0.563055	-0.574697	0.774418	-2.7311	-0.11834
TC0X000639,hg,1	6.68083	6.11658	6.23519	4.98416	7.94873	4.67603	6.44644	5.9143	5.25011	5.78063	[retired] ncrna:miRNA chromosome:GRCh37:X:133811215:133811301:1 gene:ENSG00000211558 gene_biotype:miRNA transcript_biotype:miRNA	ENST00000390132		0.501688	3.93856	-5.03956	-2.7263	0.524894
TC15001261,hg,1	10.3514	10.6798	10.4248	10.9709	10.3359	10.1453	10.1528	10.139	10.3527	9.91642	Homo sapiens vacuolar protein sorting 39 homolog (S, cerevisiae) (VPS39), mRNA,	NM_015289	VPS39	2.41373	-0.17487	1.1476	-2.72509	-0.0276537
TC14000735,hg,1	5.27515	5.29263	5.08882	5.19613	4.91141	5.09688	5.51166	4.95642	5.04562	4.0786	Homo sapiens microRNA 654 (MIR654), microRNA,	NR_030390	MIR654	0.0825015	-1.20859	-0.507814	-2.72469	2.01688
TC20001136,hg,1	8.95934	9.64779	9.23444	9.53081	10.1852	8.82413	9.00685	8.97001	8.29306	8.95351	accn=NULL class=lncRNA name= ref=EnsemblNoncode transcriptId=ENST00000246027 cpcScore=13,4814000 cnci=-0,3882207 gene:ENSG00000088970	ENST00000246027	PLK1S1	1.89076	2.28136	-0.0316671	-2.72088	1.29382
TC04002680,hg,1	8.58503	9.05548	8.59893	8.54527	8.59629	8.30127	9.03864	8.84824	8.82707	7.51093	accn=EF139846 class=mRNAlike lncRNA name=NULL ref=H-invitational v7,5 transcriptId=HIT000394905 cpcScore=-0,0138366 cnci=-0,2421080	EF139846	CAMK2D	1.64176	-1.00689	-1.21095	-2.71817	2.81229
TC01005810,hg,1	4.05371	4.36842	4.52483	4.62532	4.04122	3.98777	4.5677	4.05882	4.12843	3.50111	linc-OTUD7B-1 chr1:-:149993002-149998813	TCONS_00001675-XLOC_001013		-0.295702	-0.675963	0.0405664	-2.71527	1.4975
TC19000001,hg,1	3.32193	3.5526	3.84535	5.20592	4.05362	3.36054	4.11919	3.68435	3.32193	3.77051	ncrna:known chromosome:GRCh38:19:71973:72110:1 gene:ENSG00000275604 gene_biotype:miRNA transcript_biotype:miRNA gene:ENSG00000267588	ENST00000408051	MIR1302-2 // MIR1302-9 // MIR1302-10 // MIR1302-11	-0.455907	1.18366	2.15774	-2.7115	1.94478
TC0Y000137,hg,1	3.78223	3.32193	3.7628	4.48715	3.66271	3.32193	3.90843	3.32193	3.32193	3.39799	transfer RNA pseudogene (anticodon TTG)	uc022ciz		-0.541087	0.286699	0.993288	-2.71098	0.348724
TC01000011,hg,1	6.55579	6.17635	6.24909	6.68608	6.45342	5.94844	6.29535	6.29629	5.95099	5.75732	cdna:all chromosome:VEGA56:1:357383:359681:-1 Gene:OTTHUMG00000156971	OTTHUMT00000346905	RP5-857K21,15	0.605932	0.236513	0.00136128	-2.71021	0.793354
TC17000074,hg,1	4.18287	4.24778	3.95661	4.39478	3.70765	3.53641	3.78424	4.0242	3.87091	3.53267	Homo sapiens chromosome 17 open reading frame 100 (C17orf100), mRNA,	NM_001105520	C17orf100	-0.41092	-0.427165	0.163088	-2.70943	-0.361976
TC12001472,hg,1	13.2595	13.2206	13.2982	13.1596	13.5451	12.6783	12.7518	12.7294	12.7472	12.6124	Homo sapiens tubulin, alpha 1a (TUBA1A), transcript variant 1, mRNA,	NM_006009	TUBA1A	3.58018	0.853041	-0.228072	-2.70754	-0.534623
TC01001056,hg,1	10.1394	10.5436	10.0388	11.5041	12.1115	9.72732	9.61125	9.86522	9.34321	10.9751	[retired]ncrna:miRNA chromosome:GRCh37:1:142653718:142653799:1 gene:ENSG00000239012 gene_biotype:miRNA transcript_biotype:miRNA	ENST00000459390		2.42846	4.82077	2.35233	-2.70705	-0.46373
TC01003077,hg,1	10.1394	10.5436	10.0388	11.5041	12.1115	9.72732	9.61125	9.86522	9.34321	10.9751	[retired] ncrna:miRNA chromosome:GRCh37:1:143438382:143438463:-1 gene:ENSG00000239165 gene_biotype:miRNA transcript_biotype:miRNA	ENST00000458828		2.42846	4.82077	2.35233	-2.70705	-0.46373
TC04001639,hg,1	5.99863	5.31446	6.0264	4.14825	6.58934	4.05485	5.61652	5.21948	4.41452	4.97409	Rfam model RF00736 hit found at contig region AC079795,6/55745-55665	uc021xsu		0.164761	2.7047	-5.39849	-2.70634	-0.686149
TC12001366,hg,1	6.07822	5.85652	6.06075	5.77773	5.75089	5.94426	5.95663	5.49875	5.48056	4.81164	[retired]cdna:pseudogene chromosome:GRCh37:12:31768702:31769373:-1 gene:ENSG00000233381 gene_biotype:pseudogene transcript_biotype:processed_pseudogene	ENST00000438686	AK4P3	0.379744	-0.901676	-0.564002	-2.70328	1.1383
TC05001095,hg,1	7.78436	8.47175	7.983	8.92218	9.1289	7.84574	7.84941	7.69361	7.81797	7.94098	Homo sapiens uncharacterized LOC25845 (PP7080), long non-coding RNA,	NR_024158	PP7080	1.44355	2.20008	1.76635	-2.70262	1.10847
TC09001213,hg,1	4.52443	3.81885	4.43794	3.75895	4.12524	3.43759	3.80168	3.60239	3.78424	3.42902	ncrna:known chromosome:GRCh38:9:73750972:73751077:-1 gene:ENSG00000212454 gene_biotype:rRNA transcript_biotype:rRNA	ENST00000391152	RNA5SP286	-0.433987	0.211709	-1.35877	-2.70174	-1.6189
TC06001237,hg,1	5.42539	4.92349	4.69104	4.48728	4.97878	3.86582	5.15803	5.01039	4.30653	4.36811	havana:known chromosome:GRCh38:6:4345743:4347037:-1 gene:ENSG00000231811 gene_biotype:lincRNA transcript_biotype:lincRNA	ENST00000437430	LOC101927888	-0.0604266	0.513397	-2.875	-2.70124	0.255644
TC12002494,hg,1	4.78022	5.84745	5.53752	4.98117	5.52474	4.43103	4.599	5.04322	4.8947	4.57733	accn=NULL class=lincRNA name=Human lincRNA ref=Scripture Reconstruction LincRNAs By Luo transcriptId=linc_luo_735 cpcScore=-1,3744600 cnci=-0,2867834	linc_luo_735		0.0713236	0.974718	-0.929304	-2.70115	-0.215059
TC08001205,hg,1	8.10759	8.18769	8.07621	8.49028	8.42683	7.59296	7.86076	7.9073	7.93885	7.65707	Homo sapiens protein-L-isoaspartate (D-aspartate) O-methyltransferase domain containing 1 (PCMTD1), transcript variant 1, mRNA,	NM_052937	PCMTD1	1.39193	0.76601	0.436393	-2.69985	0.208193
TC03000169,hg,1	5.48138	5.80738	6.08397	5.92914	6.3031	4.79065	5.3903	5.1927	5.07243	5.64774	havana:known chromosome:GRCh38:3:34159382:34361061:1 gene:ENSG00000226320 gene_biotype:lincRNA transcript_biotype:lincRNA	ENST00000415991	LOC101929859	0.311881	2.14257	-0.319449	-2.69881	-1.09401
TC07000819,hg,1	5.03048	5.66902	5.21201	5.68694	5.76033	4.43113	5.39296	4.79922	4.98366	5.18245	Homo sapiens cDNA FLJ25249 fis, clone STM03473,	AK057978	MKLN1	0.155928	1.64599	0.0144755	-2.69742	0.146056
TC08001360,hg,1	4.85793	5.26245	4.78614	6.4061	6.61459	4.59098	4.97769	4.98416	5.37776	5.23903	ncrna:known chromosome:GRCh38:8:80749561:80749693:-1 gene:ENSG00000212429 gene_biotype:snRNA transcript_biotype:snRNA	ENST00000391127	RNU11-6P	0.196652	3.14717	2.55112	-2.69444	1.55216
TC01000462,hg,1	7.40275	7.35712	7.53936	7.59686	7.36527	6.67658	6.71011	6.84156	7.32466	6.96676	Homo sapiens argonaute RISC catalytic component 4 (AGO4), mRNA,	NM_017629		1.01989	0.493185	0.615375	-2.69384	-2.02535
TC10001159,hg,1	8.94037	9.07894	9.04131	9.46649	9.16226	8.50524	8.69198	8.74965	8.81646	8.58977	Homo sapiens Rho GTPase activating protein 12 (ARHGAP12), transcript variant 1, mRNA,	NM_018287	ARHGAP12	1.77894	0.555718	0.740438	-2.6922	-0.148555
TC02003486,hg,1	11.1309	11.1448	11.0339	11.4672	11.4028	10.8395	10.8842	10.9883	10.5454	10.5433	accn=NR_028063 class=lncRNA name= ref=RefGeneNoncode transcriptId=NR_028063 cpcScore=19,6231000 cnci=-0,2510278	NR_028063	GCC2	2.69965	0.597755	0.362391	-2.69107	0.97417
TC10002480,hg,1	7.01329	7.25279	7.0841	7.5685	6.7721	7.20759	6.73445	7.39997	7.33619	5.95277	accn=BC067233 class=mRNAlike lncRNA name=Human lncRNA ref=JounralRNA transcriptId=2429 cpcScore=-0,3779870 cnci=-0,4344857	BC067233	DCLRE1C	0.956409	-1.53676	1.18281	-2.68894	1.89225
TC11000203,hg,1	10.4311	10.3807	10.2353	10.766	10.0486	10.0209	10.1247	9.7951	10.3535	9.76474	Homo sapiens TEA domain family member 1 (SV40 transcriptional enhancer factor) (TEAD1), mRNA,	NM_021961	TEAD1	2.3458	-0.537362	1.09894	-2.68809	-0.63319
TC11000801,hg,1	15.9627	15.7865	15.5432	14.777	15.6804	14.4458	15.2374	15.0049	14.802	15.105	Homo sapiens piRNA piR-58684, complete sequence,	DQ591572		4.56306	0.937521	-2.6953	-2.68684	-2.0994
TC05002274,hg,1	3.64974	4.24627	4.70005	5.34602	4.3233	4.68008	3.78093	4.44294	3.73808	3.46291	accn=U52835 class=mRNAlike lncRNA name=Human lncRNA ref=JounralRNA transcriptId=5147 cpcScore=-1,1899800 cnci=-0,1304920	U52835		-0.273625	-0.236074	2.6144	-2.68543	2.56308
TC06000359,hg,1	6.05716	6.92978	6.47034	7.7572	6.07627	6.38891	6.14851	6.16412	6.05428	6.40002	Homo sapiens partial mRNA for POU class 5 homeobox 1 (POU5F1 gene), clone BM-TAKA-28_AS,	FM177967	POU5F1	0.697514	-0.137441	2.87573	-2.68518	-0.186471
TC09000999,hg,1	7.09827	7.24456	6.7458	7.47238	6.76478	6.2036	6.59718	6.59063	7.21102	6.75709	Homo sapiens DEAD (Asp-Glu-Ala-Asp) box polypeptide 58 (DDX58), mRNA,	NM_014314	DDX58	0.883974	0.117549	0.939861	-2.68465	-1.76143
TC06003379,hg,1	5.43987	5.33695	5.09394	5.20809	5.95896	4.35528	4.71743	4.94801	4.92787	4.92803	accn=NR_037169_3 class=lncRNA name= ref=RefGeneNoncode transcriptId=NR_037169_3 cpcScore=-0,3727110 cnci=-0,2660452	NR_037169_3		0.101474	1.94604	-0.602593	-2.68347	-0.92478
TC16001155,hg,1	6.82525	7.4489	8.53574	8.21663	8.2799	6.78582	5.92247	6.29994	6.2014	7.99998	Homo sapiens small nucleolar RNA, H/ACA box 46 (SNORA46), small nucleolar RNA,	NR_002978	SNORA46	1.05077	3.63787	2.30698	-2.68163	-4.61391
TC20000139,hg,1	8.28111	8.94387	8.58063	8.78221	9.22001	8.14063	8.28286	8.32857	7.66289	8.17287	Homo sapiens kizuna centrosomal protein (KIZ), transcript variant 2, mRNA,	NM_001163022	KIZ	1.57398	1.71231	-0.12029	-2.68006	1.08281
TC01004666,hg,1	4.84941	4.00022	3.8855	3.94866	3.78417	3.32193	3.76942	4.22549	4.17609	3.45595	linc-HAO2-1 chr1:+:119870798-119873438	TCONS_00000287-XLOC_000370		-0.402918	-0.601162	-1.24186	-2.67902	-1.40993
TC15001343,hg,1	7.1749	6.81217	6.84646	6.64209	6.73916	6.08518	6.08726	6.06664	5.9211	6.55743	ncrna:novel chromosome:GRCh38:15:49137762:49137863:-1 gene:ENSG00000200120 gene_biotype:misc_RNA transcript_biotype:misc_RNA	ENST00000363250		0.718549	0.897133	-0.596915	-2.67886	-3.06173
TC14001777,hg,1	8.72792	8.68088	9.32907	8.85897	9.87098	8.1478	8.42304	8.31378	8.5486	8.43344	accn=NULL class=lncRNA name= ref=UCSCGeneNoncode transcriptId=uc001xsm,2 cpcScore=-0,9764730 cnci=-0,4064650	uc001xsm		1.70301	2.24145	-0.301422	-2.67533	-0.454145
TC01003049,hg,1	6.44963	6.47328	5.99087	6.52195	7.04253	5.50055	5.59035	5.98249	5.87288	6.14536	Homo sapiens zinc finger protein 697 (ZNF697), mRNA,	NM_001080470	ZNF697	0.569943	2.20336	0.250673	-2.67527	-1.12899
TC14001681,hg,1	6.12984	5.57445	4.96103	6.55762	6.09487	5.74851	5.47425	5.4363	5.28194	5.32025	accn=AK095070 class=mRNAlike lncRNA name=Human lncRNA ref=JounralRNA transcriptId=700 cpcScore=-0,2486040 cnci=-0,3752661	AK095070		0.350806	0.763788	1.96399	-2.67441	0.923305
TC02003503,hg,1	4.84783	5.20026	5.03944	5.39409	5.4821	5.1241	5.02262	5.2334	4.09468	4.23155	accn=D16316 class=mRNAlike lncRNA name=NULL ref=H-invitational v7,5 transcriptId=HIT000100580 cpcScore=0,6967230 cnci=-0,1637801	D16316	MERTK	0.0471114	0.56956	-0.0043352	-2.67378	3.21987
TC0X000332,hg,1	6.50989	5.87651	5.78753	4.93283	5.54475	4.45089	6.50635	5.75233	4.86368	5.38805	Homo sapiens melanoma antigen family H, 1 (MAGEH1), mRNA,	NM_014061	MAGEH1	0.309274	0.188049	-4.81778	-2.67362	-0.567122
TC08000733,hg,1	10.3034	10.1845	10.1255	10.2528	10.7612	9.55351	9.53826	9.58061	9.57821	9.87274	Homo sapiens tribbles pseudokinase 1 (TRIB1), transcript variant 1, mRNA,	NM_025195	TRIB1	2.24931	1.75249	0.132595	-2.67108	-1.30873
TC03001220,hg,1	10.7955	9.77122	9.90285	8.99813	11.5861	8.43882	9.93458	8.9776	9.26003	10.0081	ncrna:novel chromosome:GRCh38:3:17135650:17135722:-1 gene:ENSG00000252976 gene_biotype:miRNA transcript_biotype:miRNA	ENST00000517167		2.15704	4.09214	-3.66416	-2.66923	-2.61404
TC01005800,hg,1	9.28526	9.70392	9.00919	9.50533	10.0708	8.52494	8.62074	8.61131	8.83437	9.24348	accn=NULL class=lincRNA name=Human lincRNA ref=Scripture Reconstruction LincRNAs By Luo transcriptId=linc_luo_1941 cpcScore=-1,3014800 cnci=-0,2014935	linc_luo_1941		1.88221	2.38825	0.517052	-2.66911	-1.53467
TC05000563,hg,1	5.67656	5.74325	5.93086	6.07746	5.4818	4.99347	5.2607	5.28988	5.43987	5.44107	Homo sapiens Dmx-like 1 (DMXL1), transcript variant 2, mRNA,	NM_005509	DMXL1	0.29675	0.287133	0.471192	-2.66904	-1.78597
TC01000289,hg,1	4.59694	5.16717	4.61106	6.45869	5.44806	4.68554	4.65543	5.05871	4.54982	5.03867	Homo sapiens microRNA 4684 (MIR4684), microRNA,	NR_039832	MIR4684	0.0730997	1.60842	2.97946	-2.6682	1.37992
TC06000463,hg,1	6.2409	5.20919	5.90687	4.45646	5.44972	4.69098	5.49468	6.02234	5.11787	4.30003	Homo sapiens piRNA piR-34620, complete sequence,	DQ596554		0.189656	-0.694014	-4.27789	-2.66542	0.416983
TC20000611,hg,1	7.42171	7.11499	7.16734	7.20424	6.68535	6.86321	6.46632	6.62336	6.79893	6.44851	Homo sapiens thioredoxin-related transmembrane protein 4 (TMX4), mRNA,	NM_021156	TMX4	0.888988	-0.689274	0.451501	-2.66451	-1.80687
TC06000705,hg,1	7.06825	6.9627	6.78001	8.64765	8.25745	6.82098	7.3578	6.98074	7.32504	7.2384	ncrna:novel chromosome:GRCh38:CHR_HSCHR5_2_CTG1_1:70602598:70602685:-1 gene:ENSG00000274534 gene_biotype:miRNA transcript_biotype:miRNA gene:ENSG00000221281	ENST00000408354		1.09167	2.25633	2.85945	-2.66348	1.89023
TC0X002258,hg,1	8.79132	8.32343	8.44457	10.2501	9.46854	8.46148	8.55732	8.24012	8.84391	8.86399	linc-SOX3-2 chrX:-:139805657-139806390	TCONS_00017553-XLOC_008249		1.74305	1.80089	3.53974	-2.66345	0.000530005
TC05001347,hg,1	4.64186	6.01363	4.73521	6.92723	5.37387	4.73401	4.84573	4.85272	4.98693	5.73472	Homo sapiens microRNA 581 (MIR581), microRNA,	NR_030307	MIR581	0.186561	1.60038	3.79531	-2.66243	-0.463014
TC12002818,hg,1	6.0088	6.59483	5.8344	6.93594	7.07737	5.65921	5.77005	5.86752	6.2618	6.06201	accn=NR_038177 class=lncRNA name= ref=RefGeneNoncode transcriptId=NR_038177 cpcScore=11,3612000 cnci=-0,3034424	NR_038177	CAPRIN2	0.591986	2.06264	1.69602	-2.65978	0.286205
TC03000829,hg,1	6.92917	6.46723	5.40197	5.53838	5.96107	5.44439	5.71047	5.40884	5.47693	5.6021	cdna:all chromosome:VEGA56:3:151797484:151808249:1 Gene:OTTHUMG00000162581	OTTHUMT00000369664	RP11-64D22,5	0.411321	0.237678	-1.60032	-2.65879	-2.27183
TC10002674,hg,1	6.5475	6.77178	7.23421	6.89023	8.37995	5.06018	6.49474	6.71898	5.8996	7.2555	accn=NULL class=lncRNA name= ref=UCSCGeneNoncode transcriptId=uc001jmq,1 cpcScore=-0,1188160 cnci=-0,2503897	uc001jmq		0.818952	4.77898	-1.84513	-2.65713	-0.983135
TC08002183,hg,1	4.158	4.24508	4.42149	4.62891	5.32025	4.0346	4.15076	4.12125	3.84702	3.73532	linc-CSMD1-3 chr8:-:5517278-5522285	TCONS_00014914-XLOC_006981		-0.261645	1.8582	0.238281	-2.65425	1.85285
TC01001788,hg,1	7.80102	8.12841	7.62095	8.40516	8.04152	7.58031	7.47644	7.43494	7.56657	7.47263	Homo sapiens prospero homeobox 1 (PROX1), transcript variant 2, mRNA,	NM_002763	PROX1	1.27242	0.620689	1.32747	-2.65212	-0.0499607
TC02003972,hg,1	6.58784	6.32067	6.4668	7.46614	6.38891	6.17111	6.37537	6.43452	6.45622	6.22106	accn=NULL class=mRNAlike lncRNA name=vega lncRNA ref=GENCODE transcriptId=OTTHUMT00000322439 cpcScore=-0,6167190 cnci=-0,1619670 gene:OTTHUMG00000151382	OTTHUMT00000322439	AC144450,2	0.716881	-0.0312847	1.69901	-2.65176	0.0546009
TC04002054,hg,1	4.35041	4.20028	3.32193	3.91158	3.92949	3.59543	3.75144	3.32193	3.59706	3.32193	linc-UGT2B10-1 chr4:+:69652270-69653039	TCONS_l2_00020560-XLOC_l2_010702		-0.496492	0.124454	-0.0991179	-2.65087	-0.38632
TC08002190,hg,1	4.4736	4.52163	3.66079	3.74028	4.3263	3.6923	4.20093	3.9744	3.50476	3.32193	accn=NULL class=lincRNA name=Human lincRNA ref=Scripture Reconstruction LincRNAs By Luo transcriptId=linc_luo_537 cpcScore=-1,4083100 cnci=-0,2981738	linc_luo_537		-0.40349	0.288357	-1.79869	-2.65056	1.23274
TC05001776,hg,1	7.94458	8.07084	7.89506	8.62786	8.20032	7.83473	7.38551	7.43612	7.87776	7.55473	Homo sapiens AF4/FMR2 family, member 4 (AFF4), mRNA,	NM_014423	AFF4	1.32955	0.549846	2.02166	-2.65053	-0.615713
TC13000971,hg,1	3.80246	4.17775	3.9753	4.1086	3.73873	3.35088	3.97379	3.39543	3.44397	3.49865	linc-NUPL1-1 chr13:+:25767244-25784433	TCONS_l2_00007372-XLOC_l2_003652		-0.489136	0.16334	-0.255185	-2.65039	-0.204541
TC08002450,hg,1	7.31867	8.16406	8.22836	8.39013	8.50974	6.71298	7.38751	7.45652	7.31039	8.09344	accn=NULL class=lncRNA name= ref=UCSCGeneNoncode transcriptId=uc003yjz,1 cpcScore=0,3690670 cnci=-0,3637065	uc003yjz		1.2737	2.66577	0.393003	-2.64996	-1.33583
TC14001475,hg,1	3.34373	4.17765	3.87271	4.42419	3.6988	3.39371	3.32938	3.32193	3.79688	3.36504	Homo sapiens long intergenic non-protein coding RNA 341 (LINC00341), long non-coding RNA,	NR_026779	LINC00341	-0.521851	0.20882	1.70006	-2.64996	-0.374902
TC18000326,hg,1	4.204	3.32193	4.35761	3.97447	3.32193	3.32193	4.29049	3.43502	3.35533	3.32193	Homo sapiens piRNA piR-60551, complete sequence,	DQ594439		-0.513336	-0.809425	-1.10517	-2.64989	-0.612559
TC13000320,hg,1	16.0666	16.2611	16.0224	15.8846	15.4962	15.7566	15.8414	15.7821	15.6025	15.0666	Homo sapiens microRNA 622 (MIR622), microRNA,	NR_030754	MIR622	4.80288	-1.26506	-0.538266	-2.64828	0.347247
TC18000027,hg,1	4.46282	4.58594	4.27709	3.9284	3.32193	3.87941	3.42939	3.43861	4.35616	3.32193	[retired]ncrna:snoRNA chromosome:GRCh37:18:5579413:5579484:1 gene:ENSG00000252572 gene_biotype:snoRNA transcript_biotype:snoRNA	ENST00000516763		-0.420687	-1.70764	0.126747	-2.64818	-2.96325
TC16001592,hg,1	4.67226	4.41746	4.73354	4.13159	4.46911	3.47223	4.7087	4.79743	4.5729	3.65267	linc-CDH5-6 chr16:+:62713183-62714028	TCONS_00024431-XLOC_011749		-0.217834	-0.217787	-2.48442	-2.6461	0.828213
TC05002675,hg,1	6.2257	7.03921	6.13281	6.02352	6.08397	5.60383	5.88666	6.26381	6.00778	5.58481	accn=AK123519 class=mRNAlike lncRNA name=Human lncRNA ref=JounralRNA transcriptId=3133 cpcScore=-0,4158630 cnci=-0,3309032	AK123519	ARHGAP26	0.539638	-0.185788	-1.17352	-2.64444	-0.134072
TC10002878,hg,1	4.90318	5.07385	4.80465	4.60198	4.8392	4.30011	4.40629	4.15127	4.39827	4.19515	linc-CPXM2-2 chr10:-:125710889-125722836	TCONS_00018625-XLOC_008979		-0.128281	0.375548	-0.534956	-2.64316	-1.09692
TC10000821,hg,1	7.08	6.7064	6.74864	7.72092	8.18248	5.98586	6.63241	7.01592	6.25679	7.23976	[retired] havana:sense_intronic chromosome:GRCh37:10:114843553:114846535:1 gene:ENSG00000237996 gene_biotype:sense_intronic transcript_biotype:sense_intronic	ENST00000420773		0.921148	3.45687	0.462894	-2.64306	0.039107
TC05000134,hg,1	7.27343	7.24158	7.6275	7.60205	6.70993	7.3306	6.74273	7.0389	6.93018	6.41693	Homo sapiens chromosome 5 open reading frame 22 (C5orf22), mRNA,	NM_018356	C5orf22	0.982435	-1.30724	0.941669	-2.64043	-0.382827
TC0X001723,hg,1	3.57476	3.48614	3.75974	4.83842	3.76419	3.63983	3.32193	3.47836	3.74917	3.32193	accn=AK054627 class=mRNAlike lncRNA name=Human lncRNA ref=JounralRNA transcriptId=104 cpcScore=-1,2161500 cnci=-0,3938545	AK054627	KLF8	-0.512763	0.168255	2.77806	-2.63832	0.266795
TC09001185,hg,1	7.27515	6.86846	7.18447	7.24788	8.39129	6.17905	7.2749	6.79615	7.22607	6.83944	cdna:all chromosome:VEGA56:9:68395693:68399271:-1 Gene:OTTHUMG00000019964	OTTHUMT00000052546	RP11-88I18,2	0.996931	2.53968	-0.75661	-2.63423	0.59
TC17000807,hg,1	8.34951	8.76542	8.43303	8.9497	8.81167	8.10493	8.663	8.6527	8.26889	7.95171	Homo sapiens mitogen-activated protein kinase kinase 6 (MAP2K6), mRNA,	NM_002758	MAP2K6	1.59899	0.442855	0.0226692	-2.63417	2.11045
TC09002563,hg,1	3.68297	4.04293	3.69291	3.99058	3.95173	3.32193	3.40519	3.32193	3.32193	3.32193	linc-FAM75A7-31 chr9:-:68773915-68778906	TCONS_l2_00029366-XLOC_l2_015215		-0.551603	0.777935	0.315623	-2.6326	-0.246778
TC12002093,hg,1	6.09487	6.11384	6.10539	6.49203	5.7036	6.63951	6.00227	5.98489	5.6094	4.91569	havana:known chromosome:GRCh38:12:123707602:123708386:-1 gene:ENSG00000255839 gene_biotype:lincRNA transcript_biotype:lincRNA	ENST00000538837		0.48748	-1.61834	1.04679	-2.63214	2.32543
TC01000006,hg,1	14.7216	14.9616	14.3939	15.1001	15.0643	13.9045	14.1892	14.0489	14.521	14.6358	Homo sapiens piRNA piR-35301, complete sequence,	DQ597235		4.26338	1.47286	0.976642	-2.63214	-1.67586
TC01001875,hg,1	14.7216	14.9616	14.3939	15.1001	15.0643	13.9045	14.1892	14.0489	14.521	14.6358	Homo sapiens piRNA piR-35301, complete sequence,	DQ597235		4.26338	1.47286	0.976642	-2.63214	-1.67586
TC01002068,hg,1	14.7216	14.9616	14.3939	15.1001	15.0643	13.9045	14.1892	14.0489	14.521	14.6358	Homo sapiens piRNA piR-37938, complete sequence,	DQ599872		4.26338	1.47286	0.976642	-2.63214	-1.67586
TC01002070,hg,1	14.7216	14.9616	14.3939	15.1001	15.0643	13.9045	14.1892	14.0489	14.521	14.6358	Homo sapiens piRNA piR-37938, complete sequence,	DQ599872		4.26338	1.47286	0.976642	-2.63214	-1.67586
TC01003864,hg,1	14.7216	14.9616	14.3939	15.1001	15.0643	13.9045	14.1892	14.0489	14.521	14.6358	Homo sapiens piRNA piR-37938, complete sequence,	DQ599872		4.26338	1.47286	0.976642	-2.63214	-1.67586
TC07000363,hg,1	14.7216	14.9616	14.3939	15.1001	15.0643	13.9045	14.1892	14.0489	14.521	14.6358	Homo sapiens piRNA piR-35301, complete sequence,	DQ597235		4.26338	1.47286	0.976642	-2.63214	-1.67586
TC07001426,hg,1	14.7216	14.9616	14.3939	15.1001	15.0643	13.9045	14.1892	14.0489	14.521	14.6358	Homo sapiens piRNA piR-37938, complete sequence,	DQ599872		4.26338	1.47286	0.976642	-2.63214	-1.67586
TC04000328,hg,1	5.25467	5.13106	5.41758	4.95509	5.91326	4.37966	5.45207	5.06048	4.47124	4.70108	ncrna:known chromosome:GRCh38:4:56097390:56097504:1 gene:ENSG00000200741 gene_biotype:rRNA transcript_biotype:rRNA	ENST00000363871	RNA5SP161	0.093771	1.66486	-2.1596	-2.63195	1.20126
TC06004043,hg,1	5.63067	6.18824	5.49533	5.81719	5.03237	5.8923	5.47492	5.39515	5.80073	4.48686	accn=BC015835 class=mRNAlike lncRNA name=Human lncRNA ref=JounralRNA transcriptId=4678 cpcScore=-1,1571200 cnci=-0,3474295	BC015835	PDCD2	0.29224	-2.06035	0.785267	-2.63115	1.12429
TC15001634,hg,1	13.2206	13.0931	13.1255	13.7386	13.2612	12.9967	12.5847	12.6468	12.8995	12.7201	Homo sapiens neuroplastin (NPTN), transcript variant c, mRNA,	NM_001161363	NPTN	3.59284	0.327912	1.75789	-2.62984	-0.786721
TC08002408,hg,1	5.24787	6.24875	5.23942	5.57274	5.46932	4.82267	5.15155	5.26231	4.741	5.14778	accn=BC038731 class=mRNAlike lncRNA name=Human lncRNA ref=JounralRNA transcriptId=4025 cpcScore=-0,9977610 cnci=-0,3378208	BC038731		0.189588	0.749579	-0.452963	-2.6297	-0.0408693
TC05001515,hg,1	4.82014	4.1031	4.73132	5.06387	5.46955	4.0507	4.52248	4.1263	4.70191	4.26773	ncrna:novel chromosome:GRCh38:5:78056624:78056746:-1 gene:ENSG00000222085 gene_biotype:miRNA transcript_biotype:miRNA	ENST00000410153		-0.121007	1.70605	0.644835	-2.62793	-0.0771494
TC10002400,hg,1	4.62171	4.27146	4.56633	5.34609	4.61865	4.19709	5.20104	4.8801	4.47586	4.03448	linc-ADARB2-6 chr10:-:2616300-2620226	TCONS_00018404-XLOC_008689		-0.104432	-0.184237	0.204907	-2.62646	2.69828
TC20000980,hg,1	7.60535	7.30228	7.25487	8.12956	7.57547	7.33666	6.89159	6.938	7.46154	6.96146	Homo sapiens prostate transmembrane protein, androgen induced 1 (PMEPA1), transcript variant 5, mRNA,	NM_001255976	PMEPA1	1.09345	0.248543	2.13946	-2.62327	-0.653433
TC13001403,hg,1	7.28976	7.62413	7.14929	7.24306	7.24522	7.34758	7.00762	6.86015	6.92659	6.28402	accn=BX647147 class=mRNAlike lncRNA name=Human lncRNA ref=JounralRNA transcriptId=1041 cpcScore=-0,1171300 cnci=-0,3858170	BX647147	KATNAL1	0.984788	-0.535267	0.16723	-2.62264	0.982781
TC02002666,hg,1	10.255	10.5525	10.715	11.519	11.7309	10.0326	10.4056	10.5949	10.512	10.4887	Homo sapiens CDC-like kinase 1 (CLK1), transcript variant 2, mRNA,	NM_001162407	CLK1	2.55922	2.41685	1.48277	-2.62201	1.41115
TC05003297,hg,1	4.18199	4.20035	4.3969	3.98691	4.02297	3.54675	3.97741	3.75829	3.86913	3.45251	accn=AF086088 class=mRNAlike lncRNA name=Human lncRNA ref=JounralRNA transcriptId=5204 cpcScore=-0,9352430 cnci=-0,3176550	AF086088	SH3TC2	-0.404251	-0.0720753	-0.91377	-2.62192	-0.508817
TC01003510,hg,1	5.51727	5.17402	4.88656	6.69173	5.90721	5.25301	5.52072	5.39977	5.44424	5.18061	ncrna:novel chromosome:GRCh38:1:171041347:171041440:-1 gene:ENSG00000215924 gene_biotype:miRNA transcript_biotype:miRNA	ENST00000401105		0.280244	0.917382	2.48537	-2.62136	1.88848
TC01004330,hg,1	4.60447	5.10737	4.50682	5.29959	5.26456	4.24834	4.19172	4.29513	4.55324	4.55177	linc-MACF1-1 chr1:+:39512711-39514128	TCONS_00001990-XLOC_000153		-0.0871691	1.54758	1.36693	-2.62079	-0.531401
TC02000874,hg,1	10.879	11.0873	10.9014	11.3132	11.1804	10.7382	10.3945	10.4118	10.6306	10.4232	Homo sapiens mannosyl (alpha-1,6-)-glycoprotein beta-1,6-N-acetyl-glucosaminyltransferase (MGAT5), mRNA,	NM_002410	MGAT5	2.6108	0.576471	1.23272	-2.62008	-0.365118
TC06001132,hg,1	8.84232	8.84335	8.42937	9.10378	8.40944	8.36614	8.40426	8.29175	8.60153	8.1726	Homo sapiens tubby like protein 4 (TULP4), transcript variant 2, mRNA,	NM_001007466	TULP4	1.62202	-0.423602	0.970589	-2.61954	-0.577182
TC12002909,hg,1	5.11277	4.84032	4.73478	6.01244	5.52409	5.0589	4.47082	4.48261	5.65037	4.49847	linc-MIP chr12:-:56849483-56850013	TCONS_l2_00006273-XLOC_l2_003391		0.0785109	0.54333	3.30813	-2.61939	-0.0289508
TC03001669,hg,1	5.57757	4.37005	4.74615	5.53949	4.59992	4.84478	3.66819	4.1987	5.07951	4.44263	Homo sapiens microRNA 568 (MIR568), microRNA,	NR_030293	MIR568	-0.0668497	-0.417266	2.80333	-2.61826	-3.66518
TC14001741,hg,1	4.56916	4.94594	5.59838	5.29124	5.76178	3.99299	5.06433	4.85435	4.99652	4.71617	accn=BC127210 class=mRNAlike lncRNA name=NULL ref=H-invitational v7,5 transcriptId=HIT000389219 cpcScore=-1,0749700 cnci=-0,1279384	BC127210		0.0521718	1.86043	-0.539433	-2.61778	0.611968
TC05002066,hg,1	6.47553	6.66937	6.38805	7.36754	7.39666	6.35292	6.27341	6.2186	6.35576	6.33472	Homo sapiens dual specificity phosphatase 1 (DUSP1), mRNA,	NM_004417	DUSP1	0.757425	1.74003	1.78395	-2.61613	0.769835
TC04001931,hg,1	4.40826	5.01954	4.65563	5.65158	4.32107	4.7168	4.5309	4.91829	4.63903	4.08037	accn=NULL class=lncRNA name= ref=UCSCGeneNoncode transcriptId=uc003gpk,1 cpcScore=-1,1615000 cnci=-0,3316093	uc003gpk		-0.0720538	-0.950786	1.88374	-2.61546	1.6429
TC06001948,hg,1	8.2624	8.19481	8.46609	8.18809	8.25137	7.80317	7.67034	7.6434	7.62413	7.64941	Homo sapiens mitogen-activated protein kinase kinase kinase 7 (MAP3K7), transcript variant A, mRNA,	NM_003188	MAP3K7	1.37046	0.432614	-0.0791423	-2.61309	-1.21793
TC08001210,hg,1	8.53113	8.45027	8.49414	8.69693	8.3851	7.8639	8.35413	8.33453	8.18334	7.9588	Homo sapiens RB1-inducible coiled-coil 1 (RB1CC1), transcript variant 2, mRNA,	NM_001083617	RB1CC1	1.52457	0.079179	-0.202469	-2.60984	0.0127952
TC02002263,hg,1	6.9847	7.29261	6.94296	7.31542	7.05981	6.36398	6.60439	6.70224	6.80104	6.6964	Homo sapiens transcription factor CP2-like 1 (TFCP2L1), mRNA,	NM_014553	TFCP2L1	0.887137	0.59977	0.37085	-2.60824	-0.89739
TC09002286,hg,1	6.09553	5.74643	5.6013	6.68719	5.22014	6.02402	5.66441	5.68694	5.82223	5.15781	accn=BC109236 class=mRNAlike lncRNA name=NULL ref=H-invitational v7,5 transcriptId=HIT000386504 cpcScore=-0,8481000 cnci=-1,0000000	BC109236	SH3GLB2	0.401576	-1.55319	2.05493	-2.60739	0.357697
TC12001429,hg,1	4.76228	6.49411	5.85571	5.72029	5.86387	4.88535	5.29784	5.40437	5.54016	5.03277	Homo sapiens solute carrier family 38, member 4 (SLC38A4), transcript variant 2, mRNA,	NM_001143824	SLC38A4	0.275469	0.81323	-0.069994	-2.60638	0.956389
TC04000811,hg,1	11.8317	11.8352	11.704	13.3881	12.6653	11.6472	11.7746	11.8703	12.1231	11.9741	[retired]ncrna:miRNA chromosome:GRCh37:4:160216866:160216935:1 gene:ENSG00000216089 gene_biotype:miRNA transcript_biotype:miRNA	ENST00000401270		3.17559	1.53951	3.09009	-2.60598	0.917915
TC15001432,hg,1	5.00945	4.24516	4.79922	5.71463	4.49223	5.08357	4.19875	4.22967	4.76859	4.11672	Homo sapiens piRNA piR-43114, complete sequence,	DQ575002		-0.0847784	-0.813236	3.04783	-2.60585	-0.672275
TC12001286,hg,1	5.83297	5.31201	6.03224	6.94435	6.24509	5.31831	5.73249	5.58956	5.80586	5.80551	ncrna:novel chromosome:GRCh38:12:16409255:16409331:-1 gene:ENSG00000215923 gene_biotype:miRNA transcript_biotype:miRNA	ENST00000401104		0.440504	1.24112	1.95404	-2.60393	-0.21913
TC05000243,hg,1	9.18554	9.24599	8.95117	9.43823	9.16675	8.80935	8.48005	8.68352	8.62724	8.66639	Homo sapiens mitogen-activated protein kinase kinase kinase 1, E3 ubiquitin protein ligase (MAP3K1), mRNA,	NM_005921	MAP3K1	1.78823	0.48003	0.949318	-2.60374	-0.844788
TC12001236,hg,1	4.90642	4.16458	5.17141	5.00366	4.92878	3.6487	4.01269	4.30227	4.66754	4.59679	Homo sapiens taste receptor, type 2, member 50 (TAS2R50), mRNA,	NM_176890	TAS2R50	-0.140521	1.32251	0.24967	-2.60354	-3.0202
TC12000028,hg,1	9.48427	9.00919	9.05938	9.02359	8.34553	8.82879	8.93524	8.80013	8.80257	8.20606	Homo sapiens FK506 binding protein 4, 59kDa (FKBP4), mRNA,	NM_002014	FKBP4	1.75589	-1.61905	-0.450687	-2.60324	-0.606683
TC08000070,hg,1	5.60156	6.14902	5.51147	6.40719	6.62336	5.21709	5.57973	5.48687	5.30967	5.74673	Homo sapiens microRNA 597 (MIR597), microRNA,	NR_030327	MIR597	0.3967	2.25606	0.852549	-2.6027	0.603194
TC06000786,hg,1	4.44938	4.7164	4.65214	4.44524	4.91777	3.76209	4.49833	4.4015	3.91147	4.07145	Homo sapiens chromosome 6 open reading frame 163 (C6orf163), mRNA,	NM_001010868	C6orf163	-0.209891	1.18812	-1.36589	-2.60241	0.588043
TC07001917,hg,1	8.95039	9.38527	8.91942	9.76233	9.86701	8.74327	8.46559	8.62213	8.92803	8.92687	Homo sapiens lysine (K)-specific demethylase 7A (KDM7A), mRNA,	NM_030647	KDM7A	1.84541	1.8522	1.84663	-2.60179	-0.377578
TC11002900,hg,1	12.8568	12.7108	12.38	13.3284	12.6379	12.4996	12.1159	11.9218	12.433	12.3963	accn=S66432 class=mRNAlike lncRNA name=NULL ref=H-invitational v7,5 transcriptId=HIT000216129 cpcScore=1,5429300 cnci=-0,1819383	S66432	KMT2A	3.3727	0.279988	2.12126	-2.6015	-1.52754
TC16001929,hg,1	4.51257	4.4071	4.21263	4.5648	4.66323	3.94486	4.35877	3.81746	4.08527	3.89872	linc-NAE1-2 chr16:-:66931239-66934538	TCONS_00024710-XLOC_011989		-0.269656	0.733733	0.0658966	-2.59894	0.0988323
TC07002145,hg,1	4.03627	4.63077	4.19799	3.62099	4.63412	3.32193	3.48388	3.60016	4.05353	3.45705	accn=AC004879 class=snoRNA name=U3 ref=NONCODE v2,0 transcriptId=NULL cpcScore=-1,1321100 cnci=-0,7985501	AC004879		-0.420524	1.22388	-1.13464	-2.59785	-1.05794
TC03001648,hg,1	4.86739	5.1691	5.12676	5.5534	5.06321	4.64232	4.68227	4.40629	5.29467	4.57835	cdna:all chromosome:VEGA56:3:112396647:112409134:-1 Gene:OTTHUMG00000159250	OTTHUMT00000354086	RP11-231E6,1	0.0349044	0.182939	1.51798	-2.59699	-0.825595
TC0X001976,hg,1	8.83778	8.96045	8.96521	9.18283	9.03957	8.47809	8.38227	8.50974	8.39879	8.46246	accn=AY539965 class=mRNAlike lncRNA name=NULL ref=H-invitational v7,5 transcriptId=HIT000255260 cpcScore=-0,1102390 cnci=-0,1233867	AY539965	MID1	1.69858	0.686518	0.579877	-2.5945	-0.592278
TC14001843,hg,1	10.6188	10.8644	10.8916	10.1467	11.1162	10.9163	10.296	11.1015	10.04	9.09548	accn=NULL class=lincRNA name=Human lincRNA ref=Scripture Reconstruction LincRNAs By Luo transcriptId=linc_luo_1629 cpcScore=-1,7274800 cnci=-0,2273063	linc_luo_1629		2.48477	-0.437916	-1.49462	-2.59149	3.5804
TC01000348,hg,1	6.02516	5.37006	5.17785	5.61615	5.13266	4.76043	5.29976	5.11498	5.3233	5.11398	Homo sapiens microRNA 1976 (MIR1976), microRNA,	NR_031740	MIR1976	0.191371	-0.209159	-0.28557	-2.59099	-1.70088
TC03002333,hg,1	11.0503	11.5614	11.1365	12.1246	12.205	10.7129	10.6699	10.954	10.7129	11.4575	accn=NR_036627 class=lncRNA name= ref=RefGeneNoncode transcriptId=NR_036627 cpcScore=11,0460000 cnci=-0,1596394	NR_036627	RBM5	2.8133	2.68035	1.72401	-2.58989	-0.448134
TC10001929,hg,1	4.26618	6.06179	5.08983	5.45247	4.63118	4.83084	4.66084	4.98903	4.2731	4.47283	linc-PLXDC2-2 chr10:+:19493961-19498547	TCONS_l2_00002905-XLOC_l2_001497		0.00638878	-0.317599	0.647498	-2.58861	1.24694
TC20001720,hg,1	6.00836	5.7408	5.53181	6.77495	5.8652	5.78045	5.49944	5.38175	5.82989	5.50751	accn=AF285097 class=mRNAlike lncRNA name=NULL ref=H-invitational v7,5 transcriptId=HIT000076255 cpcScore=-0,9722290 cnci=-1,0000000	AF285097	RGS19	0.4102	0.135606	2.47334	-2.58839	-0.341525
TC01004644,hg,1	6.02713	5.55254	5.8024	4.6922	6.371	4.33017	5.7903	5.27202	5.23083	5.06557	linc-VANGL1-2 chr1:+:115642292-115645279	TCONS_00000280-XLOC_000357		0.243321	1.77625	-3.76308	-2.58768	-0.51551
TC10002372,hg,1	6.53635	6.11597	5.84919	6.98313	6.01668	5.74925	6.05441	6.05609	5.06096	6.29473	linc-JAKMIP3-3 chr10:+:133772473-133773355	TCONS_00018859-XLOC_008672		0.533119	0.735455	0.699873	-2.58763	-0.689966
TC07003079,hg,1	9.38989	9.53757	9.60141	10.0776	10.0875	9.0399	9.04208	9.40992	9.40515	9.1743	accn=NR_033807 class=lncRNA name= ref=RefGeneNoncode transcriptId=NR_033807 cpcScore=5,7123500 cnci=-0,2902576	NR_033807	CYP3A5	2.03023	1.27687	1.06473	-2.58732	0.162826
TC16001381,hg,1	11.4399	11.9181	11.9863	11.8948	11.3762	12.4854	11.6191	11.8892	11.2552	10.1506	accn=L07393 class=mRNAlike lncRNA name=NULL ref=H-invitational v7,5 transcriptId=HIT000191827 cpcScore=-1,0993000 cnci=-0,3342803	L07393	RPS2	2.96609	-2.13329	0.616916	-2.58658	3.82131
TC06000145,hg,1	4.47527	3.63609	4.43626	4.89269	4.32117	3.70611	4.62538	4.3636	4.71129	3.66412		uc021ymm		-0.253052	-0.264183	0.373829	-2.58489	1.1493
TC02003385,hg,1	6.08107	6.35869	5.97507	6.40071	7.50829	5.75585	5.48431	5.411	5.5826	5.95691	linc-PLGLB2 chr2:+:88045925-88047354	TCONS_00003759-XLOC_001560		0.522906	3.11673	0.879823	-2.58456	-0.274084
TC14002071,hg,1	7.21759	7.98323	7.38439	8.0458	6.85643	7.46581	7.29431	7.6112	7.89313	6.52195	accn=AK123430 class=mRNAlike lncRNA name=Human lncRNA ref=JounralRNA transcriptId=762 cpcScore=-0,8159440 cnci=-0,2506833	AK123430	MAP3K9	1.13049	-1.87749	1.39581	-2.58385	1.45567
TC05001528,hg,1	9.35166	10.2037	10.305	9.69144	12.961	8.05719	9.46649	9.38888	8.87882	10.5518	[retired]ncrna:snoRNA chromosome:GRCh37:5:79535306:79535408:-1 gene:ENSG00000239159 gene_biotype:snoRNA transcript_biotype:snoRNA	ENST00000459419		2.20739	7.68628	-2.15077	-2.58332	-0.306971
TC13000556,hg,1	5.38374	6.16922	5.34113	5.82202	7.45919	5.46612	5.27665	5.05441	5.32004	5.19087	havana:known chromosome:GRCh38:13:33158587:33164409:-1 gene:ENSG00000230300 gene_biotype:sense_intronic transcript_biotype:sense_intronic	ENST00000456087	STARD13-IT1	0.345394	3.33464	0.67785	-2.5829	1.96567
TC08002133,hg,1	6.13426	5.48082	5.56602	5.26199	5.44392	5.19876	5.80666	5.48671	5.24186	4.71197	linc-DENND3-1 chr8:+:142121973-142123085	TCONS_00014876-XLOC_006944		0.252994	-0.670499	-1.83391	-2.58244	0.555088
TC08002366,hg,1	7.99191	8.24205	7.41577	7.62915	7.00537	7.64367	8.04103	7.95133	7.61308	6.62125	accn=AF088033 class=mRNAlike lncRNA name=Human lncRNA ref=JounralRNA transcriptId=3991 cpcScore=-1,2592000 cnci=-0,4106621	AF088033		1.21341	-2.19793	-1.11414	-2.57962	1.95281
TC09001254,hg,1	6.94897	6.17292	6.44508	5.35591	6.80723	5.03793	6.06138	6.06636	5.94877	5.75249	Homo sapiens piRNA piR-41307, complete sequence,	DQ573195		0.527778	1.35398	-3.51612	-2.57815	-1.77559
TC09002484,hg,1	5.71727	5.95768	5.59035	5.42511	6.58514	4.95751	5.05214	5.16648	5.18277	5.27023	accn=AF176705 class=mRNAlike lncRNA name=Human lncRNA ref=JounralRNA transcriptId=4160 cpcScore=12,8257000 cnci=-0,0721870	AF176705	FBXO10	0.276775	2.24284	-0.731622	-2.57635	-0.727181
TC16001651,hg,1	5.22705	6.19162	5.72653	6.52025	6.75115	5.40357	4.98571	5.55947	5.40693	5.57619	accn=AK022464 class=mRNAlike lncRNA name=Human lncRNA ref=JounralRNA transcriptId=1731 cpcScore=-0,8271490 cnci=-0,2613265	AK022464		0.384045	2.4065	1.95113	-2.57521	0.647746
TC08001925,hg,1	8.87996	9.08943	9.29915	9.16109	9.75002	9.8274	8.9427	9.27151	8.57416	7.55621	accn=AF113008 class=mRNAlike lncRNA name=Human lncRNA ref=JounralRNA transcriptId=5344 cpcScore=-0,4090360 cnci=-0,2670494	AF113008		1.83643	-0.325709	0.333394	-2.57494	4.71509
TC13000459,hg,1	5.9432	4.78115	4.77439	4.48779	5.44609	4.92908	5.35048	4.22029	4.51461	4.18564	Homo sapiens microRNA 4499 (MIR4499), microRNA,	NR_039721	MIR4499	0.00168367	0.250316	-1.78852	-2.57443	0.113085
TC12002773,hg,1	4.32117	5.09688	5.14562	4.9538	5.81863	4.18631	4.16427	4.64789	4.31323	4.40273	accn=AK095308 class=mRNAlike lncRNA name=Human lncRNA ref=JounralRNA transcriptId=4319 cpcScore=-1,1313300 cnci=-0,3603212	AK095308		-0.0687394	2.38603	0.0112308	-2.57399	0.572457
TC07002368,hg,1	8.63289	9.84101	9.10331	9.2873	9.70871	9.16062	9.06038	9.204	9.21137	8.07093	accn=AB014735 class=mRNAlike lncRNA name=NULL ref=H-invitational v7,5 transcriptId=HIT000058374 cpcScore=3,1450700 cnci=-0,3333174	AB014735	ZNF107	1.87736	0.16026	0.298339	-2.57357	3.42802
TC07003180,hg,1	3.98812	4.20779	4.24035	5.437	4.40137	4.42633	4.39909	4.12642	3.40998	3.98222	linc-SLC35B4-2 chr7:-:134102144-134102761	TCONS_00013975-XLOC_006613		-0.262981	0.507334	2.07136	-2.57247	2.2013
TC07003113,hg,1	3.35387	4.43657	4.5456	4.85763	5.47131	4.37248	3.32193	3.32193	3.50125	3.74089	accn=AF085922 class=mRNAlike lncRNA name=Human lncRNA ref=JounralRNA transcriptId=3770 cpcScore=-0,8402280 cnci=-0,1968345	AF085922	DOCK4	-0.338696	2.72725	2.66985	-2.57218	1.0611
TC15001582,hg,1	9.48025	10.9447	10.3458	8.4673	10.9035	7.34459	7.42726	9.14173	7.42802	10.6672	Homo sapiens small nucleolar RNA, C/D box 18A (SNORD18A), small nucleolar RNA,	NR_002441	SNORD18A	1.91387	5.99549	-4.00267	-2.57169	-7.79563
TC22000019,hg,1	6.97242	6.81876	6.80899	7.1874	6.12228	6.35317	6.61616	6.38992	6.71118	6.3394	Homo sapiens interleukin 17 receptor A (IL17RA), transcript variant 1, mRNA,	NM_014339	IL17RA	0.780414	-1.01042	0.614745	-2.57064	-1.35861
TC10002902,hg,1	3.91532	3.91964	3.94954	4.18352	3.65565	3.54303	4.13906	3.74284	3.383	3.32193	accn=NULL class=mRNAlike lncRNA name=vega lncRNA ref=GENCODE transcriptId=OTTHUMT00000051030 cpcScore=-0,8976510 cnci=-0,2315353 gene:OTTHUMG00000019273	OTTHUMT00000051030	RP11-540N6,1	-0.476316	-0.343776	-0.357285	-2.56943	0.993269
TC02002572,hg,1	4.33955	4.20779	4.21048	4.43528	4.82642	3.82409	3.97328	4.06408	4.38708	3.58587	Rfam model RF00591 hit found at contig region AC011743,9/8217-8177	uc021vsw		-0.296654	0.853491	0.230679	-2.56937	0.611591
TC04002082,hg,1	7.23669	6.94943	6.94729	7.86952	6.25318	7.27515	6.37461	6.48773	6.88436	6.46812	accn=NULL class=lncRNA name= ref=UCSCGeneNoncode transcriptId=uc010ijm,1 cpcScore=-1,2965300 cnci=-0,4023579	uc010ijm		0.887114	-1.50057	2.77818	-2.56843	-1.5106
TC09001250,hg,1	6.67168	6.29268	6.24217	7.75071	5.50198	6.0029	5.94475	6.08652	6.40522	6.56563	Homo sapiens piRNA piR-45460, complete sequence,	DQ577348		0.654766	-0.856811	2.98086	-2.56755	-2.8182
TC08001327,hg,1	4.18985	4.72647	4.61741	4.06808	4.61607	3.92753	3.36779	4.15837	4.01191	3.53512	Homo sapiens uncharacterized LOC100130301 (LOC100130301), mRNA,	NM_001243237	LOC100130301	-0.324361	0.595394	-0.389542	-2.56749	-0.704164
TC11002303,hg,1	5.40182	5.48339	6.01109	5.92265	5.84721	4.49777	5.25188	5.08232	5.34438	5.58762	Homo sapiens microRNA 4301 (MIR4301), microRNA,	NR_036183	MIR4301	0.256428	1.57375	0.039867	-2.56565	-1.95494
TC08000959,hg,1	6.26002	6.30497	6.351	6.9918	6.40022	5.86999	5.65753	5.57803	5.77315	6.29092	havana:known chromosome:GRCh38:8:10484198:10518015:-1 gene:ENSG00000253649 gene_biotype:antisense transcript_biotype:antisense	ENST00000521149	PRSS51	0.566366	1.13612	1.77733	-2.56452	-2.06664
TC0X001753,hg,1	7.31959	7.17577	7.08314	7.87286	6.7788	7.03458	6.99528	7.07978	7.24456	6.62305	accn=U23863 class=mRNAlike lncRNA name=NULL ref=H-invitational v7,5 transcriptId=HIT000218717 cpcScore=0,5035280 cnci=-0,0267087	U23863	MED12	0.995189	-0.937438	1.42231	-2.56442	0.0644965
TC06003517,hg,1	6.31083	5.64362	5.66822	5.59472	6.82754	5.05037	5.86139	5.44852	5.20397	5.51183	linc-MBOAT1-2 chr6:-:21980813-21981701	TCONS_00011466-XLOC_005639		0.374218	2.2673	-1.67905	-2.56374	0.0462586
TC06002726,hg,1	8.82027	8.40111	8.62326	4.96932	9.6738	5.32528	8.13309	7.44127	7.07033	7.59147	accn=U63321 class=mRNAlike lncRNA name=NULL ref=H-invitational v7,5 transcriptId=HIT000220766 cpcScore=-1,2490300 cnci=-0,0835818	U63321	HLA-DQB1	1.20647	4.29422	-10.145	-2.56299	-3.23014
TC02003907,hg,1	4.01198	4.95765	4.79957	4.42914	4.87092	3.55357	3.70384	4.05953	3.89089	4.22234	accn=NULL class=lncRNA name= ref=UCSCGeneNoncode transcriptId=uc002vvv,2 cpcScore=-0,8878840 cnci=-0,2721054	uc002vvv		-0.268415	1.79067	-0.392959	-2.56258	-1.37029
TC15001524,hg,1	6.05127	5.55171	5.94822	5.09424	6.31878	4.09653	5.7368	5.3247	4.76314	5.72586	Homo sapiens piRNA piR-43182, complete sequence,	DQ575070		0.264081	2.56114	-3.47076	-2.56162	-1.93746
TC10002162,hg,1	6.13259	5.97321	5.44201	6.25916	6.38621	5.76866	5.79376	5.28616	5.68786	5.39073	accn=S69690 class=mRNAlike lncRNA name=NULL ref=H-invitational v7,5 transcriptId=HIT000216343_03 cpcScore=-1,0479500 cnci=-0,1979512	S69690	SFTPA1	0.418647	0.844731	0.94374	-2.56125	0.548897
TC15002529,hg,1	8.78192	8.69833	8.8542	9.39137	9.09715	8.3186	8.29707	8.29056	8.37626	8.65364	accn=D87445 class=mRNAlike lncRNA name=Human lncRNA ref=JounralRNA transcriptId=134 cpcScore=16,8115000 cnci=-0,3645683	D87445	SECISBP2L	1.67818	1.22664	1.30259	-2.56067	-1.14726
TC15002793,hg,1	5.53143	6.08861	5.66387	6.46529	6.51375	5.39235	5.49147	5.55973	5.45429	5.6001	Homo sapiens calpain 3, (p94) (CAPN3), transcript variant 1, mRNA,	NM_000070	CAPN3	0.402518	1.77798	1.23107	-2.55748	0.790822
TC05001429,hg,1	5.98176	6.20072	5.39908	5.46223	6.52451	5.29625	5.25036	5.3651	4.7702	5.33273	cdna:all chromosome:VEGA56:5:68531690:68533530:-1 Gene:OTTHUMG00000162335	OTTHUMT00000368584	CTC-537E7,2	0.306688	1.95001	-1.07927	-2.55541	-0.0843904
TC01005773,hg,1	4.95827	4.64049	4.88226	4.87604	4.15668	3.87126	4.65652	4.0034	4.52918	4.5123	accn=NULL class=lncRNA name= ref=UCSCGeneNoncode transcriptId=uc001els,1 cpcScore=0,3469840 cnci=-0,2537318	uc001els		-0.153627	-0.28134	-0.279761	-2.5553	-2.60321
TC02004680,hg,1	6.67465	7.69854	7.14735	6.7062	6.85722	6.84573	6.64462	6.44048	6.2493	6.15348	linc-STK39-3 chr2:-:169281144-169285534	TCONS_00004489-XLOC_002384		0.828232	-0.201428	-0.624476	-2.55215	0.32128
TC01003877,hg,1	12.5726	13.3612	12.6326	13.3512	12.9745	12.1836	12.5795	12.5062	12.9238	12.5886	Homo sapiens piRNA piR-37938, complete sequence,	DQ599872		3.47798	0.633136	1.0241	-2.5514	-0.229544
TC06003742,hg,1	7.61195	7.28659	7.67814	7.86048	6.82437	7.25368	7.45311	7.68033	7.4493	6.63295	accn=NULL class=lncRNA name= ref=UCSCGeneNoncode transcriptId=uc003pju,1 cpcScore=2,1575800 cnci=-0,3051229	uc003pju		1.10657	-1.65185	0.194615	-2.55128	0.705375
TC03000464,hg,1	7.6579	6.96424	7.65949	7.9848	7.57961	6.65965	6.75115	7.30393	7.22539	7.30426	cdna:all chromosome:VEGA56:3:88059274:88135498:1 Gene:OTTHUMG00000159122	OTTHUMT00000353420	RP11-159G9,5	1.07723	0.999796	0.838198	-2.55109	-2.01799
TC11000718,hg,1	11.745	11.7665	11.6774	11.9285	11.6604	11.2743	11.1212	11.2456	11.3786	11.2245	Homo sapiens cyclin D1 (CCND1), mRNA,	NM_053056	CCND1	2.92166	0.250765	0.694092	-2.54926	-1.12509
TC13001589,hg,1	5.01772	4.83195	4.94877	5.54708	4.41134	4.35723	4.33061	5.13405	5.16538	4.43246	accn=BC031557 class=mRNAlike lncRNA name=Human lncRNA ref=JounralRNA transcriptId=4685 cpcScore=-0,9846520 cnci=-0,2809052	BC031557		-0.0176301	-0.784917	1.16064	-2.54904	-0.988738
TC01003015,hg,1	12.9171	13.0355	12.95	13.2206	12.9005	12.5414	12.6896	12.5337	12.596	12.4579	Homo sapiens cold shock domain containing E1, RNA-binding (CSDE1), transcript variant 1, mRNA,	NM_001007553	CSDE1	3.48555	0.12552	0.470863	-2.54896	-0.289393
TC08001639,hg,1	3.90959	3.78619	4.77776	6.27028	5.78518	3.3758	3.80854	4.53641	4.85882	5.00378	ncrna:novel chromosome:GRCh38:8:129868590:129868716:-1 gene:ENSG00000200075 gene_biotype:snoRNA transcript_biotype:snoRNA	ENST00000363205		-0.110633	3.72911	3.69763	-2.5486	-0.448272
TC09000048,hg,1	7.03278	7.75456	7.15929	7.29507	7.52505	6.89869	6.98693	7.16698	6.93937	6.53313	cdna:all chromosome:VEGA56:9:6645956:6670635:1 Gene:OTTHUMG00000019532	OTTHUMT00000051688	RP11-390F4,6	0.998289	0.435114	-0.227728	-2.54749	1.26589
TC06001015,hg,1	4.76129	4.65962	4.78704	5.0854	5.22004	4.26741	4.20992	4.13879	4.36716	4.46102	Homo sapiens phosphodiesterase 7B (PDE7B), mRNA,	NM_018945	PDE7B	-0.116403	1.45455	0.8474	-2.54749	-1.05078
TC03002354,hg,1	11.0032	10.9895	10.6558	10.3509	10.7206	10.0852	10.434	10.3926	9.96125	10.2011	accn=BC010911 class=mRNAlike lncRNA name=NULL ref=H-invitational v7,5 transcriptId=HIT000087563 cpcScore=1,9791200 cnci=-0,3320899	BC010911	APPL1	2.47187	0.402956	-1.56794	-2.5469	-0.881055
TC20001464,hg,1	6.73261	6.83018	6.85439	7.00194	7.75071	5.65699	6.0018	6.49822	6.37708	6.86575	accn=AK055580 class=mRNAlike lncRNA name=Human lncRNA ref=JounralRNA transcriptId=2039 cpcScore=-1,1559000 cnci=-0,3521976	AK055580	RALGAPA2	0.789577	2.99235	-0.0283605	-2.54616	-1.75476
TC10002307,hg,1	5.20403	5.46412	4.97678	5.15272	5.83775	4.92134	5.10237	5.72715	4.38472	4.37107	accn=NULL class=mRNAlike lncRNA name=vega lncRNA ref=GENCODE transcriptId=OTTHUMT00000050506 cpcScore=-1,1073000 cnci=-0,2880550 gene:OTTHUMG00000019095	OTTHUMT00000050506	RP11-383C6,2	0.111764	0.959591	-1.30167	-2.54546	3.17075
TC18000873,hg,1	7.31155	7.2859	7.6969	7.91372	6.16544	7.1857	7.04143	7.12729	7.30109	6.66114	accn=AF402618 class=mRNAlike lncRNA name=NULL ref=H-invitational v7,5 transcriptId=HIT000079122 cpcScore=-0,9491650 cnci=-0,1657257	AF402618	SS18	1.01716	-2.24588	1.25772	-2.54421	-1.09997
TC11002039,hg,1	7.16734	7.32909	7.14975	8.67724	8.02443	6.75115	7.18715	6.72376	7.03665	7.80477	[retired] cdna:known chromosome:GRCh37:11:71290760:71293883:-1 gene:ENSG00000204571 gene_biotype:protein_coding transcript_biotype:protein_coding	ENST00000376535	KRTAP5-11	1.10992	2.42172	2.6994	-2.54382	-0.784184
TC05000682,hg,1	13.5437	13.9857	13.5247	14.0143	13.8151	13.3361	13.3455	13.3998	13.4869	13.1394	Homo sapiens transforming growth factor, beta-induced, 68kDa (TGFBI), mRNA,	NM_000358	TGFBI	3.82623	0.293259	0.786657	-2.54185	0.373653
TC17000740,hg,1	7.58562	7.91858	8.02121	7.99998	8.29056	6.95975	7.41678	7.42111	7.31989	7.6247	Homo sapiens breast carcinoma amplified sequence 3 (BCAS3), transcript variant 1, mRNA,	NM_001099432	BCAS3	1.22944	1.73438	-0.136676	-2.54003	-0.766938
TC19002457,hg,1	7.67739	8.08175	7.70893	7.96946	7.99045	7.25307	7.63959	7.40827	7.45464	7.35499	accn=NR_033746 class=lncRNA name= ref=RefGeneNoncode transcriptId=NR_033746 cpcScore=2,4157700 cnci=-0,1150396	NR_033746	DMKN	1.22897	0.700242	0.000274548	-2.5391	0.156207
TC10002167,hg,1	3.56407	4.09566	3.63049	5.03032	3.81948	4.03725	3.32193	3.59056	3.97691	3.39333	linc-C10orf57-3 chr10:+:81598816-81600004	TCONS_00018253-XLOC_008530		-0.445568	-0.163168	3.42715	-2.53847	0.653989
TC11001517,hg,1	8.71192	8.7295	8.8208	8.46763	7.91345	8.11078	8.27573	8.01436	8.53153	7.87948	Homo sapiens kinesin family member 18A (KIF18A), mRNA,	NM_031217	KIF18A	1.53416	-1.20581	-0.302341	-2.53578	-1.7674
TC08001688,hg,1	5.27324	5.02466	5.17523	5.47373	5.80616	3.88715	5.32543	5.14148	5.39381	5.10534	cdna:all chromosome:VEGA56:8:140820599:140822414:-1 Gene:OTTHUMG00000164255	OTTHUMT00000377957		0.132103	1.79984	-0.784252	-2.53497	-0.22845
TC22000215,hg,1	4.87617	5.38374	5.1851	5.08526	4.72901	4.45032	4.57542	4.83728	4.59494	4.50608	Homo sapiens transcobalamin II (TCN2), transcript variant 1, mRNA,	NM_000355	TCN2	-0.0158452	-0.100644	-0.293958	-2.53374	-0.741562
TC09001563,hg,1	7.96627	7.79384	7.57354	7.54378	6.87544	6.87382	6.99123	7.49398	7.15705	7.18238	Homo sapiens cDNA clone IMAGE:4123093, partial cds,	BC010186		1.09408	-0.75104	-0.69331	-2.53348	-2.43024
TC13001213,hg,1	3.93329	3.87108	3.73749	4.81482	3.70933	3.74121	3.32193	3.36257	3.98969	3.60567	accn=NULL class=mRNAlike lncRNA name=vega lncRNA ref=GENCODE transcriptId=OTTHUMT00000045418 cpcScore=-1,0731600 cnci=-0,1890557 gene:OTTHUMG00000017169	OTTHUMT00000045418	RP11-471M2,2	-0.461891	-0.0565192	2.68778	-2.53327	-1.28843
TC0X000574,hg,1	8.30779	8.44385	8.08613	8.87996	7.87373	8.23071	7.96049	7.79184	8.3532	7.68457	Homo sapiens dedicator of cytokinesis 11 (DOCK11), mRNA,	NM_144658	DOCK11	1.45274	-0.894906	1.84058	-2.53008	-0.382674
TC11000735,hg,1	5.13222	5.11292	5.60805	6.29109	6.5568	4.76778	5.00954	4.93118	5.03793	5.52798	Homo sapiens keratin associated protein 5-7 (KRTAP5-7), mRNA,	NM_001012503	KRTAP5-7	0.235439	3.04343	1.71409	-2.52889	-0.208521
TC05001828,hg,1	4.71123	4.85333	5.04669	5.31651	4.33752	4.79258	4.32399	4.37549	4.36902	4.237	Homo sapiens GDNF family receptor alpha 3 (GFRA3), mRNA,	NM_001496	GFRA3	-0.0975496	-0.718893	1.38288	-2.52845	-0.717704
TC11000791,hg,1	4.48281	5.18139	3.79799	4.81845	4.21748	3.32193	4.4582	4.25915	4.17911	4.54946	[retired] ncrna:miRNA chromosome:GRCh37:11:74364182:74364262:1 gene:ENSG00000221193 gene_biotype:miRNA transcript_biotype:miRNA	ENST00000408266		-0.234101	0.731574	-0.321827	-2.52771	-0.987276
TC20001162,hg,1	4.63432	4.24982	4.16379	4.31533	4.41452	3.72701	4.13891	4.1843	3.9305	3.77859	linc-TMEM90B-4 chr20:+:23969935-23976596	TCONS_l2_00016200-XLOC_l2_008587		-0.310255	0.413529	-0.752875	-2.5277	-0.126394
TC15000844,hg,1	13.4839	13.6118	13.3412	13.8132	13.6897	13.1545	12.8757	12.9306	13.2709	13.0355	Homo sapiens abhydrolase domain containing 2 (ABHD2), transcript variant 1, mRNA,	NM_007011	ABHD2	3.72119	0.609206	1.22422	-2.52745	-0.84892
TC09001366,hg,1	9.15797	9.2425	9.16308	9.61208	8.97302	9.00464	8.825	8.60958	8.92016	8.65744	Homo sapiens patched 1 (PTCH1), transcript variant 1b, mRNA,	NM_000264	PTCH1	1.82864	-0.249205	1.26438	-2.52598	-0.590975
TC03001547,hg,1	4.53734	3.4744	3.63486	4.117	3.68628	3.39293	3.51431	3.55207	3.6085	3.47033	Homo sapiens microRNA 1284 (MIR1284), microRNA,	NR_031697	MIR1284	-0.510149	-0.0312862	0.197188	-2.52517	-1.6463
TC05000762,hg,1	5.8217	5.7903	5.90404	6.34625	5.88936	5.66459	5.56588	5.30174	5.64173	5.36472	Homo sapiens protocadherin gamma subfamily B, 2, mRNA (cDNA clone MGC:126854 IMAGE:8069311), complete cds,	BC101805	PCDHGB2	0.382549	0.195454	1.28059	-2.52265	-0.279059
TC01001950,hg,1	6.51895	6.69973	6.52565	6.92028	6.74485	6.44092	6.34798	6.26929	6.13443	5.98541	Homo sapiens G protein-coupled receptor 137B (GPR137B), mRNA,	NM_003272	GPR137B	0.703399	0.322163	0.653423	-2.52241	0.751864
TC07003364,hg,1	6.70036	7.16415	6.61847	6.87831	6.85512	6.30806	7.04586	6.71502	6.72625	6.08974	Homo sapiens paraoxonase 3 (PON3), mRNA,	NM_000940	PON3	0.814287	-0.0890898	-0.630931	-2.52056	1.67908
TC11000359,hg,1	5.7847	4.89417	5.23974	3.78108	5.39161	4.03567	5.1893	4.4257	3.53072	4.54573	havana:known chromosome:GRCh38:11:41876634:41877078:1 gene:ENSG00000254822 gene_biotype:lincRNA transcript_biotype:lincRNA	ENST00000526455		-0.0782735	1.44397	-4.74064	-2.519	-1.46131
TC05000724,hg,1	5.61488	5.93394	6.39082	6.31311	6.36113	5.43546	5.52108	5.64011	5.16251	5.68884	cdna:all chromosome:VEGA56:5:140200163:140203187:1 Gene:OTTHUMG00000163412	OTTHUMT00000373269	CTB-131B5,2	0.415991	1.49542	0.30747	-2.51725	-0.178862
TC01001773,hg,1	5.32603	6.27444	5.80471	6.94453	6.67229	5.30174	5.6897	5.49886	5.655	6.05127	Homo sapiens small nucleolar RNA, H/ACA box 16B (SNORA16B), small nucleolar RNA,	NR_004389	SNORA16B	0.466429	2.33946	2.07184	-2.51693	0.522575
TC06002130,hg,1	4.97222	4.11122	4.03823	3.32193	3.32193	3.32193	4.57612	3.32193	3.32193	3.58024	Homo sapiens piRNA piR-58560, complete sequence,	DQ591448		-0.469846	-1.01678	-3.26618	-2.51619	-2.21732
TC07000554,hg,1	4.41718	4.4748	3.7747	3.65184	3.32471	3.44531	3.89706	3.52794	3.39227	3.47203	Homo sapiens microRNA 4652 (MIR4652), microRNA,	NR_039796	MIR4652	-0.492428	-0.845421	-1.51818	-2.51608	-1.57617
TC03000687,hg,1	5.4614	4.62891	5.15745	5.78099	5.09923	4.98366	5.2241	4.93613	5.39977	4.50711	[retired]ncrna:snoRNA chromosome:GRCh37:3:128792139:128792241:1 gene:ENSG00000252435 gene_biotype:snoRNA transcript_biotype:snoRNA	ENST00000516626		0.114048	-0.523999	1.16247	-2.51605	0.511052
TC01002920,hg,1	5.58676	5.80428	5.55782	6.62531	6.23497	5.05473	5.84033	5.67692	5.6896	5.71085	ncrna:novel chromosome:GRCh38:1:100378682:100378775:-1 gene:ENSG00000216067 gene_biotype:miRNA transcript_biotype:miRNA	ENST00000401248		0.40368	1.44288	1.09656	-2.51596	0.858655
TC13000719,hg,1	3.88572	3.41618	4.52406	4.28122	3.64425	3.42132	3.34746	3.5696	4.01962	3.32193	ncrna:known chromosome:GRCh38:13:66630715:66630776:-1 gene:ENSG00000238500 gene_biotype:snRNA transcript_biotype:snRNA	ENST00000459343	RNU7-87P	-0.490461	-0.337736	0.889169	-2.51274	-1.59227
TC21000480,hg,1	6.61337	6.43452	6.20871	6.70823	5.90068	6.01244	6.24534	6.00056	6.35357	5.84745	Homo sapiens zinc finger and BTB domain containing 21 (ZBTB21), transcript variant 1, mRNA,	NM_001098402	ZBTB21	0.604572	-0.827905	0.555318	-2.5121	-0.7658
TC06001657,hg,1	5.08808	4.94183	4.56351	5.30867	4.53339	4.45289	4.66625	4.62245	4.7023	4.4476	ncrna:novel chromosome:GRCh38:6:34470790:34470929:-1 gene:ENSG00000221635 gene_biotype:miRNA transcript_biotype:miRNA	ENST00000408708		-0.0552667	-0.356939	0.686369	-2.51141	-0.525315
TC0X000238,hg,1	6.48883	6.87831	6.69983	6.60282	6.33159	6.23177	6.13878	6.38838	6.01002	5.93227	Homo sapiens TIMP metallopeptidase inhibitor 1 (TIMP1), mRNA,	NM_003254	TIMP1	0.664905	-0.236832	-0.234667	-2.50848	-0.225154
TC17001159,hg,1	3.84976	4.04415	3.80973	4.75909	4.40874	3.84217	3.91268	3.63274	3.78603	3.62578	Homo sapiens microRNA 4731 (MIR4731), microRNA,	NR_039884	MIR4731	-0.392751	0.89242	1.63929	-2.5067	1.12761
TC17000498,hg,1	6.59495	5.47834	5.98747	4.4428	6.02314	4.41014	6.24817	5.30852	4.65259	5.28242	ncrna:known chromosome:GRCh38:17:40374089:40374176:1 gene:ENSG00000252618 gene_biotype:rRNA transcript_biotype:rRNA	ENST00000516809	RNA5SP441	0.256651	1.18841	-5.43099	-2.50653	-1.37022
TC12001253,hg,1	12.8411	13.1241	13.0329	12.9017	13.0652	12.6543	12.6017	12.5603	12.4449	12.2227	Homo sapiens MANSC domain containing 1 (MANSC1), mRNA,	NM_018050	MANSC1	3.46816	0.215095	-0.137506	-2.50589	0.301308
TC12000697,hg,1	5.11177	4.94677	5.12567	5.23605	4.77597	4.04524	5.13616	4.88158	4.48987	4.85514	havana:known chromosome:GRCh38:12:89561129:89594878:1 gene:ENSG00000258302 gene_biotype:antisense transcript_biotype:antisense	ENST00000552778		0.00076552	0.404836	-0.970894	-2.50581	-0.742107
TC06000756,hg,1	6.26212	5.39908	5.50383	4.63508	6.14739	4.03398	5.37749	5.3139	4.68367	5.35991	[retired]havana:lincRNA chromosome:GRCh37:6:79980095:79980669:1 gene:ENSG00000229655 gene_biotype:lincRNA transcript_biotype:lincRNA	ENST00000435151		0.18086	2.21931	-3.95461	-2.50451	-2.11779
TC11002074,hg,1	8.79342	9.5758	8.87371	8.79827	8.94203	8.48042	8.54527	8.66416	8.69466	8.26607	Homo sapiens uncoupling protein 2 (mitochondrial, proton carrier) (UCP2), mRNA,	NM_003355	UCP2	1.71728	0.0621885	-0.454164	-2.50448	-0.0262771
TC07000918,hg,1	5.9959	6.10099	6.15441	6.65809	7.32744	5.46572	6.02027	5.8762	6.07256	5.99111	SubName: Full=V_segment translation product; Flags: Fragment;	uc011ksl		0.573759	2.57348	0.581612	-2.50398	0.804682
TC19001621,hg,1	6.85897	6.84596	7.32133	7.21121	7.60745	6.73205	7.13903	6.89909	5.6007	6.60351	accn=NULL class=lncRNA name= ref=EnsemblNoncode transcriptId=ENST00000501583 cpcScore=-1,1092200 cnci=-0,1697273	ENST00000501583		0.888951	1.57796	-0.873479	-2.5038	1.94079
TC01006060,hg,1	7.76033	7.68906	7.72712	8.48398	8.57914	7.40332	7.19767	7.46319	7.70774	7.58031	accn=AK024944 class=mRNAlike lncRNA name=Human lncRNA ref=JounralRNA transcriptId=886 cpcScore=-1,1228700 cnci=-0,3992641	AK024944	ELK4	1.27462	1.7969	1.756	-2.50377	-0.280923
TC07001037,hg,1	3.79935	3.91361	3.69044	4.29722	4.02896	3.32193	4.17714	3.73168	3.79769	3.3939	cdna:all chromosome:VEGA56:7:155204147:155205189:1 Gene:OTTHUMG00000151323	OTTHUMT00000322232	AC099552,3	-0.459158	0.386814	0.0745244	-2.50366	1.47115
TC09000006,hg,1	3.94062	4.45725	4.20069	4.47145	4.5875	3.71782	3.50537	4.01996	3.32193	3.87973	cdna:all chromosome:VEGA56:9:487774:495610:1 Gene:OTTHUMG00000019429	OTTHUMT00000051478	RP11-165F24,5	-0.37391	1.52657	0.359469	-2.50337	-0.0759298
TC01000027,hg,1	3.90336	4.81944	4.36691	5.1241	4.35627	4.47561	4.33317	3.96949	4.4437	3.73015	Homo sapiens microRNA 200b (MIR200B), microRNA,	NR_029639	MIR200B	-0.22278	-0.347057	1.99207	-2.50233	1.58724
TC09001461,hg,1	4.22693	4.70466	5.22537	5.09022	5.77564	4.70218	4.58044	3.82184	4.94108	4.0286	Homo sapiens microRNA 32 (MIR32), microRNA,	NR_029506	MIR32	-0.0665344	1.51835	1.46147	-2.50213	1.19868
TC08001886,hg,1	10.5062	10.7678	10.6226	10.5881	11.2654	9.97834	10.264	10.4442	9.93458	10.1744	accn=AF286164 class=mRNAlike lncRNA name=Human lncRNA ref=JounralRNA transcriptId=3958 cpcScore=6,8467100 cnci=-0,0856789	AF286164	PLEKHA2	2.46025	1.65143	-0.67094	-2.50213	0.523404
TC03003049,hg,1	4.91506	4.86751	5.22763	5.40713	4.73649	3.873	4.92044	4.52614	5.15957	4.90162	linc-LRRC58 chr3:-:120084473-120086653	TCONS_00006619-XLOC_003225		-0.00225775	0.392199	0.186934	-2.50207	-1.94594
TC06000491,hg,1	3.32193	3.71378	3.32193	4.46319	3.98998	3.32193	3.32193	3.32193	3.32193	3.32193	Homo sapiens piRNA piR-51170, complete sequence,	DQ584058		-0.579773	1.15039	1.94754	-2.50114	0.968972
TC01003097,hg,1	5.21932	4.74254	4.82344	4.76143	4.54775	4.12718	4.45533	3.85642	4.05022	4.68303	Homo sapiens cDNA FLJ34374 fis, clone FEBRA2017502,	uc001els		-0.14617	0.546127	-0.436871	-2.50108	-3.15096
TC07002501,hg,1	10.2585	10.1606	9.69027	9.65417	9.50334	9.2469	9.71557	9.55523	9.72154	9.29709	accn=BC040199 class=mRNAlike lncRNA name=Human lncRNA ref=JounralRNA transcriptId=3754 cpcScore=-0,9445800 cnci=-0,2525466	BC040199	CUX1	2.12094	-0.59759	-1.04214	-2.49972	-1.19351
TC0X002096,hg,1	7.80725	8.16959	7.63913	8.02321	7.59955	7.48998	7.65656	7.31435	7.49784	7.3063	accn=NR_045044 class=lncRNA name= ref=RefGeneNoncode transcriptId=NR_045044 cpcScore=5,0931600 cnci=-0,2375134	NR_045044	ZC4H2	1.22785	-0.204847	0.356926	-2.49878	-0.258023
TC09001240,hg,1	4.14091	3.99421	3.6315	5.25958	4.07599	4.1529	3.76485	3.77088	3.74093	3.85105	Homo sapiens piRNA piR-42417, complete sequence,	DQ574305		-0.36121	0.284629	2.9159	-2.49809	0.396897
TC06003033,hg,1	5.07525	5.90127	4.55754	5.10237	5.32083	5.1658	4.50192	3.80394	4.80967	4.52097	accn=AK023584 class=mRNAlike lncRNA name=Human lncRNA ref=JounralRNA transcriptId=4601 cpcScore=-0,9186430 cnci=-0,3858069	AK023584	RNF217	0.00713076	0.55031	1.35139	-2.49495	-1.09261
TC16000187,hg,1	8.16854	8.65415	8.2663	8.28842	8.2181	7.80831	8.31602	8.38017	7.84515	7.59575	ncrna:novel chromosome:GRCh38:16:15150697:15150796:1 gene:ENSG00000207294 gene_biotype:misc_RNA transcript_biotype:misc_RNA	ENST00000384564		1.4494	-0.143189	-0.945966	-2.49399	1.37499
TC16000204,hg,1	8.16854	8.65415	8.2663	8.28842	8.2181	7.80831	8.31602	8.38017	7.84515	7.59575	ncrna:novel chromosome:GRCh38:16:18397937:18398036:1 gene:ENSG00000206927 gene_biotype:misc_RNA transcript_biotype:misc_RNA	ENST00000384200		1.4494	-0.143189	-0.945966	-2.49399	1.37499
TC16000888,hg,1	8.16854	8.65415	8.2663	8.28842	8.2181	7.80831	8.31602	8.38017	7.84515	7.59575	ncrna:novel chromosome:GRCh38:16:14915457:14915556:-1 gene:ENSG00000207425 gene_biotype:misc_RNA transcript_biotype:misc_RNA	ENST00000384694		1.4494	-0.143189	-0.945966	-2.49399	1.37499
TC16000903,hg,1	8.16854	8.65415	8.2663	8.28842	8.2181	7.80831	8.31602	8.38017	7.84515	7.59575	ncrna:novel chromosome:GRCh38:16:16314112:16314211:-1 gene:ENSG00000206706 gene_biotype:misc_RNA transcript_biotype:misc_RNA	ENST00000383979		1.4494	-0.143189	-0.945966	-2.49399	1.37499
TC06001204,hg,1	6.35066	6.08475	6.13178	6.61011	6.25954	5.82239	6.54168	6.37774	5.7412	5.69695	cdna:all chromosome:VEGA56:6:170735751:170736545:1 Gene:OTTHUMG00000016090	OTTHUMT00000043282	XX-C2158C6,1	0.572953	0.0696261	-0.42154	-2.49341	1.78698
TC22001011,hg,1	5.79831	5.54208	5.70438	5.17002	5.90151	4.76653	5.71345	5.65063	5.02563	4.93177	accn=X14675 class=mRNAlike lncRNA name=NULL ref=H-invitational v7,5 transcriptId=HIT000321445 cpcScore=1,6953000 cnci=-0,0810198	X14675	BCR	0.246781	0.734486	-2.45991	-2.48989	0.827632
TC16001459,hg,1	4.75201	4.58264	4.62545	4.05412	4.38675	3.53758	4.29824	4.16062	4.05345	4.01872	linc-CACNG3-3 chr16:+:24247403-24249367	TCONS_00024351-XLOC_011673		-0.269022	0.370244	-1.98774	-2.48951	-1.49553
TC06001126,hg,1	8.19393	8.21468	8.04757	8.59851	8.34719	7.75484	8.11815	7.89506	8.14316	7.71802	Homo sapiens sorting nexin 9 (SNX9), mRNA,	NM_016224	SNX9	1.42665	0.361398	0.631331	-2.48889	0.419776
TC08000965,hg,1	5.11444	5.37346	4.79029	5.87973	4.77495	4.94677	5.00597	4.66158	5.23516	4.72323	Homo sapiens microRNA 598 (MIR598), microRNA,	NR_030328	MIR598	0.0845555	-0.570534	1.88826	-2.48872	-0.1556
TC07000266,hg,1	5.89323	5.73377	5.58384	6.29811	5.33037	5.30418	5.85903	5.73664	5.54819	5.3335	Homo sapiens serine/threonine kinase 17a (STK17A), mRNA,	NM_004760	STK17A	0.353621	-0.60387	0.388081	-2.48808	0.345141
TC04000326,hg,1	5.05988	3.87772	5.08748	5.3831	4.02603	4.61106	5.46412	4.89505	4.59359	3.95068	ncrna:novel chromosome:GRCh38:4:55929982:55930073:1 gene:ENSG00000222954 gene_biotype:miRNA transcript_biotype:miRNA	ENST00000411022		-0.0712762	-1.88642	0.0404735	-2.48323	1.77602
TC16000823,hg,1	12.1772	11.7791	11.806	12.4149	11.3405	11.746	11.7259	11.6081	11.806	11.345	Homo sapiens CREB binding protein (CREBBP), transcript variant 2, mRNA,	NM_001079846	CREBBP	3.0422	-1.1731	1.11201	-2.48269	-0.590868
TC03001750,hg,1	8.75254	8.82027	8.79132	8.31046	8.60958	7.8993	8.28785	8.36114	8.04419	8.11815	Homo sapiens monoglyceride lipase (MGLL), transcript variant 2, mRNA,	NM_001003794	MGLL	1.55717	0.406131	-1.45191	-2.48265	-1.02004
TC22000572,hg,1	5.59059	6.16794	4.94558	3.32193	5.58311	3.32193	6.01072	4.49895	3.32193	5.07938	Homo sapiens piRNA piR-48962, complete sequence,	DQ580850		-0.0333322	2.42212	-7.47815	-2.48178	-0.973476
TC09002179,hg,1	6.1847	6.75132	6.78991	7.21309	8.63817	6.08314	6.24323	6.16858	6.10509	6.70247	accn=NULL class=mRNAlike lncRNA name=vega lncRNA ref=GENCODE transcriptId=OTTHUMT00000053625 cpcScore=-1,0254600 cnci=-0,1907299 gene:OTTHUMG00000020483	OTTHUMT00000053625	RP11-410K21,2	0.802236	4.41953	1.00156	-2.48165	1.1451
TC15002756,hg,1	6.62256	7.10005	6.84314	7.86721	8.72098	6.26428	6.53162	6.48299	6.59733	7.31175	Homo sapiens golgin A8 family, member A (GOLGA8A), transcript variant 1, mRNA,	NM_181077	GOLGA8A	0.954624	4.2927	1.78303	-2.48138	0.248493
TC09002866,hg,1	6.78166	6.52384	6.37959	7.62508	6.45266	6.51434	6.52686	6.85001	6.92273	6.13878	accn=U18236 class=mRNAlike lncRNA name=NULL ref=H-invitational v7,5 transcriptId=HIT000218439 cpcScore=1,0462700 cnci=-0,0801625	U18236	ABCA2	0.797454	-0.683428	1.95977	-2.48115	1.00942
TC11003279,hg,1	12.2869	11.6936	11.519	12.0163	12.2576	11.3673	11.2907	11.5563	11.6253	11.4305	accn=AJ303364 class=mRNAlike lncRNA name=NULL ref=H-invitational v7,5 transcriptId=HIT000246888 cpcScore=1,6105800 cnci=-0,3331473	AJ303364	SYTL2	3.01016	0.94765	0.384067	-2.47978	-0.902492
TC05001253,hg,1	6.45277	6.02304	6.05535	6.95946	6.30157	5.91498	6.16474	6.06336	6.06009	5.94416	Homo sapiens piRNA piR-36234, complete sequence,	DQ598168		0.586991	0.3039	1.16918	-2.47963	0.136065
TC05001255,hg,1	6.45277	6.02304	6.05535	6.95946	6.30157	5.91498	6.16474	6.06336	6.06009	5.94416	Homo sapiens piRNA piR-36234, complete sequence,	DQ598168		0.586991	0.3039	1.16918	-2.47963	0.136065
TC08001940,hg,1	10.7548	10.6106	10.1814	11.2769	10.9002	10.4795	9.97749	10.0382	10.3627	10.2979	accn=AB037837 class=mRNAlike lncRNA name=Human lncRNA ref=JounralRNA transcriptId=3980 cpcScore=20,8117000 cnci=-0,1063368	AB037837	CHD7	2.47514	0.822623	2.19481	-2.47928	-0.704966
TC12002701,hg,1	6.12065	6.48824	5.97181	6.05298	4.96959	6.46925	6.04541	5.78099	5.2514	4.93305	accn=AL833464 class=mRNAlike lncRNA name=Human lncRNA ref=JounralRNA transcriptId=1258 cpcScore=-1,1410700 cnci=-0,3350823	AL833464	LOC283357	0.418709	-2.56225	-0.0813013	-2.47906	1.15274
TC12003109,hg,1	14.7943	15.1712	15.0178	14.2923	14.8194	13.9728	14.779	14.786	13.7272	14.2907	accn=NR_031766 class=lncRNA name= ref=RefGeneNoncode transcriptId=NR_031766 cpcScore=5,3886700 cnci=-0,1305662	NR_031766	TESC	4.26879	0.539521	-2.66347	-2.47876	0.206678
TC01000191,hg,1	4.81436	4.2447	4.67885	3.78209	4.95138	3.32193	4.07785	3.9251	3.75246	4.08654	ncrna:novel chromosome:GRCh38:1:15542165:15542304:1 gene:ENSG00000251866 gene_biotype:snoRNA transcript_biotype:snoRNA	ENST00000516057		-0.306418	1.79622	-2.49507	-2.47873	-2.00793
TC18000333,hg,1	4.3116	4.16629	4.0831	4.57971	4.15636	3.55165	4.19043	3.68096	3.57863	4.08546	Homo sapiens piRNA piR-32159, complete sequence,	DQ582047		-0.361075	0.774882	0.101716	-2.47814	-0.847357
TC12002285,hg,1	9.12105	8.88587	8.75484	8.82209	7.80858	8.52722	8.86756	8.41309	9.17242	7.88303	accn=CR749601 class=mRNAlike lncRNA name=Human lncRNA ref=JounralRNA transcriptId=5397 cpcScore=-1,2036900 cnci=-0,4510099	CR749601	ETNK1	1.65783	-2.40416	-0.0484392	-2.47793	-0.714024
TC19000336,hg,1	4.30434	3.98873	3.52435	4.22873	3.84657	3.71886	3.71811	3.32193	3.55588	3.51745	ncrna:novel chromosome:GRCh38:19:17457257:17457357:1 gene:ENSG00000222805 gene_biotype:miRNA transcript_biotype:miRNA	ENST00000410873		-0.477869	0.0911261	0.68359	-2.47754	-0.771122
TC10000505,hg,1	6.6197	6.4565	6.50834	4.26287	7.14653	3.87068	6.41274	5.63607	5.13958	6.03753	Homo sapiens piRNA piR-34827, complete sequence,	DQ596761		0.416985	3.36574	-7.18674	-2.47406	-2.49038
TC03002279,hg,1	5.43674	5.63826	5.68897	5.79362	6.15465	5.03655	5.18313	5.06387	5.09236	5.281	accn=NULL class=lincRNA name=Human lincRNA ref=Scripture Reconstruction LincRNAs By Luo transcriptId=linc_luo_1572 cpcScore=-1,6171800 cnci=-0,3131021	linc_luo_1572		0.253477	1.64743	0.282621	-2.47328	-0.38975
TC04002517,hg,1	11.0379	12.1699	11.9416	11.1191	11.6594	11.0734	11.3161	11.4647	11.3303	10.536	accn=AF049126 class=mRNAlike lncRNA name=NULL ref=H-invitational v7,5 transcriptId=HIT000064173 cpcScore=1,4308300 cnci=-0,3322806	AF049126	UGDH	2.86151	-0.127103	-1.35483	-2.47241	1.37502
TC02001235,hg,1	7.04617	6.89613	6.56563	7.43967	7.28644	6.19699	6.5037	6.5294	6.7916	6.8166	Homo sapiens phosphoinositide kinase, FYVE finger containing (PIKFYVE), transcript variant 4, mRNA,	NM_001178000	PIKFYVE	0.856293	1.39443	1.01439	-2.46997	-1.01115
TC02001286,hg,1	7.97823	7.6525	7.63206	7.42802	8.63699	6.47721	7.5828	6.77726	7.20448	7.76997	ncrna:novel chromosome:GRCh38:2:217176498:217176582:1 gene:ENSG00000251849 gene_biotype:miRNA transcript_biotype:miRNA	ENST00000516040		1.16656	2.89241	-1.44267	-2.46956	-2.08911
TC10002020,hg,1	4.16302	4.24534	4.09071	5.01345	4.58885	3.66154	3.86864	4.22924	3.9564	4.1374	accn=NULL class=mRNAlike lncRNA name=vega lncRNA ref=GENCODE transcriptId=OTTHUMT00000047656 cpcScore=-1,2043100 cnci=-0,4310249 gene:OTTHUMG00000017999	OTTHUMT00000047656	CHEK2P5	-0.292339	1.29742	1.2267	-2.46918	0.0349866
TC08002085,hg,1	5.59504	4.98011	4.49043	5.29467	5.01301	4.13286	4.92831	4.68922	5.13595	4.88333	linc-FAM91A1-3 chr8:+:124460170-124478254	TCONS_00015340-XLOC_006912		0.0242914	0.523981	-0.0573857	-2.46886	-1.60588
TC05002139,hg,1	7.39551	6.4271	7.20242	6.17659	7.59493	5.98928	6.7883	6.08416	5.91845	6.50898	Homo sapiens microRNA 1229 (MIR1229), microRNA,	NR_031598	MIR1229	0.768702	2.02031	-2.63934	-2.46822	-1.6379
TC01001692,hg,1	11.3075	11.3923	11.1892	11.9165	11.7882	10.9756	10.8476	10.8816	11.0194	11.1276	Homo sapiens zinc finger, BED-type containing 6 (ZBED6), mRNA,	NM_001174108	ZBED6	2.80778	1.27327	1.46998	-2.46744	-0.496139
TC13001007,hg,1	4.49259	4.6009	5.37234	4.49589	5.70236	3.49909	4.46648	4.45886	4.11809	4.57395	accn=U50538 class=mRNAlike lncRNA name=Human lncRNA ref=JounralRNA transcriptId=1047 cpcScore=-1,2125200 cnci=-0,5018403	U50538		-0.124568	2.80294	-1.85144	-2.4667	-0.687602
TC02003784,hg,1	4.4704	3.32193	3.87655	4.15261	3.71886	3.64598	3.45855	3.56024	3.32193	3.40434	linc-CPO-2 chr2:+:207731518-207733013	TCONS_00003084-XLOC_001822		-0.512701	-0.0590126	0.351383	-2.46501	-1.31981
TC11002538,hg,1	4.6799	5.04112	4.7235	5.14148	4.86751	4.05086	4.99236	4.63224	4.62392	4.52131	accn=NR_002777 class=lncRNA name= ref=RefGeneNoncode transcriptId=NR_002777 cpcScore=-0,2463670 cnci=-0,3893351	NR_002777	TRIM78P	-0.0579173	0.565825	-0.27055	-2.46432	0.494361
TC15001206,hg,1	6.66089	7.06686	7.02195	5.9318	7.34395	5.20879	6.49374	6.64799	6.52855	6.29582	Homo sapiens microRNA 3942 (MIR3942), microRNA,	NR_037507	MIR3942	0.730114	1.84112	-3.24657	-2.4641	-0.869849
TC05002063,hg,1	8.7222	8.61276	8.56604	9.31788	9.46339	8.16301	8.55012	8.40051	8.50072	8.57728	[retired]ncrna:miRNA chromosome:GRCh37:5:171866667:171866758:-1 gene:ENSG00000216127 gene_biotype:miRNA transcript_biotype:miRNA	ENST00000401308		1.6829	1.82219	0.949604	-2.46196	0.277836
TC11000192,hg,1	5.55112	5.43924	5.70641	6.69809	5.63381	6.69304	5.36847	5.2741	5.73814	4.57051	havana:known chromosome:GRCh38:11:11352426:11353307:1 gene:ENSG00000255351 gene_biotype:antisense transcript_biotype:antisense	ENST00000526867		0.355671	-1.33338	3.62505	-2.46177	2.35773
TC03000215,hg,1	6.67776	6.15056	6.3837	6.27772	7.21835	5.8477	6.1929	6.40643	5.97983	5.78768	ncrna:novel chromosome:GRCh38:3:41649256:41649337:1 gene:ENSG00000221337 gene_biotype:miRNA transcript_biotype:miRNA	ENST00000408410		0.62966	1.50653	-1.08988	-2.45543	0.921235
TC17001912,hg,1	6.04705	6.42866	6.41451	6.23195	6.45224	5.54597	5.48155	5.77108	5.98986	5.79526	Homo sapiens TNRC6C antisense RNA 1 (TNRC6C-AS1), long non-coding RNA,	NR_040071	TNRC6C-AS1	0.508487	0.985355	0.141306	-2.4541	-1.43964
TC16000232,hg,1	10.0703	10.2451	9.99454	10.722	12.216	11.9794	10.282	10.8249	9.83853	8.36732	Homo sapiens piRNA piR-45064, complete sequence,	DQ576952		2.45939	0.781776	1.75246	-2.45169	9.13461
TC16000233,hg,1	10.0703	10.2451	9.99454	10.722	12.216	11.9794	10.282	10.8249	9.83853	8.36732	Homo sapiens piRNA piR-45064, complete sequence,	DQ576952		2.45939	0.781776	1.75246	-2.45169	9.13461
TC16000318,hg,1	10.0703	10.2451	9.99454	10.722	12.216	11.9794	10.282	10.8249	9.83853	8.36732	Homo sapiens piRNA piR-45064, complete sequence,	DQ576952		2.45939	0.781776	1.75246	-2.45169	9.13461
TC16000950,hg,1	10.0703	10.2451	9.99454	10.722	12.216	11.9794	10.282	10.8249	9.83853	8.36732	Homo sapiens piRNA piR-45063, complete sequence,	DQ576951		2.45939	0.781776	1.75246	-2.45169	9.13461
TC16000951,hg,1	10.0703	10.2451	9.99454	10.722	12.216	11.9794	10.282	10.8249	9.83853	8.36732	Homo sapiens piRNA piR-45063, complete sequence,	DQ576951		2.45939	0.781776	1.75246	-2.45169	9.13461
TC16000952,hg,1	10.0703	10.2451	9.99454	10.722	12.216	11.9794	10.282	10.8249	9.83853	8.36732	Homo sapiens piRNA piR-45063, complete sequence,	DQ576951		2.45939	0.781776	1.75246	-2.45169	9.13461
TC16000953,hg,1	10.0703	10.2451	9.99454	10.722	12.216	11.9794	10.282	10.8249	9.83853	8.36732	Homo sapiens piRNA piR-45063, complete sequence,	DQ576951		2.45939	0.781776	1.75246	-2.45169	9.13461
TC16000954,hg,1	10.0703	10.2451	9.99454	10.722	12.216	11.9794	10.282	10.8249	9.83853	8.36732	Homo sapiens piRNA piR-45063, complete sequence,	DQ576951		2.45939	0.781776	1.75246	-2.45169	9.13461
TC16000955,hg,1	10.0703	10.2451	9.99454	10.722	12.216	11.9794	10.282	10.8249	9.83853	8.36732	Homo sapiens piRNA piR-45063, complete sequence,	DQ576951		2.45939	0.781776	1.75246	-2.45169	9.13461
TC16000956,hg,1	10.0703	10.2451	9.99454	10.722	12.216	11.9794	10.282	10.8249	9.83853	8.36732	Homo sapiens piRNA piR-45063, complete sequence,	DQ576951		2.45939	0.781776	1.75246	-2.45169	9.13461
TC16000957,hg,1	10.0703	10.2451	9.99454	10.722	12.216	11.9794	10.282	10.8249	9.83853	8.36732	Homo sapiens piRNA piR-45063, complete sequence,	DQ576951		2.45939	0.781776	1.75246	-2.45169	9.13461
TC09001084,hg,1	3.43	4.42031	4.10004	4.21379	3.6065	3.32193	3.4588	4.08538	3.48217	3.42311	Homo sapiens cDNA clone IMAGE:2988896,	BC021061		-0.485614	-0.0584635	0.0654025	-2.45119	0.32855
TC08000752,hg,1	3.61556	3.88945	4.27523	4.2425	4.20978	3.32193	3.728	3.46231	3.56266	3.59751	Homo sapiens microRNA 1205 (MIR1205), microRNA,	NR_031610	MIR1205	-0.4703	1.09377	0.285135	-2.45091	-0.204823
TC02002119,hg,1	6.56152	7.0147	6.17183	6.83348	7.01502	5.61513	6.493	6.34852	5.93709	6.63807	Homo sapiens uncharacterized LOC100506123 (LOC100506123), long non-coding RNA,	NR_040097	LOC100506123	0.704731	1.89669	-0.520012	-2.44928	-0.253454
TC08001567,hg,1	5.97453	6.786	5.86667	6.14024	6.47358	5.65606	5.64626	5.6078	5.77031	5.71275	Homo sapiens hyaluronan synthase 2 (HAS2), mRNA,	NM_005328	HAS2	0.48534	1.06496	0.124485	-2.44835	-0.370704
TC01000826,hg,1	7.68591	7.48235	7.62796	7.96806	7.52253	7.38551	7.20361	7.40734	7.43494	6.97725	Homo sapiens SH3-domain GRB2-like endophilin B1 (SH3GLB1), transcript variant 2, mRNA,	NM_001206651	SH3GLB1	1.14824	-0.211859	0.845055	-2.44823	-0.0696847
TC10002529,hg,1	6.12241	6.51534	5.95992	7.2835	8.36025	5.43744	6.4089	6.5469	6.32499	6.63356	accn=AL049231 class=mRNAlike lncRNA name=Human lncRNA ref=JounralRNA transcriptId=2460 cpcScore=-1,0989700 cnci=-0,4400210	AL049231		0.745762	4.36162	0.862067	-2.44757	2.33798
TC10002476,hg,1	8.85203	9.34473	8.87288	8.23053	8.39665	8.89619	8.63051	8.29101	7.94049	7.7142	accn=CR542055 class=mRNAlike lncRNA name=NULL ref=H-invitational v7,5 transcriptId=HIT000268924 cpcScore=5,2708500 cnci=-0,2158995	CR542055	PHYH	1.60934	-1.143	-1.36557	-2.44598	0.541935
TC08001135,hg,1	5.61033	5.10963	4.95128	6.42604	5.00342	5.24644	5.51545	5.2371	5.39686	5.02169	cdna:all chromosome:VEGA56:8:37734761:37737426:-1 Gene:OTTHUMG00000164036	OTTHUMT00000376897	RP11-863K10,7	0.217041	-0.697998	2.05428	-2.44597	0.676625
TC03002566,hg,1	12.9065	12.9917	12.8714	13.0931	12.7526	12.5886	12.8139	12.7261	12.7493	12.2075	accn=AX721161 class=mRNAlike lncRNA name=Human lncRNA ref=JounralRNA transcriptId=2063 cpcScore=0,0613389 cnci=-0,2911995	AX721161		3.47959	-0.483409	0.146005	-2.44305	0.608305
TC12000010,hg,1	9.49503	9.13282	9.07643	9.7012	8.98323	9.06554	8.91529	8.80605	9.32218	8.6846	Homo sapiens WNK lysine deficient protein kinase 1 (WNK1), transcript variant 4, mRNA,	NM_001184985	WNK1	1.87351	-0.606676	1.34209	-2.44111	-0.763858
TC03002463,hg,1	6.40388	6.00778	5.38571	6.01189	6.34601	5.29924	5.72418	5.47085	5.25523	5.78554	accn=AF143877 class=mRNAlike lncRNA name=Human lncRNA ref=JounralRNA transcriptId=1852 cpcScore=-0,8954120 cnci=-0,2805924	AF143877		0.399638	1.4924	-0.42987	-2.43956	-0.849943
TC0X001693,hg,1	7.18152	6.80104	6.53464	6.55217	5.73798	6.48751	6.81099	6.79257	6.40448	5.74833	accn=AK026716 class=mRNAlike lncRNA name=Human lncRNA ref=JounralRNA transcriptId=69 cpcScore=-1,0851600 cnci=-0,3155148	AK026716		0.725171	-2.2466	-1.18048	-2.43849	0.323528
TC12000263,hg,1	11.9193	12.4697	11.8071	12.3013	12.3938	11.5408	11.844	11.7484	11.3713	11.7995	Homo sapiens serine/threonine kinase 38 like (STK38L), mRNA,	NM_015000	STK38L	3.10477	1.19473	0.0771252	-2.43719	0.354896
TC11000548,hg,1	5.59537	5.57973	5.48657	6.26309	5.52042	5.53693	5.4807	5.40677	5.60405	5.01676	Homo sapiens secretoglobin, family 2A, member 1 (SCGB2A1), mRNA,	NM_002407	SCGB2A1	0.303615	-0.372763	1.48453	-2.43693	0.82268
TC18000540,hg,1	4.38871	3.87249	4.12847	4.68443	3.70405	4.13315	3.79994	3.93489	3.5336	3.61507	Homo sapiens microRNA 3591 (MIR3591), microRNA,	NR_039899	MIR3591	-0.38651	-0.660419	1.07268	-2.43588	-0.327886
TC09000637,hg,1	11.7484	11.5654	11.6586	12.1411	11.4803	11.5264	11.2717	11.2014	11.4504	11.1525	Homo sapiens uncharacterized LOC100129034 (LOC100129034), long non-coding RNA,	NR_027406	LOC100129034	2.9295	-0.311738	1.37668	-2.43573	-0.633676
TC06001365,hg,1	3.99823	3.97258	4.01218	5.08493	4.25241	3.68789	4.04834	3.86648	3.825	4.03964	ncrna:novel chromosome:GRCh38:6:26365476:26365552:-1 gene:ENSG00000215979 gene_biotype:miRNA transcript_biotype:miRNA	ENST00000401160		-0.343494	0.862615	1.7067	-2.43572	0.236101
TC06002993,hg,1	5.66139	5.5773	5.13777	5.7664	5.88604	5.02301	5.42644	5.04648	5.31664	5.13143	linc-WISP3-3 chr6:+:111599134-111599945	TCONS_00011355-XLOC_005426		0.236329	0.967893	0.313992	-2.43338	0.147407
TC0X001325,hg,1	12.6607	12.7186	12.5939	12.7661	12.5186	12.1803	12.5489	12.4098	12.6269	11.976	Homo sapiens lysosomal-associated membrane protein 2 (LAMP2), transcript variant C, mRNA,	NM_001122606	LAMP2	3.36078	-0.36337	0.00111409	-2.43329	0.270375
TC20001181,hg,1	4.31182	3.98691	3.76335	4.06348	4.1852	3.32193	3.474	3.73625	3.4343	3.72098	linc-DEFB115-1 chr20:+:26171624-26174582	TCONS_00027921-XLOC_013504		-0.466169	1.06065	-0.309385	-2.43307	-1.27047
TC19002491,hg,1	11.6215	11.2552	11.2082	11.0734	10.9322	11.2156	10.4559	10.8691	11.2582	10.2445	accn=M76743 class=mRNAlike lncRNA name=NULL ref=H-invitational v7,5 transcriptId=HIT000196381 cpcScore=0,2588640 cnci=-0,1440238	M76743	CEACAM1	2.70722	-1.12429	0.386237	-2.43306	-1.20002
TC01002798,hg,1	5.84321	4.71059	5.69869	6.52092	6.06707	5.2363	5.66211	5.09035	5.47425	5.45126	ncrna:novel chromosome:GRCh38:1:77391422:77391528:-1 gene:ENSG00000221664 gene_biotype:miRNA transcript_biotype:miRNA	ENST00000408737		0.314486	1.18226	1.71267	-2.43288	-0.133372
TC02000971,hg,1	4.01112	3.5435	4.01779	5.91124	3.74616	3.64607	4.05078	4.08372	4.52469	4.23734	[retired]ncrna:rRNA chromosome:GRCh37:2:162266065:162266181:1 gene:ENSG00000252564 gene_biotype:rRNA transcript_biotype:rRNA	ENST00000516755	RNA5SP108	-0.299723	-0.0981692	3.75909	-2.42993	-0.357695
TC02000867,hg,1	6.56903	7.14519	6.71701	6.91626	8.10145	5.73566	6.54966	6.36398	6.12568	6.95093	ncrna:novel chromosome:GRCh38:2:132523985:132524092:1 gene:ENSG00000221142 gene_biotype:miRNA transcript_biotype:miRNA	ENST00000408215		0.815872	3.60868	-0.667069	-2.42297	-0.186641
TC15000170,hg,1	4.76778	4.74329	4.59855	5.02208	4.65359	4.6532	4.81132	4.82544	4.65915	3.83534	Homo sapiens piRNA piR-56915, complete sequence,	DQ589803		-0.0885563	-0.711461	0.205508	-2.42229	2.07269
TC15000213,hg,1	4.76778	4.74329	4.59855	5.02208	4.65359	4.6532	4.81132	4.82544	4.65915	3.83534	Homo sapiens piRNA piR-56915, complete sequence,	DQ589803		-0.0885563	-0.711461	0.205508	-2.42229	2.07269
TC15001123,hg,1	4.76778	4.74329	4.59855	5.02208	4.65359	4.6532	4.81132	4.82544	4.65915	3.83534	Homo sapiens piRNA piR-46481, complete sequence,	DQ578369		-0.0885563	-0.711461	0.205508	-2.42229	2.07269
TC15001150,hg,1	4.76778	4.74329	4.59855	5.02208	4.65359	4.6532	4.81132	4.82544	4.65915	3.83534	Homo sapiens piRNA piR-46481, complete sequence,	DQ578369		-0.0885563	-0.711461	0.205508	-2.42229	2.07269
TC15001674,hg,1	6.68926	5.57592	6.58972	6.46435	6.06205	5.80505	7.44684	6.66004	5.78582	5.58931	Homo sapiens piRNA piR-32320, complete sequence,	DQ582208		0.619684	-0.846653	-2.13493	-2.42221	2.83093
TC15001707,hg,1	6.68926	5.57592	6.58972	6.46435	6.06205	5.80505	7.44684	6.66004	5.78582	5.58931	Homo sapiens piRNA piR-32320, complete sequence,	DQ582208		0.619684	-0.846653	-2.13493	-2.42221	2.83093
TC09001771,hg,1	6.10717	6.34552	6.13635	6.23519	6.10472	5.99414	5.79801	5.64918	5.7332	5.47761	Homo sapiens ectonucleoside triphosphate diphosphohydrolase 8 (ENTPD8), transcript variant 1, mRNA,	NM_001033113	ENTPD8	0.483435	-0.0430212	0.357693	-2.42094	-0.0457884
TC02004945,hg,1	4.66274	4.31533	4.47347	4.92134	4.22924	4.12506	4.07203	4.24785	4.23357	4.0576	havana_ig_gene:known chromosome:GRCh38:2:89213423:89213928:-1 gene:ENSG00000244575 gene_biotype:IG_V_gene transcript_biotype:IG_V_gene	ENST00000498435	IGKV1-27	-0.230798	-0.175698	0.830825	-2.42044	-0.912068
TC20001234,hg,1	11.422	11.1842	10.7604	11.2743	11.1292	9.9184	11.2026	11.0339	11.6107	10.888	accn=Z25430 class=mRNAlike lncRNA name=NULL ref=H-invitational v7,5 transcriptId=HIT000326711 cpcScore=0,9702130 cnci=-0,2649334	Z25430	STK4	2.71959	0.369592	-0.638221	-2.42028	-0.912059
TC10002322,hg,1	8.84626	8.87025	8.23181	8.99942	7.69889	8.67327	8.65857	8.39791	8.35721	7.86445	accn=NR_027141 class=lncRNA name= ref=RefGeneNoncode transcriptId=NR_027141 cpcScore=9,4926200 cnci=-0,3375438	NR_027141	FAM45B	1.58462	-2.01818	0.732592	-2.42012	0.450426
TC01003101,hg,1	5.25352	5.16538	4.95465	5.73703	4.76659	4.52188	4.88316	4.91288	4.51013	5.099	Homo sapiens cDNA FLJ34374 fis, clone FEBRA2017502,	uc001enh		0.0534915	0.267657	0.655615	-2.41889	-1.21429
TC01002720,hg,1	4.35514	4.33666	4.3657	4.74868	4.47088	3.88888	4.04925	3.95545	4.09737	4.03375	havana:known chromosome:GRCh38:1:60659631:60825584:-1 gene:ENSG00000231252 gene_biotype:lincRNA transcript_biotype:lincRNA	ENST00000423403	LOC101926964	-0.276761	0.645868	0.682299	-2.41652	-0.603855
TC10000441,hg,1	5.89428	5.74673	6.65302	6.22239	5.94021	4.53658	5.21292	6.20926	5.33634	6.1671	[retired]ncrna:snoRNA chromosome:GRCh37:10:73085085:73085188:1 gene:ENSG00000238918 gene_biotype:snoRNA transcript_biotype:snoRNA	ENST00000459444		0.410081	1.52775	-0.928082	-2.41647	-2.93748
TC15002477,hg,1	6.37042	6.77106	6.22857	7.3691	9.15695	5.52382	5.57778	5.90905	5.44499	7.53727	linc-GOLGA8B-1 chr15:-:34837098-34875898	TCONS_l2_00009013-XLOC_l2_004873		0.757574	6.96451	1.50143	-2.41632	-1.40299
TC01006025,hg,1	7.65525	7.14583	7.55648	7.3578	6.55174	7.01525	7.09785	7.36052	7.14068	6.51944	accn=AK093982 class=mRNAlike lncRNA name=Human lncRNA ref=JounralRNA transcriptId=837 cpcScore=-1,2600600 cnci=-0,4472134	AK093982	DENND1B	1.00417	-1.67936	-0.48349	-2.41599	-0.648151
TC01000593,hg,1	9.07013	9.30808	8.74365	9.63303	7.94599	9.08278	8.92803	8.72911	9.14844	8.28714	Homo sapiens cytochrome P450, family 4, subfamily X, polypeptide 1 (CYP4X1), mRNA,	NM_178033	CYP4X1	1.77296	-2.35919	1.67497	-2.41584	-0.0144869
TC04001836,hg,1	5.10504	4.40144	4.00543	4.53465	4.34375	3.99755	4.56576	4.47322	4.06121	3.98376	cdna:all chromosome:VEGA56:4:189288677:189291336:-1 Gene:OTTHUMG00000161909	OTTHUMT00000366363	RP11-706F1,2	-0.224916	-0.15489	-0.912377	-2.41565	0.15395
TC12003194,hg,1	8.61421	8.0903	8.5337	9.96433	9.37402	8.34287	8.33571	8.34007	8.5776	8.69167	linc-DDX51 chr12:-:132642561-132642945	TCONS_00021012-XLOC_010274		1.68234	1.8308	3.0286	-2.41533	0.180866
TC0X001738,hg,1	6.93171	7.00813	7.03351	7.08664	6.42788	5.80162	5.87538	6.30637	6.43034	6.9878	linc-ZC3H12B-1 chrX:+:64588723-64618554	TCONS_00017189-XLOC_008001		0.760924	0.691242	0.405981	-2.41395	-4.42466
TC03003415,hg,1	11.6721	11.5524	11.4897	11.3845	11.4524	11.0825	11.3051	11.0745	11.0438	10.8945	Homo sapiens receptor-like tyrosine kinase (RYK), transcript variant 1, mRNA,	NM_001005861	RYK	2.83072	0.0129976	-0.568384	-2.41334	-0.4023
TC07001415,hg,1	14.4479	14.7877	14.2538	14.8263	14.9349	13.7212	13.9841	14.0214	14.3689	14.4059	Homo sapiens piRNA piR-37938, complete sequence,	DQ599872		4.1847	1.49563	0.75177	-2.41322	-1.26518
TC01001436,hg,1	6.93308	6.33804	7.25221	6.25373	7.83743	6.23195	6.89564	6.12552	5.79743	6.20099	ncrna:known chromosome:GRCh38:1:164639565:164639671:1 gene:ENSG00000207082 gene_biotype:snRNA transcript_biotype:snRNA	ENST00000384354	RNU6-171P	0.758792	2.20641	-2.17858	-2.41296	0.595562
TC05001972,hg,1	5.38685	4.91044	4.77211	3.68977	5.13368	3.76782	4.73132	4.33283	4.17125	4.17041	Homo sapiens microRNA 3141 (MIR3141), microRNA,	NR_036094	MIR3141	-0.155132	1.00923	-3.72658	-2.41279	-1.31499
TC03000875,hg,1	5.55925	5.37749	5.18406	5.77005	5.19	4.73902	5.25973	4.88138	4.4266	5.39857	Homo sapiens microRNA 16-2 (MIR16-2), microRNA,	NR_029525	MIR16-2	0.140405	0.788399	0.0656976	-2.41186	-1.32116
TC13000620,hg,1	4.15818	4.70383	4.29803	4.29073	4.25652	3.32193	3.91811	4.05222	4.01529	4.04424	Homo sapiens cDNA FLJ36347 fis, clone THYMU2006965,	uc001uzi		-0.331234	0.761487	-0.683301	-2.41026	-1.22612
TC09002239,hg,1	4.01455	3.44922	3.86324	4.07165	3.32193	3.32193	3.4122	3.54634	3.32193	3.32193	accn=X64979 class=mRNAlike lncRNA name=Human lncRNA ref=JounralRNA transcriptId=4254 cpcScore=2,1732100 cnci=-0,1722357	X64979	OR1J4	-0.568996	-0.395892	0.264081	-2.40952	-1.18349
TC05000967,hg,1	5.89372	6.0824	6.01319	6.28027	5.91553	5.56718	5.29335	5.48465	5.96504	5.50079	Homo sapiens cytoplasmic polyadenylation element binding protein 4 (CPEB4), mRNA,	NM_030627	CPEB4	0.413691	0.190709	1.16143	-2.40837	-1.34876
TC05000382,hg,1	14.0489	13.7427	13.6828	14.8719	14.2384	14.2605	13.2793	13.5451	13.9745	13.3916	Homo sapiens clone Huh7-12 actin-like mRNA, partial sequence,	HM358977		3.97749	0.140166	3.21112	-2.40698	0.25109
TC13000788,hg,1	4.14354	4.01616	4.28255	3.32193	4.13143	3.32193	3.78847	3.32193	3.32193	3.32193	ncrna:known chromosome:GRCh38:13:94025470:94025598:-1 gene:ENSG00000212559 gene_biotype:rRNA transcript_biotype:rRNA	ENST00000391257	RNA5SP35	-0.511061	0.634087	-2.08233	-2.4069	-1.05822
TC01000009,hg,1	3.54241	3.44143	4.21681	4.65461	3.95205	3.44924	3.44079	4.07637	3.49353	3.43847	Homo sapiens olfactory receptor, family 4, subfamily F, member 29 (OR4F29), mRNA,	NM_001005221	OR4F29	-0.478901	0.550017	1.29086	-2.40676	0.807517
TC05001089,hg,1	3.54241	3.44143	4.21681	4.65461	3.95205	3.44924	3.44079	4.07637	3.49353	3.43847	Homo sapiens olfactory receptor, family 4, subfamily F, member 29 (OR4F29), mRNA,	NM_001005221	OR4F29	-0.478901	0.550017	1.29086	-2.40676	0.807517
TC01002877,hg,1	4.84438	4.56015	4.73488	4.60876	4.78945	3.78615	5.03147	4.46001	4.27204	4.31559	ncrna:known chromosome:GRCh38:1:93488333:93488452:-1 gene:ENSG00000212601 gene_biotype:rRNA transcript_biotype:rRNA	ENST00000391299	RNA5SP53	-0.14023	0.658563	-1.63095	-2.40659	0.201645
TC02001836,hg,1	5.36459	4.70779	4.70691	6.55029	5.50457	4.94527	5.00823	4.96809	4.97694	5.23442	ncrna:novel chromosome:GRCh38:2:50696172:50696262:-1 gene:ENSG00000216191 gene_biotype:miRNA transcript_biotype:miRNA	ENST00000401372		0.147889	1.14977	2.94616	-2.40568	0.256893
TC12002460,hg,1	3.32193	4.52226	3.7205	4.4788	3.32193	3.32193	3.48607	3.53382	3.32193	3.68542	accn=AF086474 class=mRNAlike lncRNA name=Human lncRNA ref=JounralRNA transcriptId=4449 cpcScore=-0,8227250 cnci=-0,1849708	AF086474		-0.522027	-0.0122633	1.204	-2.40541	-0.497301
TC16000175,hg,1	7.56188	6.94409	7.17467	5.22665	8.18769	5.42857	7.16457	6.57988	5.79933	6.43678	Homo sapiens microRNA 365a (MIR365A), microRNA,	NR_029854	MIR365A	0.786849	2.99843	-6.2387	-2.40498	-0.576588
TC0X000805,hg,1	8.69693	9.00043	8.92016	8.50524	8.27573	8.30372	8.27405	8.77346	8.3614	7.87662	Homo sapiens arylsulfatase D (ARSD), mRNA,	NM_001669	ARSD	1.60139	-0.903756	-0.894353	-2.40396	-0.144056
TC15001262,hg,1	4.2179	4.48261	4.88454	4.54591	4.30274	4.10934	3.93481	4.11126	4.2587	3.74999	Homo sapiens microRNA 627 (MIR627), microRNA,	NR_030357	MIR627	-0.263332	-0.188768	0.301321	-2.402	-0.541338
TC08002053,hg,1	5.29717	5.29094	5.93855	6.1762	5.71586	5.05572	5.03079	5.33508	4.527	5.47814	accn=NULL class=lincRNA name=Human lincRNA ref=Scripture Reconstruction LincRNAs By Luo transcriptId=linc_luo_358 cpcScore=-1,3773600 cnci=-0,2661465	linc_luo_358		0.230617	1.36761	0.845531	-2.39899	-0.648724
TC11000611,hg,1	7.32685	7.19611	7.55335	8.07599	7.77514	7.21723	7.1857	6.94861	7.45415	7.00608	Homo sapiens protein phosphatase 2, regulatory subunit B, beta (PPP2R5B), mRNA,	NM_006244	PPP2R5B	1.10571	0.654946	1.66625	-2.39891	0.131819
TC01002501,hg,1	5.41412	5.6205	5.29188	5.85934	6.66546	4.53372	5.95976	5.71047	4.96017	5.49811	ncrna:novel chromosome:GRCh38:1:24227917:24228030:1 gene:ENSG00000221032 gene_biotype:miRNA transcript_biotype:miRNA	ENST00000408105		0.303338	2.79509	-1.17276	-2.39795	2.30943
TC11000738,hg,1	6.03477	6.11871	5.97641	7.2904	6.62781	5.8444	5.96759	5.6739	6.21628	6.19266	Homo sapiens keratin associated protein 5-10 (KRTAP5-10), mRNA,	NM_001012710	KRTAP5-10	0.58662	1.33239	2.64076	-2.39676	-0.142195
TC17000876,hg,1	4.49777	4.48516	4.80842	5.39248	4.43805	3.45501	4.92205	4.54136	4.87648	4.73123	Homo sapiens small nucleolar RNA, C/D box 1B (SNORD1B), small nucleolar RNA,	NR_004396	SNORD1B	-0.107253	0.496	0.310596	-2.39652	-0.798227
TC11001680,hg,1	7.21446	5.19932	7.08444	4.02691	7.0997	4.81129	6.26123	5.13588	4.86621	5.41148	Homo sapiens piRNA piR-56572, complete sequence,	DQ589460		0.374024	2.29004	-6.72726	-2.39615	-2.88867
TC0Y000160,hg,1	4.40088	5.37801	5.29698	4.21	5.21059	3.65094	4.19062	4.24572	4.53854	4.41101	Homo sapiens clone 136c08 anti-tetanus toxoid immunoglobulin light chain variable region (IGL@) mRNA, partial cds,	uc022cjh		-0.134784	1.59384	-1.75676	-2.39615	-1.85761
TC0Y000287,hg,1	11.1926	11.6674	11.2456	11.0391	11.3293	10.7427	11.3396	11.6037	10.8008	10.467	accn=CR597100 class=mRNAlike lncRNA name=NULL ref=H-invitational v7,5 transcriptId=HIT000276295_04 cpcScore=-1,2192300 cnci=-0,1666457	CR597100		2.76381	-0.104654	-1.7201	-2.39556	1.97981
TC12000295,hg,1	9.75303	10.152	9.79045	9.86507	10.2144	9.51059	9.74828	9.82393	9.13282	9.27058	Homo sapiens KIAA1551 (KIAA1551), mRNA,	NM_018169	KIAA1551	2.14026	0.759642	-0.703788	-2.3952	1.47354
TC03001530,hg,1	5.54731	7.0215	7.4562	8.55191	9.41244	6.24179	6.24875	6.18296	6.96898	7.53177	ncrna:novel chromosome:GRCh38:3:66003839:66003940:-1 gene:ENSG00000202071 gene_biotype:misc_RNA transcript_biotype:misc_RNA	ENST00000365201		0.989924	5.89836	4.23187	-2.39483	0.924505
TC09002827,hg,1	10.4386	10.4837	10.2528	10.5273	10.6586	9.5888	10.3077	10.0486	10.1121	10.1407	linc-OBP2B chr9:-:136125806-136126767	TCONS_00016890-XLOC_007880		2.37326	1.03393	-0.364872	-2.39377	-0.389136
TC11002095,hg,1	5.91231	6.16677	5.78171	6.25646	5.71645	5.51042	5.72336	5.65668	5.79877	5.47085	Homo sapiens glycerophosphodiester phosphodiesterase domain containing 5 (GDPD5), mRNA,	NM_030792	GDPD5	0.413797	-0.185766	0.512977	-2.39312	-0.212649
TC05000350,hg,1	5.92962	6.21456	5.53769	4.70434	4.65465	5.95691	5.24658	5.75951	3.82768	4.24976	cdna:all chromosome:VEGA56:5:73446357:73446984:1 Gene:OTTHUMG00000160932	OTTHUMT00000362997	RP11-79P5,2	0.154609	-2.15683	-2.73766	-2.39281	1.28725
TC07002219,hg,1	6.17359	6.11784	7.23954	7.00762	6.66063	6.10905	5.97535	6.27297	5.97699	6.13242	accn=BC028376 class=mRNAlike lncRNA name=Human lncRNA ref=JounralRNA transcriptId=3682 cpcScore=-0,8769560 cnci=-0,2319505	BC028376		0.662772	0.773529	0.877249	-2.39247	-0.515947
TC01004606,hg,1	4.54257	4.13011	4.69898	5.45016	4.15542	4.25609	4.30434	4.36697	3.92856	4.36316	linc-AMPD2 chr1:+:110138846-110140403	TCONS_00000270-XLOC_000337		-0.19312	-0.0681966	1.56807	-2.39246	-0.520314
TC09001990,hg,1	4.70914	4.79279	3.6484	5.45988	4.90059	3.68504	5.01126	5.1733	4.72525	4.49918	linc-CBWD3-3 chr9:+:70843566-70844228	TCONS_00015686-XLOC_007388		-0.0876105	0.960905	0.364661	-2.3911	2.38803
TC10002664,hg,1	6.59265	5.50079	5.67993	4.47246	6.39329	4.51123	5.80102	5.51898	4.30438	5.32004	accn=NULL class=lncRNA name= ref=UCSCGeneNoncode transcriptId=uc001jku,2 cpcScore=4,3795200 cnci=-0,3078766	uc001jku		0.241447	2.08194	-5.03111	-2.38974	-0.971264
TC16000441,hg,1	5.2148	5.59913	5.71979	6.41326	6.59483	4.87781	5.5419	5.46252	5.23421	5.7057	Homo sapiens clone IMAGE:111705 mRNA sequence,	AF143871	LOC101927272	0.340751	2.64712	0.934866	-2.38941	0.916885
TC01001348,hg,1	6.69664	6.32541	6.07269	6.07179	5.75483	6.4375	5.66771	5.65736	5.21814	5.46471	Homo sapiens interferon, gamma-inducible protein 16 (IFI16), transcript variant 1, mRNA,	NM_001206567	IFI16	0.474341	-0.867406	-0.0565491	-2.38772	-1.06796
TC12001445,hg,1	9.45203	9.59485	9.63892	9.78831	9.19859	9.17648	9.39818	9.38711	9.06307	8.9776	Homo sapiens ankyrin repeat and SOCS box containing 8 (ASB8), mRNA,	NM_024095	ASB8	1.98319	-0.448913	0.0722644	-2.38729	0.237068
TC09002392,hg,1	3.33691	4.45114	3.83222	4.70545	4.55045	3.32193	3.9995	4.22873	4.15096	3.63803	accn=U54734 class=mRNAlike lncRNA name=NULL ref=H-invitational v7,5 transcriptId=HIT000220323 cpcScore=-1,3280300 cnci=-0,5194515	U54734		-0.368805	1.26841	0.902978	-2.38728	2.47694
TC17002145,hg,1	10.4818	10.2922	10.0026	10.7319	10.3221	9.42846	9.82063	9.93895	10.4719	10.1817	accn=U38658 class=mRNAlike lncRNA name=NULL ref=H-invitational v7,5 transcriptId=HIT000219599 cpcScore=2,2564000 cnci=-0,1659729	U38658	SUPT6H	2.33445	0.697044	0.898346	-2.38415	-1.89321
TC12002369,hg,1	6.53189	6.09895	6.73821	6.21048	5.13074	6.29738	5.33525	5.96504	5.75483	5.35377	accn=BC073920 class=mRNAlike lncRNA name=Human lncRNA ref=JounralRNA transcriptId=4405 cpcScore=-1,0085200 cnci=-0,2773458	BC073920	LOC100652999	0.477294	-2.1784	0.358235	-2.38395	-2.3986
TC02000997,hg,1	4.52458	3.91301	5.1013	5.75364	5.05145	4.16379	5.02273	4.56294	4.62279	4.55367	Homo sapiens microRNA 4774 (MIR4774), microRNA,	NR_039933	MIR4774	-0.0584909	1.00095	1.38474	-2.3834	1.05755
TC10001674,hg,1	8.84177	8.89362	8.39726	9.45675	8.68787	8.43262	8.64877	8.56742	8.90259	8.4165	Homo sapiens coiled-coil domain containing 186 (CCDC186), mRNA,	NM_018017	CCDC186	1.70015	-0.0981482	1.45053	-2.38326	0.180129
TC16001091,hg,1	6.00778	6.15169	7.1353	6.41744	6.91036	5.2734	5.97181	5.68236	6.10139	6.27244	ncrna:novel chromosome:GRCh38:16:47313027:47313121:-1 gene:ENSG00000222767 gene_biotype:misc_RNA transcript_biotype:misc_RNA	ENST00000410835		0.585781	2.02785	-0.408023	-2.38287	-1.97339
TC03002349,hg,1	10.3602	10.3743	10.28	10.9572	9.82656	10.8571	9.8535	10.3743	9.94284	9.4034	accn=BC127261 class=mRNAlike lncRNA name=NULL ref=H-invitational v7,5 transcriptId=HIT000389239 cpcScore=3,1462200 cnci=-0,0817760	BC127261	PRKCD	2.35964	-1.6193	1.90148	-2.38252	1.24412
TC09001249,hg,1	4.88946	3.80161	4.07461	3.47344	3.99116	3.4459	4.3148	3.708	3.35171	3.50379	Homo sapiens piRNA piR-59248, complete sequence,	DQ592136		-0.44116	0.000650913	-2.76753	-2.38197	-0.92566
TC06000387,hg,1	4.74716	4.45542	4.55456	3.67233	4.5436	3.7699	4.00749	3.99244	3.32193	3.80361	havana:known chromosome:GRCh38:6:31883761:31884054:1 gene:ENSG00000237080 gene_biotype:antisense transcript_biotype:antisense	ENST00000434689	EHMT2-AS1	-0.339767	0.80666	-2.45407	-2.38128	-1.17171
TC03000892,hg,1	5.45996	5.99882	5.66441	5.74998	5.44038	5.3453	5.27755	5.27644	5.08039	5.08438	Homo sapiens serpin peptidase inhibitor, clade I (neuroserpin), member 1 (SERPINI1), transcript variant 2, mRNA,	NM_001122752	SERPINI1	0.254682	-0.0539887	0.139181	-2.38092	-0.135098
TC02003864,hg,1	4.79922	4.19726	4.66274	3.71396	3.95649	3.93455	3.91104	3.89588	3.42278	3.58935	linc-MRPL44 chr2:+:224370193-224375651	TCONS_00003117-XLOC_001881		-0.373726	-0.450297	-1.95168	-2.3806	-1.74774
TC02002849,hg,1	4.24173	4.45624	4.82903	5.53886	5.31719	4.08227	4.79565	4.65912	4.90906	4.37162	ncrna:known chromosome:GRCh38:2:229937814:229937882:-1 gene:ENSG00000252333 gene_biotype:snRNA transcript_biotype:snRNA	ENST00000516524	RNU6-964P	-0.0616913	1.3386	1.3113	-2.38034	1.81355
TC14000525,hg,1	3.82136	3.99389	4.09685	3.78947	3.39827	3.32193	4.17615	3.43988	3.32193	3.32193	Homo sapiens piRNA piR-47730, complete sequence,	DQ579618		-0.523225	-0.557178	-1.20937	-2.37872	0.026432
TC06001281,hg,1	10.0153	10.2647	10.2319	10.1913	9.82193	9.697	9.67306	9.66395	9.70944	9.56725	Homo sapiens RAN binding protein 9 (RANBP9), mRNA,	NM_005493	RANBP9	2.21007	-0.218586	0.209285	-2.37817	-0.913334
TC14001159,hg,1	7.16896	6.79833	6.42011	7.69063	6.95331	6.62305	6.38134	6.57268	6.90145	6.67518	Homo sapiens autophagy related 14 (ATG14), mRNA,	NM_014924	ATG14	0.861583	0.414265	2.12623	-2.37813	-0.892312
TC05001562,hg,1	7.59439	7.42608	7.91721	9.68928	9.01978	7.67151	8.41124	7.80941	7.86845	8.18147	ncrna:novel chromosome:GRCh38:5:85528044:85528134:-1 gene:ENSG00000215953 gene_biotype:miRNA transcript_biotype:miRNA	ENST00000401134		1.45003	2.37652	3.12519	-2.37807	2.55282
TC06002739,hg,1	6.03513	5.88583	6.10362	6.88572	5.7655	5.77192	5.6486	5.62084	5.83627	5.85889	accn=NR_027692 class=lncRNA name= ref=RefGeneNoncode transcriptId=NR_027692 cpcScore=9,8051500 cnci=-0,1042367	NR_027692	PHF1	0.476054	-0.0267161	1.99099	-2.37795	-1.20092
TC02005039,hg,1	4.73577	5.07469	4.9504	5.00893	4.61014	4.04852	4.54136	4.71574	4.80447	4.467	Homo sapiens lysozyme G-like 1 (LYG1), mRNA,	NM_174898	LYG1	-0.0715531	0.0408644	-0.204831	-2.37754	-0.899908
TC03000214,hg,1	9.89451	10.3174	9.64267	10.3527	10.2394	9.7121	9.73274	9.61458	9.67051	9.56108	Homo sapiens catenin (cadherin-associated protein), beta 1, 88kDa (CTNNB1), transcript variant 2, mRNA,	NM_001098209	CTNNB1	2.2052	0.651348	0.873464	-2.3746	0.542914
TC05002636,hg,1	3.94502	3.96746	3.86952	3.62631	4.49833	3.39312	3.32193	3.32193	3.32193	3.34956	linc-SLC25A48-2 chr5:+:134601126-134603585	TCONS_00010097-XLOC_004562		-0.527324	1.54393	-0.564423	-2.37362	-0.590326
TC11000956,hg,1	6.24618	5.3854	5.96137	6.40522	5.58938	5.67316	5.41225	5.62609	5.79419	5.39187	Homo sapiens baculoviral IAP repeat containing 3 (BIRC3), transcript variant 1, mRNA,	NM_001165	BIRC3	0.391465	-0.499342	1.26049	-2.37237	-1.23477
TC05000431,hg,1	8.13333	8.29269	8.03506	8.65364	8.40577	8.06558	8.09788	7.81513	7.93242	7.69323	Homo sapiens RAS p21 protein activator (GTPase activating protein) 1 (RASA1), transcript variant 1, mRNA,	NM_002890	RASA1	1.43067	0.359432	1.01086	-2.37213	0.862273
TC11000638,hg,1	5.95393	5.47615	5.64113	5.45938	6.10948	5.12102	5.60112	5.01516	5.05037	5.22214	Homo sapiens microRNA 4489 (MIR4489), microRNA,	NR_039709	MIR4489	0.266027	1.20706	-0.989353	-2.37051	-0.478456
TC15001959,hg,1	5.38223	4.93508	5.46572	3.32193	6.45608	3.69462	4.60027	4.19351	3.57645	4.54382	Homo sapiens piRNA piR-52828, complete sequence,	DQ585716		-0.107895	3.741	-5.14008	-2.36855	-1.76893
TC01005844,hg,1	10.7961	10.8212	10.7416	11.4362	11.7843	10.1541	10.3977	10.7776	10.5178	10.8513	accn=BC127910 class=mRNAlike lncRNA name=NULL ref=H-invitational v7,5 transcriptId=HIT000389528 cpcScore=1,8783700 cnci=-0,0741784	BC127910	PBXIP1	2.62403	2.39782	0.832922	-2.36699	-0.00215769
TC02001482,hg,1	7.18052	6.73681	6.65158	6.30806	7.2807	5.73647	6.69039	6.65809	6.48349	6.33671	ncrna:known chromosome:GRCh38:2:241584968:241585075:1 gene:ENSG00000207186 gene_biotype:rRNA transcript_biotype:rRNA	ENST00000384457	RNA5SP122	0.768085	1.31527	-2.24713	-2.36692	-0.473245
TC12000057,hg,1	4.33955	4.0652	5.11963	4.07969	3.36511	3.71052	4.65037	4.04296	3.71431	3.63016	Homo sapiens piRNA piR-47601, complete sequence,	DQ579489		-0.345161	-1.55169	-1.95762	-2.36618	-0.688549
TC01000934,hg,1	7.01407	6.89993	6.94791	7.53762	6.60656	6.75377	6.78639	6.6009	6.8959	6.50857	Homo sapiens syntaxin binding protein 3 (STXBP3), mRNA,	NM_007269	STXBP3	0.878252	-0.598389	1.28857	-2.36367	-0.409013
TC06002222,hg,1	4.53519	4.52396	4.49212	4.74882	4.04409	4.19503	4.35708	4.28795	4.25248	3.87203	Homo sapiens retinoic acid early transcript 1L (RAET1L), mRNA,	NM_130900	RAET1L	-0.231791	-0.781638	0.249197	-2.36169	-0.0026626
TC12002446,hg,1	8.31189	7.99498	7.93336	8.23324	7.84976	7.76738	7.92715	7.61698	7.55648	7.58323	accn=NR_027449 class=lncRNA name= ref=RefGeneNoncode transcriptId=NR_027449 cpcScore=4,6857500 cnci=-0,3830314	NR_027449	TBC1D15	1.32767	-0.171473	0.101165	-2.3615	-0.493395
TC09002637,hg,1	5.74862	6.49978	6.28674	6.46723	6.51831	5.62266	5.56153	5.57973	5.56505	5.98015	accn=D84361 class=mRNAlike lncRNA name=Human lncRNA ref=JounralRNA transcriptId=5373 cpcScore=11,1520000 cnci=-0,0619671	D84361	SHC3	0.493742	1.54245	0.779905	-2.36127	-0.848243
TC06000689,hg,1	4.613	3.86557	4.13895	4.30415	3.32193	3.32193	3.53229	3.75187	3.88194	3.9201	[retired] cdna:putative chromosome:GRCh37:6:58243374:58243544:1 gene:ENSG00000236143 gene_biotype:processed_transcript transcript_biotype:processed_transcript	ENST00000440989		-0.436464	-0.633943	0.0630035	-2.36075	-3.52109
TC06003217,hg,1	6.09334	6.60187	6.98839	8.87025	8.91497	5.77619	6.35779	5.72418	7.35917	8.05776	accn=NULL class=mRNAlike lncRNA name=vega lncRNA ref=GENCODE transcriptId=OTTHUMT00000043200 cpcScore=-0,8325120 cnci=-0,3310213 gene:OTTHUMG00000016049	OTTHUMT00000043200	RP1-125N5,2	0.971712	5.67661	5.02639	-2.36062	-1.94733
TC07001603,hg,1	10.7297	10.7997	10.6469	10.9018	11.2077	10.4118	10.7091	10.605	10.2215	10.211	Homo sapiens cyclin-dependent kinase 6 (CDK6), transcript variant 2, mRNA,	NM_001145306	CDK6	2.54402	0.881457	-0.224905	-2.36039	1.3703
TC10001521,hg,1	3.32193	4.4998	4.00467	4.32655	3.71242	3.41641	3.91005	3.66907	3.32193	3.60141	Homo sapiens uncharacterized LOC100188947 (LOC100188947), long non-coding RNA,	NR_024467	LOC100188947	-0.475156	0.27972	0.254204	-2.3598	0.803162
TC18000103,hg,1	6.95261	6.919	6.55893	7.55267	6.82067	6.69612	6.30584	6.29676	6.8765	6.55391	Homo sapiens laminin, alpha 3 (LAMA3), transcript variant 2, mRNA,	NM_000227	LAMA3	0.833024	0.171747	2.21859	-2.3592	-1.11703
TC03002462,hg,1	10.5983	10.3996	10.0075	10.2224	9.6064	10.3991	10.6943	10.3641	10.0961	9.1075	accn=AK125090 class=mRNAlike lncRNA name=Human lncRNA ref=JounralRNA transcriptId=1851 cpcScore=-1,1279100 cnci=-0,3209074	AK125090		2.32782	-2.27366	-0.76708	-2.35864	2.30402
TC0X001157,hg,1	6.63356	7.15069	7.15899	7.91166	8.86546	6.03477	6.58029	6.64129	6.90351	7.57112	Homo sapiens cDNA FLJ43311 fis, clone NT2RI2009855,	AK125301		1.00339	4.60827	1.45694	-2.35771	-0.488483
TC06003647,hg,1	10.3974	10.5652	10.3859	10.7352	10.0817	10.0703	10.3519	10.2498	10.4574	9.81746	accn=AK023682 class=mRNAlike lncRNA name=Human lncRNA ref=JounralRNA transcriptId=4326 cpcScore=-1,2127500 cnci=-0,3742096	AK023682	USP49	2.39837	-0.767625	0.447347	-2.35484	0.233011
TC03000456,hg,1	4.32596	4.36628	4.34879	4.24263	4.24021	4.11839	4.10043	3.80957	4.03259	3.51157	ncrna:novel chromosome:GRCh38:3:86125216:86125287:1 gene:ENSG00000201410 gene_biotype:snoRNA transcript_biotype:snoRNA	ENST00000364540		-0.329417	-0.261213	-0.087888	-2.35464	0.166793
TC18000653,hg,1	7.54905	8.02321	7.55095	7.40455	7.95133	7.22841	6.90695	7.2384	7.03167	7.03229	accn=NR_023359 class=lncRNA name= ref=RefGeneNoncode transcriptId=NR_023359 cpcScore=5,1049200 cnci=-0,2109447	NR_023359	CABLES1	1.11352	0.93846	-0.322457	-2.3533	-0.477063
TC11000874,hg,1	6.26309	6.2626	6.8705	6.09716	7.30706	5.49992	6.6069	6.04441	5.52156	6.10139	havana:known chromosome:GRCh38:11:86703099:86714092:1 gene:ENSG00000254731 gene_biotype:lincRNA transcript_biotype:lincRNA	ENST00000526206		0.614145	2.33559	-2.19361	-2.35323	0.679686
TC0X000171,hg,1	5.52241	5.55405	5.15915	5.41155	4.92219	5.24429	4.5167	4.97593	4.94503	4.65173	Homo sapiens cytochrome b-245, beta polypeptide (CYBB), mRNA,	NM_000397	CYBB	0.102083	-0.659655	0.735561	-2.35217	-1.29245
TC11001641,hg,1	4.87413	4.98055	4.29916	4.25241	3.62118	4.51903	4.45398	4.67346	4.11567	3.46386	Homo sapiens piRNA piR-45108, complete sequence,	DQ576996		-0.23353	-2.2584	-1.19565	-2.35203	0.741528
TC07002597,hg,1	6.13866	6.06835	6.09407	6.31083	6.72081	5.56153	5.6217	5.6813	5.50353	5.89881	linc-LRGUK-1 chr7:+:133760595-133785005	TCONS_00014218-XLOC_006259		0.483424	1.81463	0.215996	-2.35121	-0.663919
TC19002005,hg,1	3.93016	4.18162	4.28295	4.3301	4.18309	3.32193	4.16656	4.07602	3.45717	3.87638	linc-OR7C2-2 chr19:+:14901756-14902239	TCONS_00026906-XLOC_012979		-0.386481	0.869131	-0.816902	-2.35081	0.378267
TC10000609,hg,1	9.10722	9.53289	9.38027	9.74786	8.77447	8.91855	9.08773	9.27423	9.09478	8.80643	Homo sapiens bone morphogenetic protein receptor, type IA (BMPR1A), mRNA,	NM_004329	BMPR1A	1.89761	-0.808706	0.621033	-2.35028	0.0522303
TC11002211,hg,1	8.10303	8.13429	8.17007	8.52364	8.06225	8.09898	7.68527	7.83145	8.09169	7.43845	Homo sapiens mastermind-like 2 (Drosophila) (MAML2), mRNA,	NM_032427	MAML2	1.38768	-0.388177	1.29474	-2.34976	0.0941826
TC01002335,hg,1	3.60911	4.04018	3.77123	4.05953	3.49981	3.36687	3.36168	3.32193	3.58817	3.32193	cdna:all chromosome:VEGA56:1:23020147:23088058:-1 Gene:OTTHUMG00000003222	OTTHUMT00000008884	RP1-184J9,2	-0.556125	-0.119003	0.750506	-2.34969	-0.826263
TC03002688,hg,1	5.9674	4.38944	5.57052	4.78428	5.4699	4.92765	6.17195	5.40623	4.98872	4.13869	accn=NULL class=lincRNA name=Human lincRNA ref=Scripture Reconstruction LincRNAs By Luo transcriptId=linc_luo_1158 cpcScore=-1,3460000 cnci=-0,3733471	linc_luo_1158		0.142119	-0.631216	-2.99182	-2.34954	2.59442
TC11003216,hg,1	4.26665	4.38567	4.25789	4.75661	4.08285	3.95049	4.33075	4.24331	4.27274	3.7826	accn=AF079569 class=mRNAlike lncRNA name=NULL ref=H-invitational v7,5 transcriptId=HIT000066429 cpcScore=-0,3210100 cnci=-1,0000000	AF079569	SPTBN2	-0.275029	-0.430628	0.481523	-2.34919	0.674376
TC04001486,hg,1	7.89191	8.1089	7.69396	7.71347	7.9997	7.29526	7.5472	7.543	7.49285	7.29702	Homo sapiens calcium/calmodulin-dependent protein kinase II delta (CAMK2D), transcript variant 3, mRNA,	NM_001221	CAMK2D	1.23103	0.525105	-0.609679	-2.34705	-0.145313
TC07002095,hg,1	4.25747	4.15064	3.99732	4.40989	4.03016	3.84698	3.99116	3.89776	3.9207	3.58207	linc-HEATR2-3 chr7:+:465455-468067	TCONS_00013289-XLOC_005957		-0.373959	-0.154973	0.341634	-2.34667	0.185149
TC15001517,hg,1	5.26354	4.16339	4.53734	4.2978	4.0427	3.52334	5.32819	4.46632	4.24197	4.17304	Homo sapiens piRNA piR-31364, complete sequence,	DQ571252		-0.199545	-0.645492	-2.78158	-2.34523	-0.507887
TC02002399,hg,1	3.97204	3.99718	3.83368	4.71086	4.11182	3.72227	3.6457	3.75097	4.0384	3.66197	Homo sapiens zinc finger E-box binding homeobox 2 (ZEB2), transcript variant 2, mRNA,	NM_001171653	ZEB2	-0.402372	0.39124	1.70918	-2.34419	-0.0633548
TC10002935,hg,1	8.86718	9.06307	8.78905	9.1743	8.82288	8.63006	8.5928	8.51464	8.63565	8.38039	Homo sapiens BMI1 proto-oncogene, polycomb ring finger (BMI1), mRNA,	NM_005180	BMI1	1.71001	-0.0186637	0.688242	-2.34401	-0.124855
TC14001007,hg,1	7.41959	7.35011	7.63107	7.85845	7.48905	7.0608	6.8168	6.89465	7.19557	7.15765	Homo sapiens striatin, calmodulin binding protein 3 (STRN3), transcript variant 1, mRNA,	NM_001083893	STRN3	1.06783	0.56709	1.22754	-2.34018	-1.63513
TC10001750,hg,1	5.89552	5.77812	5.61293	6.1847	6.33076	6.15384	5.60927	5.55907	5.40884	5.00474	cdna:all chromosome:VEGA56:10:127013501:127026475:-1 Gene:OTTHUMG00000019246	OTTHUMT00000050976	RP11-223P11,2	0.393099	0.379282	1.10673	-2.33967	2.03443
TC07003299,hg,1	8.62724	8.81167	8.83071	9.46482	9.48649	8.40577	8.4098	8.73159	8.74222	8.54944	Homo sapiens cytochrome P450, family 3, subfamily A, polypeptide 5 (CYP3A5), transcript variant 1, mRNA,	NM_000777	CYP3A5	1.7352	1.45821	1.33161	-2.33699	0.554611
TC0X000151,hg,1	5.23285	3.93111	3.32193	4.23224	3.32193	3.96111	4.50267	3.32193	3.62559	3.75895		uc022bun		-0.411827	-1.32753	-0.282635	-2.33639	-1.6069
TC17001297,hg,1	5.97155	5.70454	5.86244	6.32631	5.78724	5.54999	5.58402	5.68538	5.81835	5.38425	Homo sapiens solute carrier family 46 (folate transporter), member 1 (SLC46A1), transcript variant 2, mRNA,	NM_001242366	SLC46A1	0.399617	-0.099493	0.896007	-2.33633	-0.211333
TC01005747,hg,1	4.54629	5.10258	4.457	5.99931	5.35974	4.19229	4.79656	4.58378	5.48357	4.90762	accn=AK123168 class=mRNAlike lncRNA name=Human lncRNA ref=JounralRNA transcriptId=4791 cpcScore=-1,0185100 cnci=-0,2922598	AK123168	LINC00622	0.036332	1.36906	2.50229	-2.33619	0.37029
TC17002322,hg,1	3.79968	3.87831	4.1853	4.58473	4.29226	3.58641	3.59638	3.72431	3.62955	3.75246	accn=NULL class=mRNAlike lncRNA name=vega lncRNA ref=GENCODE transcriptId=OTTHUMT00000255324 cpcScore=-0,9704960 cnci=-0,1713737 gene:OTTHUMG00000132247	OTTHUMT00000255324	AC004562,1	-0.420915	1.07318	1.12264	-2.33616	-0.195947
TC09002316,hg,1	5.44852	6.10522	6.17222	5.76422	5.14876	5.53647	5.49512	5.76367	5.36627	4.91396	accn=NR_001275 class=lncRNA name= ref=RefGeneNoncode transcriptId=NR_001275 cpcScore=4,1257600 cnci=-0,0606859	NR_001275	CELP	0.314098	-1.25787	-0.39747	-2.33591	0.47738
TC04000153,hg,1	4.71943	5.45672	4.94981	5.5098	4.57514	5.0584	4.73363	4.9951	4.87396	4.26441	Homo sapiens mRNA; cDNA DKFZp686F09227 (from clone DKFZp686F09227),	CR936688		0.0245583	-1.08308	1.22286	-2.33588	1.1698
TC11002353,hg,1	9.65987	9.25218	8.90702	9.82338	9.21964	9.30137	8.73483	8.86756	9.34909	8.78856	Homo sapiens DEAD (Asp-Glu-Ala-Asp) box helicase 6 (DDX6), transcript variant 1, mRNA,	NM_004397	DDX6	1.905	-0.310471	1.88285	-2.3331	-0.872984
TC11000133,hg,1	9.45543	9.3962	9.60923	9.54524	9.15027	9.01618	9.42396	9.51107	9.30898	8.71285	Homo sapiens integrin-linked kinase (ILK), transcript variant 2, mRNA,	NM_001014794	ILK	1.95933	-0.748488	-0.465841	-2.33278	0.68242
TC18000164,hg,1	4.48447	4.69613	4.84009	5.28895	4.61523	4.39555	4.53671	4.63622	4.68584	4.19794	Homo sapiens solute carrier family 14 (urea transporter), member 1 (Kidd blood group) (SLC14A1), transcript variant 1, mRNA,	NM_001128588	SLC14A1	-0.0971885	-0.13651	1.04535	-2.33227	0.641328
TC03001399,hg,1	5.92892	5.51898	5.46483	5.17848	5.13311	4.75636	5.08012	5.34278	5.48478	4.87443	Homo sapiens glutamine-rich 1 (QRICH1), transcript variant 2, mRNA,	NM_198880	QRICH1	0.184031	-0.533185	-1.1883	-2.33208	-1.72094
TC06000487,hg,1	7.56165	6.87463	6.53162	4.5553	7.04542	4.76709	6.85897	6.04931	6.06179	6.07256	Homo sapiens piRNA piR-56505, complete sequence,	DQ589393		0.606312	1.50352	-6.84383	-2.32946	-2.6351
TC02000840,hg,1	4.60585	4.16677	3.32193	3.32193	3.44538	3.32193	3.60356	3.32193	3.32193	3.32193	Homo sapiens piRNA piR-58847, complete sequence,	DQ591735		-0.56415	-0.431343	-1.64234	-2.3292	-1.95012
TC14000015,hg,1	4.60585	4.16677	3.32193	3.32193	3.44538	3.32193	3.60356	3.32193	3.32193	3.32193	Homo sapiens piRNA piR-37783, complete sequence,	DQ599717		-0.56415	-0.431343	-1.64234	-2.3292	-1.95012
TC14000021,hg,1	4.60585	4.16677	3.32193	3.32193	3.44538	3.32193	3.60356	3.32193	3.32193	3.32193	Homo sapiens piRNA piR-37783, complete sequence,	DQ599717		-0.56415	-0.431343	-1.64234	-2.3292	-1.95012
TC14000022,hg,1	4.60585	4.16677	3.32193	3.32193	3.44538	3.32193	3.60356	3.32193	3.32193	3.32193	Homo sapiens piRNA piR-37783, complete sequence,	DQ599717		-0.56415	-0.431343	-1.64234	-2.3292	-1.95012
TC14000865,hg,1	4.60585	4.16677	3.32193	3.32193	3.44538	3.32193	3.60356	3.32193	3.32193	3.32193	Homo sapiens piRNA piR-41796, complete sequence,	DQ573684		-0.56415	-0.431343	-1.64234	-2.3292	-1.95012
TC15001019,hg,1	4.60585	4.16677	3.32193	3.32193	3.44538	3.32193	3.60356	3.32193	3.32193	3.32193	Homo sapiens piRNA piR-41796, complete sequence,	DQ573684		-0.56415	-0.431343	-1.64234	-2.3292	-1.95012
TC15001033,hg,1	4.60585	4.16677	3.32193	3.32193	3.44538	3.32193	3.60356	3.32193	3.32193	3.32193	Homo sapiens piRNA piR-41796, complete sequence,	DQ573684		-0.56415	-0.431343	-1.64234	-2.3292	-1.95012
TC22000449,hg,1	4.60585	4.16677	3.32193	3.32193	3.44538	3.32193	3.60356	3.32193	3.32193	3.32193	Homo sapiens piRNA piR-41796, complete sequence,	DQ573684		-0.56415	-0.431343	-1.64234	-2.3292	-1.95012
TC20000642,hg,1	5.15155	5.38345	5.14148	5.1538	5.18458	4.97034	4.88803	4.55222	4.64275	4.57635	Homo sapiens fibronectin leucine rich transmembrane protein 3 (FLRT3), transcript variant 1, mRNA,	NM_013281	FLRT3	0.0463281	0.206021	0.0492631	-2.32645	-0.23085
TC02003475,hg,1	9.95718	9.78905	10.3527	10.0108	9.95382	10.9035	9.76494	10.2451	9.58258	8.32343	accn=NULL class=lincRNA name=Human lincRNA ref=Scripture Reconstruction LincRNAs By Luo transcriptId=linc_luo_54 cpcScore=-1,2817100 cnci=-0,1900828	linc_luo_54		2.2124	-1.84713	0.417351	-2.32571	3.83236
TC15000659,hg,1	9.27267	9.22223	9.06815	9.98809	9.24014	8.91942	9.31339	8.96687	9.31604	8.96766	Homo sapiens ariadne RBR E3 ubiquitin protein ligase 1 (ARIH1), mRNA,	NM_005744	ARIH1	1.92127	0.0614325	1.38086	-2.32549	0.3182
TC12002255,hg,1	4.10132	3.84121	4.43257	4.51471	3.70521	3.82009	3.59688	3.59869	3.75251	3.68288	accn=NULL class=lincRNA name=Human lincRNA ref=Scripture Reconstruction LincRNAs By Luo transcriptId=linc_luo_718 cpcScore=-1,2642800 cnci=-0,2346739	linc_luo_718		-0.419487	-0.31713	1.06896	-2.32522	-1.57842
TC02005066,hg,1	7.30502	7.6434	7.0381	7.65681	8.31046	6.55137	7.17366	7.01855	6.91929	7.39519	accn=NULL class=lncRNA name= ref=UCSCGeneNoncode transcriptId=uc002sux,1 cpcScore=2,7805200 cnci=-0,3288908	uc002sux	LINC00342	1.07299	2.59636	0.00031955	-2.32497	0.0608004
TC09001704,hg,1	5.90843	5.26893	5.46494	5.36472	5.89613	4.93191	5.19251	5.01075	4.89768	5.15119	Homo sapiens microRNA 3689a (MIR3689A), microRNA,	NR_037460	MIR3689A	0.197318	1.21388	-0.78837	-2.32438	-1.13113
TC05000851,hg,1	3.6909	4.03347	3.49974	4.97428	3.67837	3.32193	3.82642	3.8605	3.89983	3.85888	ncrna:known chromosome:GRCh38:5:154347106:154347247:1 gene:ENSG00000221430 gene_biotype:miRNA transcript_biotype:miRNA	ENST00000408503	MIR1294	-0.437394	0.267343	1.96234	-2.32389	0.282405
TC10002043,hg,1	6.7468	6.40433	6.60187	6.26561	6.65765	6.1359	6.46194	6.19756	6.26891	5.74539	linc-TMEM72-1 chr10:+:45073474-45086387	TCONS_00018191-XLOC_008474		0.655171	0.0441746	-1.0189	-2.32235	0.26567
TC09002738,hg,1	9.84101	9.80558	10.366	10.2538	10.3268	9.49719	9.22594	9.61935	9.61332	9.64067	accn=NR_026918 class=lncRNA name= ref=RefGeneNoncode transcriptId=NR_026918 cpcScore=2,4187900 cnci=-0,2652635	NR_026918	PTPN3	2.18096	1.12299	0.76012	-2.32219	-1.23514
TC01003979,hg,1	6.75377	6.3283	6.39291	4.59543	7.44507	4.5702	6.42484	5.71691	5.02728	5.94896	[retired]cdna:all chromosome:VEGA52:1:234086184:234086853:-1 Gene:OTTHUMG00000041309	OTTHUMT00000098991	RP11-488L4,1	0.465676	3.34104	-6.01608	-2.32173	-1.16613
TC08001486,hg,1	7.18369	7.89808	8.11371	8.29203	8.4258	6.93739	7.39349	7.16291	7.48688	7.81112	Homo sapiens cDNA FLJ33916 fis, clone CTONG2016775,	uc003yjz		1.23564	2.24157	0.984609	-2.32127	-0.772243
TC08002054,hg,1	5.35263	5.76202	5.85934	6.08531	5.64626	5.51232	5.39701	5.53752	5.0779	5.12262	accn=NULL class=lincRNA name=Human lincRNA ref=Scripture Reconstruction LincRNAs By Luo transcriptId=linc_luo_93 cpcScore=-1,2837700 cnci=-0,1773437	linc_luo_93		0.297399	0.147059	0.682252	-2.31833	0.927366
TC11001812,hg,1	6.24354	6.82633	6.47393	6.41894	6.65254	5.54949	6.18419	6.0216	6.13133	6.21816	Homo sapiens leupaxin (LPXN), transcript variant 1, mRNA,	NM_001143995	LPXN	0.621178	1.15346	-0.613082	-2.31737	-0.885754
TC12000633,hg,1	9.98862	9.00873	9.4701	11.9833	10.6148	9.51952	9.80214	9.56877	9.63644	10.5535	[retired]ncrna:miRNA chromosome:GRCh37:12:74293650:74293732:1 gene:ENSG00000215944 gene_biotype:miRNA transcript_biotype:miRNA	ENST00000401125		2.26615	2.45865	4.47303	-2.31722	-0.142293
TC15002646,hg,1	9.74871	10.2191	9.71993	9.6138	9.05713	9.40808	9.71657	10.2018	9.70681	8.75159	accn=Y18461 class=mRNAlike lncRNA name=NULL ref=H-invitational v7,5 transcriptId=HIT000326084 cpcScore=1,1883000 cnci=-0,1773462	Y18461	CTSH	2.09247	-1.86211	-1.13564	-2.31697	1.37589
TC04000571,hg,1	3.32193	3.32193	3.32193	4.72518	3.47794	3.32193	3.32193	3.32193	3.4764	3.33478	[retired] ncrna:miRNA chromosome:GRCh37:4:111219640:111219706:1 gene:ENSG00000212064 gene_biotype:miRNA transcript_biotype:miRNA	ENST00000390775		-0.600238	0.299262	2.76588	-2.31676	0.519739
TC01004106,hg,1	6.21537	5.59847	5.86095	6.63746	5.87041	5.76318	5.68202	5.7332	5.49468	5.68236	linc-SAMD11-9 chr1:+:459655-461954	TCONS_00000121-XLOC_000003		0.43744	0.172383	1.28314	-2.31615	-0.424137
TC0X000175,hg,1	5.78983	6.30888	6.261	6.40255	5.93855	5.80288	4.85607	5.41724	5.53838	5.74325	Homo sapiens synaptotagmin-like 5 (SYTL5), transcript variant 3, mRNA,	NM_001163334	SYTL5	0.416274	0.549956	1.74032	-2.31607	-2.42985
TC06000329,hg,1	6.98174	6.33545	6.53174	5.91064	7.57772	5.5445	6.57704	6.20806	6.27417	6.07179	Homo sapiens HLA complex group 9 (non-protein coding) (HCG9), long non-coding RNA,	NR_028032	HCG9	0.677459	2.13676	-2.56352	-2.31454	-0.115
TC07000082,hg,1	6.69889	6.86349	6.69684	6.7295	6.83039	6.56903	6.0264	6.42866	6.19821	6.02449	Homo sapiens cDNA FLJ33939 fis, clone CTONG2018062,	uc003sru		0.724477	0.289393	0.343813	-2.31404	-0.152078
TC08000422,hg,1	4.44848	3.82218	4.16062	3.91427	3.62111	3.65939	4.01587	3.85395	3.79414	3.32193	cdna:all chromosome:VEGA56:8:63013068:63014681:1 Gene:OTTHUMG00000164364	OTTHUMT00000378451	RP11-659E9,2	-0.438264	-0.91359	-0.969189	-2.31351	-0.480184
TC01002212,hg,1	3.76082	4.51142	3.32193	3.88445	3.32193	3.32193	3.65243	3.73999	3.32193	3.32193	ncrna:known chromosome:GRCh38:1:12569972:12570072:-1 gene:ENSG00000221340 gene_biotype:snRNA transcript_biotype:snRNA	ENST00000408413	RNU6ATAC18P	-0.546285	-0.482561	-0.401785	-2.31346	0.278996
TC05003415,hg,1	7.80765	8.36973	7.74846	8.53778	7.56014	7.75188	7.67293	7.57726	7.78108	7.59835	Homo sapiens polypeptide N-acetylgalactosaminyltransferase 10 (GALNT10), mRNA,	NM_198321	GALNT10	1.3116	-0.479987	1.46292	-2.31211	-0.356537
TC01004854,hg,1	5.12117	4.66383	5.11603	4.64544	4.84928	3.81913	3.98579	4.53051	4.35201	4.66949	accn=NULL class=mRNAlike lncRNA name=vega lncRNA ref=GENCODE transcriptId=OTTHUMT00000084991 cpcScore=-1,2104300 cnci=-0,4978624 gene:OTTHUMG00000035112	OTTHUMT00000084991	RP11-522D2,1	-0.124949	1.06271	-0.913882	-2.31133	-3.25274
TC15001902,hg,1	8.93116	8.03625	8.64344	5.1918	10.2483	4.67255	8.23	7.67682	6.80751	8.33453	havana:known chromosome:GRCh38:15:93416850:93422576:-1 gene:ENSG00000258909 gene_biotype:lincRNA transcript_biotype:lincRNA	ENST00000556708	LOC100996663	1.23747	6.34013	-10.6703	-2.31126	-4.01719
TC13000722,hg,1	9.50041	9.88044	9.22406	9.66334	9.40615	9.49341	9.53018	9.25086	9.11617	8.78221	Homo sapiens dachshund family transcription factor 1 (DACH1), transcript variant 3, mRNA,	NM_004392	DACH1	1.99063	-0.48418	0.18493	-2.3109	1.39336
TC07000566,hg,1	5.57532	4.49659	5.60965	5.64545	6.36417	4.40838	4.95284	4.7679	5.56028	5.20839	ncrna:known chromosome:GRCh38:7:95098227:95098367:1 gene:ENSG00000201607 gene_biotype:snRNA transcript_biotype:snRNA	ENST00000364737	RNU4-16P	0.174805	2.44467	0.486563	-2.31057	-1.55758
TC01005313,hg,1	4.32143	3.73422	3.68705	4.14173	4.4672	3.39124	3.82688	3.57685	3.63238	3.69114	linc-ECE1 chr1:-:21737968-21739761	TCONS_l2_00001072-XLOC_l2_000804		-0.445651	1.35091	-0.105812	-2.31042	-0.348975
TC02004280,hg,1	4.59415	4.41872	4.36945	4.3013	5.03173	3.41784	4.56537	4.32494	4.17223	4.16356	accn=NULL class=mRNAlike lncRNA name=vega lncRNA ref=GENCODE transcriptId=OTTHUMT00000327291 cpcScore=-1,0379100 cnci=-0,2164058 gene:OTTHUMG00000152672	OTTHUMT00000327291	AC114752,3	-0.230568	1.61179	-1.65217	-2.30893	0.213119
TC07002493,hg,1	5.19087	5.3898	5.83816	4.99409	5.39279	4.28644	4.7387	5.03277	4.29432	5.14026	accn=M55405 class=mRNAlike lncRNA name=NULL ref=H-invitational v7,5 transcriptId=HIT000195782 cpcScore=-0,9085650 cnci=-1,0000000	M55405	MUC3A	0.0748568	1.38457	-1.72921	-2.30872	-2.01194
TC10002333,hg,1	6.45245	6.21876	6.41274	6.77106	5.9088	6.33364	6.22331	5.98786	5.82591	5.8024	accn=NULL class=lncRNA name= ref=UCSCGeneNoncode transcriptId=uc001lfe,1 cpcScore=-0,9352140 cnci=-0,3493697	uc001lfe		0.587378	-0.767152	0.797396	-2.30854	-0.0609142
TC01000265,hg,1	3.67149	3.61473	3.32193	4.68505	3.38964	3.34692	3.52912	3.36535	3.44424	3.5962	ncrna:known chromosome:GRCh38:1:20841241:20841302:1 gene:ENSG00000251914 gene_biotype:snRNA transcript_biotype:snRNA	ENST00000516105	RNU7-200P	-0.555244	0.100381	2.11647	-2.30746	-0.328147
TC11000206,hg,1	6.42234	6.12592	6.19162	6.98151	6.3689	6.04652	5.93213	6.19057	6.37774	5.91351	Homo sapiens aryl hydrocarbon receptor nuclear translocator-like (ARNTL), transcript variant 2, mRNA,	NM_001030272	ARNTL	0.61393	0.146396	1.55191	-2.3071	-0.132747
TC09001235,hg,1	6.71756	6.75603	6.35435	8.12004	7.55012	6.53313	7.14706	6.75132	6.98284	6.82491	Homo sapiens piRNA piR-34991, complete sequence,	DQ596925		0.929283	1.47435	2.36702	-2.30273	2.11157
TC11002225,hg,1	6.1156	5.43218	5.71841	6.35869	6.55498	7.24117	5.23128	5.7009	5.70438	4.356	havana:known chromosome:GRCh38:11:102229851:102230922:-1 gene:ENSG00000254422 gene_biotype:antisense transcript_biotype:antisense	ENST00000526310		0.431653	-0.614473	2.74998	-2.30262	3.46972
TC12001349,hg,1	4.95656	4.71523	4.60389	5.22552	4.84076	4.40754	4.70503	4.44453	4.3799	4.5296	Homo sapiens ovochymase 1 (OVCH1), mRNA,	NM_183378	OVCH1	-0.0785127	0.505005	0.53378	-2.30178	-0.205562
TC13000633,hg,1	10.9172	11.5264	11.0221	11.7532	10.8122	11.2769	11.3931	10.9079	11.3476	10.4075	[retired]cdna:pseudogene chromosome:GRCh37:13:45964486:45964983:-1 gene:ENSG00000214455 gene_biotype:pseudogene transcript_biotype:processed_pseudogene	ENST00000545120	RCN1P2	2.76139	-1.30386	1.40783	-2.29959	1.84794
TC03002520,hg,1	7.55993	7.66041	7.50454	7.9506	6.92453	7.58753	7.38186	7.40897	7.40234	6.786	accn=X87832 class=mRNAlike lncRNA name=Human lncRNA ref=JounralRNA transcriptId=1962 cpcScore=19,2526000 cnci=-0,1192334	X87832	PLXNA1	1.12559	-1.49813	0.942628	-2.29892	0.504971
TC11001859,hg,1	5.44876	5.2414	5.04165	5.67163	5.07369	5.16608	4.98888	4.80358	5.29391	4.6911	Homo sapiens RAB3A interacting protein (rabin3)-like 1 (RAB3IL1), transcript variant 1, mRNA,	NM_013401	RAB3IL1	0.124704	-0.478134	1.25997	-2.29799	-0.360698
TC06003218,hg,1	4.30791	4.87158	4.75471	4.18985	4.74746	3.75985	4.42954	4.60891	4.50775	3.78144	linc-C6orf120-8 chr6:+:169072846-169074629	TCONS_00012021-XLOC_005547		-0.203601	0.351589	-1.64441	-2.29791	0.887678
TC12002600,hg,1	4.32364	3.70545	3.95601	3.90952	3.72364	3.52412	3.75055	3.90905	3.41965	3.34807	accn=NULL class=lncRNA name= ref=EnsemblNoncode transcriptId=ENST00000552718 cpcScore=-1,1082700 cnci=-0,2727530 gene:ENSG00000257654	ENST00000552718		-0.484424	-0.269033	-0.838606	-2.29684	-0.291518
TC07000702,hg,1	3.77009	3.67292	3.77985	5.15874	4.46891	3.83645	4.15542	4.05353	3.98674	3.6744	ncrna:novel chromosome:GRCh38:7:110928318:110928397:1 gene:ENSG00000221279 gene_biotype:miRNA transcript_biotype:miRNA	ENST00000408352		-0.353821	0.867419	2.20462	-2.29572	2.50303
TC09000096,hg,1	7.24963	7.0841	6.74814	8.52397	7.98265	7.28199	7.69806	7.02904	7.40658	7.06661	ncrna:novel chromosome:GRCh38:9:20295004:20295088:1 gene:ENSG00000221744 gene_biotype:miRNA transcript_biotype:miRNA	ENST00000408817		1.11992	1.09396	2.5776	-2.29444	2.63301
TC16001019,hg,1	4.66317	4.68303	5.07843	5.29976	4.79572	4.51961	4.57373	4.6531	4.49245	4.37954	Homo sapiens yippee-like 3 (Drosophila) (YPEL3), transcript variant 2, mRNA,	NM_001145524	YPEL3	-0.0638477	0.176954	0.758667	-2.29365	0.183809
TC11000800,hg,1	11.6304	11.4615	11.4191	10.8075	10.3847	10.5824	11.369	10.7282	10.9872	10.6898	Homo sapiens piRNA piR-61112, complete sequence,	DQ595000		2.70449	-1.46136	-1.82027	-2.29278	-1.96403
TC18000050,hg,1	5.40645	5.33525	5.46612	5.7288	5.79967	4.64959	5.38864	5.32923	5.36703	5.16088	ncrna:known chromosome:GRCh38:18:9923920:9924021:1 gene:ENSG00000223138 gene_biotype:rRNA transcript_biotype:rRNA	ENST00000411206	RNA5SP450	0.221395	1.08024	-0.15805	-2.29191	0.154805
TC07001281,hg,1	5.45383	5.64513	5.20869	6.3199	6.08787	5.07995	5.58273	5.08368	5.55758	5.48903	ncrna:known chromosome:GRCh38:7:35930158:35930264:-1 gene:ENSG00000200446 gene_biotype:snRNA transcript_biotype:snRNA	ENST00000363576	RNU6-1085P	0.303628	1.43154	1.51227	-2.2919	0.42458
TC0Y000163,hg,1	6.82264	7.21061	7.02804	7.65742	7.62983	6.44121	6.82163	6.6291	6.86928	7.04726	Homo sapiens ubiquitously transcribed tetratricopeptide repeat containing, Y-linked (UTY), transcript variant 3, mRNA,	NM_007125	UTY	0.947815	1.74273	1.07768	-2.29069	-0.292455
TC15001339,hg,1	8.55455	8.51596	8.57649	9.11421	8.9975	8.15154	8.23981	8.15896	8.16034	8.46496	Homo sapiens SECIS binding protein 2-like (SECISBP2L), transcript variant 1, mRNA,	NM_001193489	SECISBP2L	1.59785	1.34494	1.03282	-2.29057	-0.546342
TC05001252,hg,1	4.15329	4.64308	4.32719	4.34953	4.41793	3.32193	3.45375	3.88118	3.92977	4.23266	Homo sapiens piRNA piR-46217, complete sequence,	DQ578105		-0.346887	1.40307	-0.00196248	-2.28754	-2.49789
TC05001254,hg,1	4.15329	4.64308	4.32719	4.34953	4.41793	3.32193	3.45375	3.88118	3.92977	4.23266	Homo sapiens piRNA piR-46217, complete sequence,	DQ578105		-0.346887	1.40307	-0.00196248	-2.28754	-2.49789
TC05002264,hg,1	11.989	12.1067	12.1598	12.2408	11.8023	11.5013	12.317	12.2462	12.0872	11.4014	accn=NULL class=lncRNA name= ref=UCSCGeneNoncode transcriptId=uc003jev,1 cpcScore=-0,1938210 cnci=-0,4434003	uc003jev		3.13462	-0.732431	-0.619178	-2.28734	1.31876
TC10002711,hg,1	7.73459	7.35824	7.54798	8.29389	7.19665	7.56165	7.16178	7.41577	7.42207	7.1058	accn=U32472 class=mRNAlike lncRNA name=NULL ref=H-invitational v7,5 transcriptId=HIT000219226 cpcScore=0,5369290 cnci=-0,0964819	U32472	CAMK2G	1.15298	-0.736312	1.79673	-2.28674	-0.43273
TC12002372,hg,1	4.17541	4.15084	4.3333	4.44904	4.25144	3.62709	4.06691	3.67737	3.96208	3.91652	linc-HOXC13-1 chr12:+:54151157-54155853	TCONS_00020434-XLOC_009764		-0.351078	0.589739	0.192652	-2.28654	-0.838455
TC07002132,hg,1	10.1379	9.96125	9.42912	9.45731	9.3846	9.23145	9.65833	9.37759	9.15797	9.20925	accn=NULL class=lncRNA name= ref=UCSCGeneNoncode transcriptId=uc003srb,1 cpcScore=-0,1070150 cnci=-0,4723450	uc003srb		2.0417	-0.397467	-1.24179	-2.28542	-0.769255
TC09000559,hg,1	4.6533	4.91177	5.02351	6.17753	5.66321	5.00823	5.10111	5.49757	5.0864	4.56753	ncrna:known chromosome:GRCh38:9:111839828:111839934:1 gene:ENSG00000206907 gene_biotype:snRNA transcript_biotype:snRNA	ENST00000384180	RNU6-1013P	0.135831	0.785841	2.00827	-2.28509	3.46223
TC02002848,hg,1	8.21737	8.15093	8.14447	8.42443	8.2862	7.71802	7.58516	7.71101	8.1346	7.76624	Homo sapiens thyroid hormone receptor interactor 12 (TRIP12), transcript variant 3, mRNA,	NM_004238	TRIP12	1.38735	0.500915	0.891197	-2.28487	-1.23968
TC10002774,hg,1	3.3397	3.99674	4.17304	4.30079	3.66668	3.58255	3.62748	3.59853	3.36314	3.35078	accn=BC044257 class=mRNAlike lncRNA name=Human lncRNA ref=JounralRNA transcriptId=2562 cpcScore=-0,5752060 cnci=-0,1978907	BC044257		-0.509658	0.0111656	0.788849	-2.28427	0.636225
TC18000882,hg,1	6.99684	6.52451	7.36145	6.8195	5.83787	5.73354	7.199	7.30548	7.54798	6.10572	accn=AF085831 class=mRNAlike lncRNA name=Human lncRNA ref=JounralRNA transcriptId=2266 cpcScore=-1,2899300 cnci=-0,4066175	AF085831		0.830126	-2.13757	-1.71713	-2.28381	-0.37568
TC02000729,hg,1	3.32193	3.32193	4.57504	4.52737	3.79029	3.32193	3.33525	3.40472	4.35358	3.32193	Homo sapiens piRNA piR-36545, complete sequence,	DQ598479		-0.497612	0.0707034	2.01215	-2.28355	-0.857838
TC01003883,hg,1	8.05682	8.14063	7.94458	8.54701	8.54026	7.65071	7.58194	7.64941	7.85008	7.89313	Homo sapiens WD repeat domain 26 (WDR26), transcript variant 2, mRNA,	NM_001115113	WDR26	1.37444	1.33298	1.1854	-2.28106	-0.673838
TC13000524,hg,1	8.78856	8.75159	8.41309	8.60053	8.38174	8.35038	8.61755	8.65517	8.39305	7.81357	Homo sapiens ubiquitin-like 3 (UBL3), mRNA,	NM_007106	UBL3	1.59142	-0.775571	-0.581927	-2.28011	1.09439
TC08002441,hg,1	3.70076	3.74015	4.05669	4.02716	4.06039	3.32193	3.52617	3.82347	3.32193	3.3799	linc-NIPAL2-2 chr8:-:99374347-99401181	TCONS_00015112-XLOC_007169		-0.51181	0.7978	-0.214769	-2.27967	0.388031
TC06002438,hg,1	4.26748	4.10606	4.04029	4.52947	3.80554	3.89856	3.71238	3.69698	4.1086	3.64949	accn=AF043342 class=mRNAlike lncRNA name=NULL ref=H-invitational v7,5 transcriptId=HIT000063739_05 cpcScore=0,3741270 cnci=-0,3117592	AF043342	TNF	-0.385643	-0.475622	1.18075	-2.27965	-1.0693
TC09000307,hg,1	5.25901	5.01277	4.05466	5.73549	5.10547	4.06875	5.0021	5.2339	4.97305	4.98539	cdna:all chromosome:VEGA56:9:68228651:68229312:1 Gene:OTTHUMG00000019963	OTTHUMT00000052545	RP11-561O23,8	0.0366885	0.953332	0.678583	-2.2796	0.515303
TC20000182,hg,1	4.87587	4.25162	4.50285	3.74643	4.14266	3.356	4.11078	3.94534	3.85624	3.96571	ncrna:known chromosome:GRCh38:20:31356870:31356978:1 gene:ENSG00000252649 gene_biotype:rRNA transcript_biotype:rRNA	ENST00000516840	RNA5SP480	-0.344415	0.274001	-2.38904	-2.27864	-2.49473
TC10002530,hg,1	4.69236	4.46189	4.79196	5.63431	5.32941	4.21446	4.43479	4.77786	4.81482	4.66213	accn=AK130534 class=mRNAlike lncRNA name=Human lncRNA ref=JounralRNA transcriptId=2461 cpcScore=0,2637480 cnci=-0,2741694	AK130534		-0.0347701	1.45936	1.57272	-2.27787	0.160802
TC16000280,hg,1	3.32193	5.06201	5.05645	6.39943	8.46763	3.7363	3.43174	5.59715	5.87414	5.12272	Homo sapiens piRNA piR-36411, complete sequence,	DQ598345		0.149425	7.35459	3.95941	-2.27787	3.369
TC18000748,hg,1	5.87914	6.01148	6.00639	5.98322	7.02656	4.68252	5.63553	5.70819	5.99664	5.96345	accn=NULL class=mRNAlike lncRNA name=vega lncRNA ref=GENCODE transcriptId=OTTHUMT00000134074 cpcScore=-1,1965500 cnci=-0,5511444 gene:OTTHUMG00000060638	OTTHUMT00000134074	AC100848,1	0.452065	2.85576	-0.778496	-2.27776	-0.901672
TC08002342,hg,1	4.61905	4.48553	4.64458	4.54536	4.4501	4.05302	4.204	4.2712	4.02562	4.04798	linc-CA8-6 chr8:-:61315770-61326377	TCONS_00014517-XLOC_007093		-0.23057	0.222686	-0.406158	-2.27557	-0.623874
TC01001099,hg,1	6.76355	7.8526	7.11836	7.00936	7.58215	6.3517	6.9377	6.72395	6.6894	6.8749	Homo sapiens PDZ domain containing 1 (PDZK1), transcript variant 2, mRNA,	NM_001201325	PDZK1	0.936923	1.49449	-0.854051	-2.27456	-0.0299818
TC12000042,hg,1	6.1359	5.62806	5.74821	6.13481	6.29109	5.00451	5.94021	5.59825	5.88143	5.7262	Homo sapiens piRNA piR-57584, complete sequence,	DQ590472		0.417345	1.24167	-0.294637	-2.27413	-0.510606
TC11002269,hg,1	9.32739	8.97139	8.73885	9.4701	8.85792	9.01217	8.5094	8.67664	8.88418	8.49962	Homo sapiens exophilin 5 (EXPH5), mRNA,	NM_015065	EXPH5	1.77508	-0.403498	1.48131	-2.27296	-0.683652
TC06003954,hg,1	4.15936	3.67617	3.60472	5.1102	3.48516	3.65647	3.78478	3.92553	4.14223	3.79821	accn=NULL class=mRNAlike lncRNA name=vega lncRNA ref=GENCODE transcriptId=OTTHUMT00000042889 cpcScore=-1,0275500 cnci=-0,2009549 gene:OTTHUMG00000015922	OTTHUMT00000042889	RP1-111C20,3	-0.406359	-0.589869	2.43159	-2.27188	-0.445935
TC16000286,hg,1	5.21254	4.78763	5.19404	4.97222	5.33769	4.5857	5.12624	4.60535	4.53604	4.53841	ncrna:known chromosome:GRCh38:16:26028912:26029025:1 gene:ENSG00000199929 gene_biotype:rRNA transcript_biotype:rRNA	ENST00000363059	RNA5SP405	0.0131894	0.724923	-0.87291	-2.2718	0.18583
TC0X001355,hg,1	12.8033	13.107	13.0058	13.35	12.4348	12.7125	12.5517	12.5295	13.0058	12.3836	Homo sapiens zinc finger, DHHC-type containing 9 (ZDHHC9), transcript variant 2, mRNA,	NM_001008222	ZDHHC9	3.48791	-0.969815	1.33117	-2.27137	-0.78253
TC02003914,hg,1	7.6525	6.82437	7.13977	9.07196	7.7308	7.23263	7.56874	7.43013	7.77306	7.54017	linc-MLPH-4 chr2:+:238121307-238121926	TCONS_00004060-XLOC_001908		1.20351	0.662991	3.30266	-2.27132	0.657377
TC18000477,hg,1	6.85373	7.2256	6.87438	7.76624	6.63876	7.02261	6.85984	6.60311	7.22051	6.49793	Homo sapiens proline-serine-threonine phosphatase interacting protein 2 (PSTPIP2), mRNA,	NM_024430	PSTPIP2	0.922795	-0.893497	2.13192	-2.2706	0.234252
TC15002170,hg,1	5.46518	5.73586	5.50989	6.48838	5.9018	5.11556	5.34996	5.27058	5.47761	5.69284	accn=AK057625 class=mRNAlike lncRNA name=Human lncRNA ref=JounralRNA transcriptId=99 cpcScore=2,1681700 cnci=-0,1331166	AK057625	LOC100289090	0.325758	1.23386	1.74588	-2.27057	-0.593126
TC17001939,hg,1	11.2672	10.8382	10.7474	11.8323	10.3389	10.9093	11.296	10.9061	11.2245	10.5257	[retired] ncrna:miRNA chromosome:GRCh37:17:78977947:78978008:-1 gene:ENSG00000222167 gene_biotype:miRNA transcript_biotype:miRNA	ENST00000410235		2.69656	-1.60578	1.48997	-2.27036	0.547782
TC17000673,hg,1	6.69519	7.22023	6.7044	7.15069	6.73764	5.85134	6.96146	7.02656	6.42625	6.76846	Homo sapiens ninjurin 2, mRNA (cDNA clone IMAGE:40119218),	BC131755	ABCC3	0.833573	0.628442	-0.823378	-2.2703	0.271798
TC16001574,hg,1	4.51471	4.4108	4.37919	4.65888	4.24057	4.21703	4.08137	4.21386	4.51481	3.71685	accn=Y18213 class=mRNAlike lncRNA name=NULL ref=H-invitational v7,5 transcriptId=HIT000326074 cpcScore=1,7554800 cnci=-0,0731155	Y18213	GNAO1	-0.247832	-0.566872	0.668662	-2.26987	-0.0564832
TC03000673,hg,1	4.79933	4.86581	4.58091	5.5171	4.88101	4.86463	4.76859	4.62045	4.68757	4.31454	[retired]ncrna:miRNA chromosome:GRCh37:3:128081008:128081101:1 gene:ENSG00000221067 gene_biotype:miRNA transcript_biotype:miRNA	ENST00000408140	MIR1280	-0.0303971	-0.0773169	1.56433	-2.26814	1.26187
TC06000680,hg,1	4.86648	4.81895	3.96257	4.6189	4.80623	4.60991	4.5493	4.13241	4.20062	3.86226	ncrna:known chromosome:GRCh38:6:56945730:56945836:1 gene:ENSG00000200224 gene_biotype:snRNA transcript_biotype:snRNA	ENST00000363354	RNU6-626P	-0.183234	0.140894	0.161281	-2.26689	1.2113
TC05000166,hg,1	10.4219	10.4682	10.1839	10.7955	10.5912	10.0681	9.78905	9.87715	10.1181	10.1055	Homo sapiens Nipped-B homolog (Drosophila) (NIPBL), transcript variant B, mRNA,	NM_015384	NIPBL	2.36704	0.783201	1.34112	-2.26636	-1.01265
TC18000134,hg,1	5.91715	5.6082	7.22884	5.87996	6.34348	5.39811	5.13777	5.92389	4.32751	5.91269	[retired]ncrna:snoRNA chromosome:GRCh37:18:29674467:29674569:1 gene:ENSG00000238982 gene_biotype:snoRNA transcript_biotype:snoRNA	ENST00000459168		0.399071	1.84347	-1.43951	-2.26448	-2.13285
TC15002764,hg,1	4.90552	4.68554	4.76558	4.89183	4.68271	4.30402	4.69658	4.66341	4.48934	4.23844	Homo sapiens pleckstrin homology domain containing, family O member 2 (PLEKHO2), transcript variant 2, mRNA,	NM_001195059	PLEKHO2	-0.0995618	-0.0392519	-0.376482	-2.26425	0.169761
TC09000180,hg,1	4.42013	4.60865	4.2335	5.11336	4.46571	4.06904	4.25891	4.37431	4.09776	4.28122	Rfam model RF00017 hit found at contig region AL353795,13/18988-19281	uc022bgi		-0.205414	0.506412	1.0038	-2.26328	0.162511
TC01002059,hg,1	5.46327	5.54819	5.31405	6.03412	5.42664	5.37801	5.1496	5.41273	5.01187	5.0403	cdna:all chromosome:VEGA56:1:585989:588453:-1 Gene:OTTHUMG00000002261	OTTHUMT00000006453	RP5-857K21,1	0.228169	0.0644304	1.10655	-2.26285	0.567626
TC15000657,hg,1	4.9539	4.53	4.54112	4.21529	4.08538	4.02186	4.22943	4.13112	3.95514	3.99208	Homo sapiens HEXA antisense RNA 1 (HEXA-AS1), long non-coding RNA,	NR_027262	HEXA-AS1	-0.260573	-0.465017	-1.21554	-2.26284	-1.68318
TC11002995,hg,1	6.29256	6.67998	6.34884	6.01306	6.1844	5.63412	6.21429	6.13178	5.9018	5.75303	accn=NULL class=mRNAlike lncRNA name=vega lncRNA ref=GENCODE transcriptId=OTTHUMT00000105392 cpcScore=2,2131100 cnci=-0,1450315 gene:OTTHUMG00000045388	OTTHUMT00000105392	AC068580,7	0.552791	0.0480684	-1.47741	-2.26226	-0.126746
TC03002096,hg,1	6.81628	7.3332	6.99123	7.63271	7.07937	6.82804	6.61539	6.83203	6.86228	6.69117	Homo sapiens B-cell CLL/lymphoma 6 (BCL6), transcript variant 2, mRNA,	NM_001130845	BCL6	0.927532	0.283342	1.44808	-2.26211	0.0721247
TC01005484,hg,1	4.40567	4.3642	3.92214	4.09056	3.91883	3.70036	3.91354	3.60757	3.8724	3.69497	linc-EPS15-1 chr1:-:52016845-52032193	TCONS_l2_00001232-XLOC_l2_000910		-0.399995	-0.119298	-0.282358	-2.26163	-1.19113
TC06001724,hg,1	10.1757	10.3971	10.2675	10.5571	9.86775	9.9138	10.1098	10.1528	10.2849	9.63892	Homo sapiens piRNA piR-33066, complete sequence,	DQ592954		2.32158	-0.845556	0.471898	-2.26041	0.222053
TC10000842,hg,1	7.12699	7.19868	7.10933	7.38692	7.47417	6.65268	6.83091	6.2709	6.51339	7.06382	Novel nucleic acids,	uc021pzi		0.92466	1.46391	0.553576	-2.25849	-1.39921
TC02001980,hg,1	8.4098	8.22244	9.38989	8.045	11.6528	7.31762	8.69361	8.81674	7.94949	8.45413	Homo sapiens piRNA piR-48362, complete sequence,	DQ580250		1.68439	6.03901	-3.47524	-2.2581	2.61051
TC0X001705,hg,1	6.57386	7.27343	6.59733	7.381	6.24583	7.06139	6.9796	6.43761	6.63522	6.09591	accn=AY672104 class=mRNAlike lncRNA name=NULL ref=H-invitational v7,5 transcriptId=HIT000332082 cpcScore=1,7195200 cnci=-0,1895565	AY672104	USP27X	0.822685	-1.45719	1.42911	-2.25712	1.56269
TC07000772,hg,1	5.15781	4.83755	4.50078	6.17151	5.08797	5.28541	4.72451	5.44724	5.05645	4.44403	Homo sapiens piRNA piR-34819, complete sequence,	DQ596753		0.0933399	-0.377249	2.68411	-2.25711	2.23482
TC07001548,hg,1	6.52512	6.96352	6.63111	7.06801	7.37746	6.0521	6.77106	6.36027	6.21968	6.67634	Homo sapiens gamma-secretase activating protein (GSAP), mRNA,	NM_017439	GSAP	0.793281	1.92066	-0.0300425	-2.25631	0.491796
TC10001973,hg,1	4.97237	5.82599	5.00513	6.02196	5.16275	4.0999	4.73791	5.07385	4.42905	5.87337	accn=AK055897 class=mRNAlike lncRNA name=Human lncRNA ref=JounralRNA transcriptId=2459 cpcScore=-1,0289500 cnci=-0,3128737	AK055897		0.114454	1.85402	0.755553	-2.25484	-2.28381
TC16001680,hg,1	4.55101	4.19612	4.15668	4.84696	4.18779	3.91556	4.07004	4.08254	4.54871	3.96407	linc-FOXF1-4 chr16:+:86193596-86200988	TCONS_00024491-XLOC_011811		-0.266821	-0.155017	1.10587	-2.25303	-0.780892
TC01002864,hg,1	7.75435	7.80348	7.6927	8.35569	7.9756	7.72909	7.3812	7.35435	7.48973	7.4105	Homo sapiens transforming growth factor, beta receptor III (TGFBR3), transcript variant 2, mRNA,	NM_001195683	TGFBR3	1.24685	0.484872	1.61435	-2.25206	-0.0560192
TC0X000817,hg,1	9.51107	9.8489	9.76859	9.78008	9.44419	9.003	9.31899	9.27384	9.20298	9.36163	cdna:all chromosome:VEGA56:X:3929869:3937855:-1 Gene:OTTHUMG00000067420	OTTHUMT00000144380	RP11-706O15,7	2.01982	0.265985	-0.0681294	-2.25175	-1.10706
TC14000507,hg,1	6.30515	5.48887	6.4769	4.43922	5.86486	4.28653	5.30062	5.14265	4.73051	5.48196	ncrna:known chromosome:GRCh38:14:84739942:84740052:1 gene:ENSG00000251895 gene_biotype:snRNA transcript_biotype:snRNA	ENST00000516086	RNU6-976P	0.216569	1.43949	-4.47206	-2.25114	-4.12903
TC16001182,hg,1	4.5702	4.57853	4.6802	4.87413	4.30317	4.02434	4.43899	4.36353	4.08207	4.30124	Homo sapiens microRNA 328 (MIR328), microRNA,	NR_029887	MIR328	-0.192183	0.0768159	-0.0398387	-2.2509	-0.610145
TC15001533,hg,1	9.2359	9.18128	8.91855	9.43422	9.71007	8.03081	9.18463	9.38371	8.98893	9.12407	Homo sapiens piRNA piR-33592, complete sequence,	DQ593480		1.8731	1.72002	-0.817051	-2.2497	0.343486
TC04001907,hg,1	4.59031	4.28327	4.32745	4.46414	4.55324	3.97	4.42439	4.18332	4.00168	3.8974	linc-CPEB2-11 chr4:+:11315419-11344598	TCONS_00007986-XLOC_003455		-0.259371	0.415991	-0.550747	-2.24949	0.443084
TC04001139,hg,1	9.36241	9.61332	9.27151	9.56348	9.62552	8.98893	9.00205	8.87572	9.00873	9.06347	Homo sapiens amyloid beta (A4) precursor protein-binding, family B, member 2 (APBB2), transcript variant 2, mRNA,	NM_001166050	APBB2	1.92537	0.833937	0.448295	-2.24924	-0.619947
TC14001874,hg,1	4.16882	5.22237	4.06896	4.54488	4.61991	4.18685	3.99356	4.40985	4.50916	3.72807	accn=NULL class=lncRNA name= ref=UCSCGeneNoncode transcriptId=uc001ykl,1 cpcScore=-0,0035634 cnci=-0,2296444	uc001ykl		-0.225963	0.13787	0.433695	-2.2489	1.15483
TC14000371,hg,1	5.73814	5.55589	5.60905	5.99611	5.59871	5.23961	5.52306	5.4007	5.50853	5.23524	Homo sapiens protein kinase C, eta (PRKCH), mRNA,	NM_006255	PRKCH	0.299782	0.0791434	0.435094	-2.24752	-0.142904
TC09002780,hg,1	8.49367	8.13866	8.08074	7.84404	7.09285	7.46154	7.76291	7.62177	7.71645	7.58396	accn=BC010186 class=mRNAlike lncRNA name=Human lncRNA ref=JounralRNA transcriptId=4256 cpcScore=-1,1006600 cnci=-0,2371279	BC010186		1.28548	-1.38837	-0.900604	-2.24647	-2.61826
TC03000504,hg,1	4.97926	5.06224	5.55957	5.05645	6.5648	4.63152	4.44746	4.06467	4.15879	5.11982	Homo sapiens clone HQ0641 PRO0641 mRNA, complete cds,	AF090939		0.0446796	3.66595	-0.0104902	-2.24607	-1.53275
TC14002052,hg,1	5.72653	5.28139	5.35478	5.14039	6.19211	4.63531	5.05725	5.16748	5.03021	5.04592	linc-MAX-2 chr14:-:66908662-66912979	TCONS_00022772-XLOC_011056		0.176997	1.85453	-1.26295	-2.24298	-0.567523
TC09001206,hg,1	5.80471	6.73324	6.69004	7.45415	7.17427	6.32723	5.81719	6.22468	6.24683	6.33607	ncrna:novel chromosome:GRCh38:9:71902455:71902550:-1 gene:ENSG00000200922 gene_biotype:misc_RNA transcript_biotype:misc_RNA	ENST00000364052		0.712431	1.73506	2.64025	-2.2428	0.609606
TC20001462,hg,1	4.10642	3.78992	3.63562	4.11301	3.96904	3.51416	3.91409	3.49332	3.60397	3.46025	accn=AK130206 class=mRNAlike lncRNA name=Human lncRNA ref=JounralRNA transcriptId=2036 cpcScore=-0,9046490 cnci=-0,1902958	AK130206		-0.48346	0.340528	0.105968	-2.24185	0.152929
TC05001472,hg,1	6.99625	7.26994	7.27366	6.81916	7.40973	5.96034	6.84957	6.99803	6.87341	6.77671	Homo sapiens ankyrin repeat, family A (RFXANK-like), 2 (ANKRA2), mRNA,	NM_023039	ANKRA2	0.907364	1.24582	-1.6344	-2.24182	-0.709626
TC06000004,hg,1	5.47435	5.82956	5.44784	5.77484	5.29202	5.21814	5.2868	5.22064	5.22572	5.08345	Homo sapiens dual specificity phosphatase 22 (DUSP22), transcript variant 2, mRNA,	NM_020185	DUSP22	0.231703	-0.203181	0.387234	-2.241	-0.262061
TC09002061,hg,1	3.32193	4.4441	3.91625	4.8239	4.01248	3.52371	5.12062	3.81104	3.32193	3.91877	accn=NULL class=mRNAlike lncRNA name=vega lncRNA ref=GENCODE transcriptId=OTTHUMT00000052953 cpcScore=-0,9186920 cnci=-0,1928901 gene:OTTHUMG00000020156	OTTHUMT00000052953	XXyac-YM21GA2,4	-0.368462	0.591639	0.0868851	-2.2409	3.37782
TC12002520,hg,1	3.6407	3.66657	3.75195	4.76092	4.36252	3.96488	3.34044	3.37812	3.74513	3.45702	accn=NR_037687 class=lncRNA name= ref=RefGeneNoncode transcriptId=NR_037687 cpcScore=6,7736100 cnci=-0,2530751	NR_037687	PLXNC1	-0.463405	0.998057	2.83529	-2.24073	0.627287
TC06001105,hg,1	6.42107	6.07694	6.15323	6.29499	6.44708	5.30612	6.37486	5.63956	6.42234	5.9918	havana:known chromosome:GRCh38:6:152380546:152381564:1 gene:ENSG00000234577 gene_biotype:antisense transcript_biotype:antisense	ENST00000412161	SYNE1-AS1	0.551256	0.826904	-0.473009	-2.23999	-1.01981
TC01005502,hg,1	13.4921	13.7508	13.6465	13.2612	13.1624	12.8233	13.9541	14.2254	13.5582	12.5726	accn=CR610199 class=mRNAlike lncRNA name=NULL ref=H-invitational v7,5 transcriptId=HIT000289394 cpcScore=2,4937000 cnci=-0,2112576	CR610199		3.77684	-1.29538	-2.30232	-2.23956	2.45092
TC01004691,hg,1	12.9662	13.1255	12.7638	13.0522	13.7862	12.0615	13.0081	12.6695	12.5473	12.9065	accn=NULL class=lncRNA name= ref=UCSCGeneNoncode transcriptId=uc001elr,3 cpcScore=-1,1645900 cnci=-0,3448115	uc001elr		3.53061	2.17689	-0.763342	-2.23843	0.239395
TC15001286,hg,1	7.38186	7.4562	7.59644	6.54463	7.68078	6.27817	7.27595	7.16156	6.67585	6.7744	Homo sapiens microRNA 1282 (MIR1282), microRNA,	NR_031695	MIR1282	0.97772	1.14482	-3.11534	-2.23803	-0.21584
TC15000955,hg,1	7.68307	7.79672	7.6112	8.06211	7.86076	7.46536	7.35244	7.29859	7.74119	7.22023	Homo sapiens myocyte enhancer factor 2A (MEF2A), transcript variant 2, mRNA,	NM_001130926	MEF2A	1.20941	0.268444	1.0934	-2.23608	-0.164601
TC12000239,hg,1	9.39674	9.44538	9.14664	9.54586	9.53325	9.02116	9.27384	8.94136	9.10331	8.88215	Homo sapiens ethanolamine kinase 1 (ETNK1), transcript variant 2, mRNA,	NM_001039481	ETNK1	1.92176	0.416492	0.28109	-2.23582	0.346824
TC05003365,hg,1	9.16192	9.66615	9.48682	9.00084	9.22223	8.55055	8.90453	9.492	8.74997	8.7301	accn=EF077644 class=mRNAlike lncRNA name=NULL ref=H-invitational v7,5 transcriptId=HIT000394809 cpcScore=2,8824200 cnci=-0,2226371	EF077644	UIMC1	1.86384	0.212528	-1.58102	-2.234	-0.00496961
TC09000364,hg,1	4.53949	4.62426	4.23263	4.89325	4.38504	4.36404	4.4107	4.01275	4.22967	4.03708	ncrna:novel chromosome:GRCh38:9:81888918:81888985:1 gene:ENSG00000200969 gene_biotype:snoRNA transcript_biotype:snoRNA	ENST00000364099		-0.213733	-0.100001	0.930367	-2.23384	0.195071
TC16001509,hg,1	6.2264	6.44743	6.35021	7.03229	6.7369	5.31664	6.51389	6.16182	6.31272	6.62082	linc-TP53TG3B-20 chr16:+:32769844-32771213	TCONS_l2_00009683-XLOC_l2_005186		0.664895	1.6625	0.313128	-2.23346	-0.551001
TC04002161,hg,1	6.651	6.70168	6.9151	7.69997	6.99684	6.87998	6.67139	6.61867	6.9119	6.36596	accn=NR_003135 class=lncRNA name= ref=RefGeneNoncode transcriptId=NR_003135 cpcScore=7,1376700 cnci=-0,1667953	NR_003135	CEP170P1	0.871676	0.0522291	2.15173	-2.23074	1.0123
TC11000796,hg,1	5.70978	6.05872	6.66297	6.83899	6.64655	5.47649	6.10572	7.01407	6.40757	5.72405	Rfam model RF01061 hit found at contig region AP001992,4/100535-100618	uc021qni		0.617934	0.755172	0.174316	-2.23039	2.33218
TC09002258,hg,1	6.89159	6.48378	6.38919	7.12133	5.95099	6.26628	6.49822	6.55174	6.25173	6.25916	accn=NR_024122 class=lncRNA name= ref=RefGeneNoncode transcriptId=NR_024122 cpcScore=7,6286600 cnci=-0,2534963	NR_024122	PBX3	0.707501	-0.910572	0.602731	-2.23004	-0.535497
TC05000497,hg,1	7.88159	8.10303	7.93707	7.9259	8.02321	7.52744	7.43124	7.54767	7.59736	7.40414	Homo sapiens peptidylglycine alpha-amidating monooxygenase (PAM), transcript variant 1, mRNA,	NM_000919	PAM	1.26603	0.420647	0.0785472	-2.22969	-0.570112
TC10002257,hg,1	4.86425	5.32855	4.8838	5.81006	5.47435	4.83077	4.65404	4.97116	4.68968	4.91093	accn=AY207475 class=mRNAlike lncRNA name=NULL ref=H-invitational v7,5 transcriptId=HIT000085264 cpcScore=1,2868500 cnci=-0,1411829	AY207475	BTRC	0.0798325	1.18549	1.55645	-2.22946	0.52479
TC07003155,hg,1	5.49165	5.90721	5.62649	6.39759	5.99768	5.58688	5.26649	5.33906	6.00918	5.29263	accn=BX537723 class=mRNAlike lncRNA name=Human lncRNA ref=JounralRNA transcriptId=3783 cpcScore=-0,3407350 cnci=-0,2933324	BX537723		0.365886	0.438977	2.14041	-2.22925	0.136302
TC01001880,hg,1	4.93459	6.30355	4.08154	5.11738	5.74784	5.34433	6.01682	5.41596	4.78058	4.10506	Homo sapiens piRNA piR-37865, complete sequence,	DQ599799		0.143068	0.0703591	-1.05041	-2.22914	6.29596
TC07001379,hg,1	4.93459	6.30355	4.08154	5.11738	5.74784	5.34433	6.01682	5.41596	4.78058	4.10506	Homo sapiens piRNA piR-33602, complete sequence,	DQ593490		0.143068	0.0703591	-1.05041	-2.22914	6.29596
TC07001411,hg,1	4.93459	6.30355	4.08154	5.11738	5.74784	5.34433	6.01682	5.41596	4.78058	4.10506	Homo sapiens piRNA piR-33602, complete sequence,	DQ593490		0.143068	0.0703591	-1.05041	-2.22914	6.29596
TC07001421,hg,1	4.93459	6.30355	4.08154	5.11738	5.74784	5.34433	6.01682	5.41596	4.78058	4.10506	Homo sapiens piRNA piR-33602, complete sequence,	DQ593490		0.143068	0.0703591	-1.05041	-2.22914	6.29596
TC08001671,hg,1	7.14519	7.52167	7.40049	7.20759	9.10769	6.13346	6.91254	7.58706	7.1928	7.21047	ncrna:known chromosome:GRCh38:8:135742343:135742495:-1 gene:ENSG00000199652 gene_biotype:snRNA transcript_biotype:snRNA	ENST00000362782	RNU1-35P	1.09035	3.86675	-1.438	-2.22856	0.91218
TC20000564,hg,1	9.10638	8.84486	8.6846	10.6156	9.36543	9.04208	9.00367	9.21137	9.62133	8.94862	[retired] ncrna:miRNA chromosome:GRCh37:20:2686392:2686475:-1 gene:ENSG00000222798 gene_biotype:miRNA transcript_biotype:miRNA	ENST00000410866		1.92843	0.28708	3.52789	-2.22771	1.28832
TC13000621,hg,1	9.28006	9.98259	9.49851	9.62601	9.55159	8.83168	9.4826	9.3205	8.77016	9.33404	havana:known chromosome:GRCh38:13:44400250:44405885:-1 gene:ENSG00000237361 gene_biotype:lincRNA transcript_biotype:lincRNA	ENST00000432701	TUSC8	1.98283	0.809952	-0.715947	-2.22691	0.133127
TC14001900,hg,1	4.35807	4.21228	4.53987	4.71957	4.12492	4.36367	3.93137	4.04352	4.35813	3.63298	linc-BTBD6-2 chr14:+:105543607-105543911	TCONS_00022649-XLOC_010951		-0.277009	-0.711698	1.21798	-2.22679	-0.173375
TC09002418,hg,1	12.5349	12.5939	12.1564	12.6326	12.3088	12.073	11.8627	11.8643	12.2807	12.0163	accn=NR_038064 class=lncRNA name= ref=RefGeneNoncode transcriptId=NR_038064 cpcScore=4,5302500 cnci=-0,2145143	NR_038064	PLIN2	3.24285	0.0553245	0.975104	-2.22635	-1.3587
TC02003331,hg,1	4.72999	4.4375	4.81745	5.93568	5.18092	3.98658	4.62199	5.3861	6.25865	4.51347	accn=NULL class=mRNAlike lncRNA name=vega lncRNA ref=GENCODE transcriptId=OTTHUMT00000328143 cpcScore=-1,1672200 cnci=-0,3068566 gene:OTTHUMG00000152824	OTTHUMT00000328143	AC073046,25	0.056172	0.352372	2.09369	-2.22522	0.695594
TC12002598,hg,1	4.99908	4.56158	5.04891	4.67412	4.28444	4.30215	4.18441	4.46425	4.19822	4.24957	accn=NULL class=lncRNA name= ref=EnsemblNoncode transcriptId=ENST00000546835 cpcScore=-1,0504800 cnci=-0,2093758 gene:ENSG00000257883	ENST00000546835		-0.158946	-0.438228	-0.451609	-2.22354	-1.93935
TC07003068,hg,1	7.47195	7.9506	7.29461	7.24213	7.65681	6.99203	7.87392	7.4948	7.37849	6.74512	accn=AF320003 class=mRNAlike lncRNA name=Human lncRNA ref=JounralRNA transcriptId=3745 cpcScore=7,8260800 cnci=-0,1359899	AF320003	PON3	1.12211	-0.0406587	-1.59828	-2.22288	2.00394
TC13001378,hg,1	3.84049	4.02285	4.53932	3.83541	3.66066	3.4082	3.72654	3.54535	4.11742	3.32193	linc-USP12-1 chr13:-:27781433-27782296	TCONS_00021947-XLOC_010542		-0.46444	-0.567057	-0.524158	-2.22253	-1.20305
TC01001725,hg,1	5.50871	5.77349	5.38864	5.26456	5.59088	4.85616	5.28792	5.25901	5.01017	4.99465	Homo sapiens dual-specificity tyrosine-(Y)-phosphorylation regulated kinase 3 (DYRK3), transcript variant 2, mRNA,	NM_001004023	DYRK3	0.190981	0.568117	-1.12132	-2.22201	-0.0738214
TC11002391,hg,1	7.1528	7.49242	8.36114	10.104	12.0565	6.42849	6.33353	6.84497	7.50304	10.1798	ncrna:known chromosome:GRCh38:11:123058077:123058161:-1 gene:ENSG00000200879 gene_biotype:snoRNA transcript_biotype:snoRNA	ENST00000364009	SNORD14E	1.48433	10.957	5.30716	-2.22178	-3.90761
TC02002661,hg,1	4.61112	4.1758	3.71153	4.45479	4.94734	3.68914	4.26555	4.28864	4.09915	3.89022	ncrna:novel chromosome:GRCh38:2:50798964:50799055:-1 gene:ENSG00000215968 gene_biotype:miRNA transcript_biotype:miRNA	ENST00000401149		-0.284602	1.39162	-0.34164	-2.22124	1.13313
TC16000897,hg,1	9.41378	9.44727	9.43794	9.42617	9.29231	8.94387	8.9927	9.04609	9.0819	8.88633	Homo sapiens KIAA0430 (KIAA0430), transcript variant 2, mRNA,	NM_001184998	KIAA0430	1.90788	0.0642159	0.00384126	-2.22031	-0.751225
TC08000882,hg,1	4.25084	4.9711	4.71129	5.63683	6.15068	4.38853	4.19233	4.15114	4.542	4.88829	Homo sapiens cDNA FLJ46543 fis, clone THYMU3037980,	AK128400		-0.0327249	3.3332	2.40855	-2.22026	0.2485
TC17001810,hg,1	4.20367	4.95115	4.51732	4.27534	3.99456	3.96959	4.15599	4.25789	3.85445	3.82652	Homo sapiens apolipoprotein H (beta-2-glycoprotein I) (APOH), mRNA,	NM_000042	APOH	-0.289093	-0.456328	-0.837389	-2.22011	-0.09771
TC11002837,hg,1	5.10207	5.77588	5.08493	5.07565	5.79227	4.14619	5.38413	5.35394	5.0403	4.99891	accn=AF086444 class=mRNAlike lncRNA name=Human lncRNA ref=JounralRNA transcriptId=3566 cpcScore=-1,0909400 cnci=-0,3087078	AF086444		0.138754	1.55099	-1.86182	-2.21861	0.855306
TC21000134,hg,1	5.20839	5.17281	5.31054	5.71821	5.32362	4.8916	4.8663	5.09815	5.25061	4.83371	Homo sapiens solute carrier family 5 (sodium/myo-inositol cotransporter), member 3 (SLC5A3), mRNA,	NM_006933	SLC5A3	0.135573	0.26563	1.00396	-2.21717	-0.205528
TC12000203,hg,1	6.32588	6.60351	6.2618	6.63935	6.78001	5.99539	6.24025	6.07477	6.22387	6.01244	Homo sapiens protein tyrosine phosphatase, receptor type, O (PTPRO), transcript variant 2, mRNA,	NM_002848	PTPRO	0.640316	0.880046	0.324723	-2.21564	0.402855
TC0X001748,hg,1	9.75198	9.84465	9.39407	9.18332	9.01217	9.11654	9.58308	9.66022	9.492	8.59603	accn=U79272 class=mRNAlike lncRNA name=Human lncRNA ref=JounralRNA transcriptId=119 cpcScore=-1,2186700 cnci=-0,3332078	U79272	YIPF6	1.98191	-1.46018	-1.51256	-2.21563	0.739102
TC03001818,hg,1	5.21365	4.62108	4.96932	4.13751	5.76118	4.02229	4.62245	4.62628	3.50571	4.4873	ncrna:known chromosome:GRCh38:3:137518134:137518255:-1 gene:ENSG00000201325 gene_biotype:rRNA transcript_biotype:rRNA	ENST00000364455	RNA5SP142	-0.116373	2.48004	-2.98996	-2.21562	-0.170511
TC16000529,hg,1	9.16957	8.82456	9.03957	9.05713	8.08074	8.5281	8.78631	8.85579	8.69275	8.33571	Homo sapiens chromosome 16 open reading frame 70 (C16orf70), mRNA,	NM_025187	C16orf70	1.70648	-1.52527	-0.257786	-2.21561	-0.885775
TC08001602,hg,1	4.79186	4.89696	4.65668	5.53632	4.73109	4.67503	4.56824	4.4811	4.79442	4.50387	Homo sapiens metastasis suppressor 1 (MTSS1), transcript variant 2, mRNA,	NM_014751	MTSS1	-0.0419476	-0.0261389	1.77334	-2.21542	-0.140384
TC11001596,hg,1	3.63278	4.08969	4.45861	4.67387	3.65405	3.88682	3.79742	3.8329	4.01406	3.5198	Homo sapiens piRNA piR-61892, complete sequence,	DQ595780		-0.396724	-0.691474	1.43478	-2.21477	0.164471
TC02001045,hg,1	6.22342	5.2487	5.57369	5.24945	6.3982	5.03412	6.03264	5.45247	5.19024	5.09787	cdna:all chromosome:VEGA56:2:175167904:175168522:1 Gene:OTTHUMG00000154227	OTTHUMT00000334492	AC096649,2	0.30339	1.29376	-2.27292	-2.214	0.974069
TC14001755,hg,1	5.32694	5.328	5.2436	5.64362	4.57758	4.96604	5.92841	5.01421	5.42857	4.68174	accn=CR625027 class=mRNAlike lncRNA name=Human lncRNA ref=JounralRNA transcriptId=765 cpcScore=-1,1767800 cnci=-0,4222189	CR625027		0.156974	-1.59289	-0.0313443	-2.21332	0.939027
TC02001126,hg,1	9.39947	9.49775	9.24306	9.60241	9.15395	9.10722	9.23305	9.05795	9.12925	8.83949	Homo sapiens myosin IB (MYO1B), transcript variant 1, mRNA,	NM_001130158	MYO1B	1.92102	-0.368807	0.398076	-2.21316	0.0729358
TC03003085,hg,1	6.72929	6.74994	6.59944	7.32089	6.68012	6.51086	6.25891	6.27899	6.56057	6.44557	accn=NR_033361 class=lncRNA name= ref=RefGeneNoncode transcriptId=NR_033361 cpcScore=8,8137400 cnci=-0,2502908	NR_033361	TMCC1	0.77153	0.242277	1.67973	-2.2104	-0.851684
TC10000439,hg,1	7.14068	7.26181	6.71756	9.61098	8.31286	7.6262	7.33386	7.51678	8.08489	7.49942	ncrna:novel chromosome:GRCh38:10:100228976:100229042:-1 gene:ENSG00000216004 gene_biotype:miRNA transcript_biotype:miRNA	ENST00000401185		1.25308	1.45567	5.47891	-2.21011	2.71962
TC04001335,hg,1	6.73778	7.44127	6.70036	7.6525	7.16745	6.60462	6.90836	6.84111	7.05981	6.75217	Homo sapiens transmembrane protein 150C (TMEM150C), mRNA,	NM_001080506	TMEM150C	0.935534	0.525062	1.27094	-2.20926	0.778737
TC01002701,hg,1	6.21816	6.11998	6.00569	6.04779	5.5633	5.69411	5.93855	5.90017	5.73894	5.40736	Homo sapiens phosphatidic acid phosphatase type 2B (PPAP2B), mRNA,	NM_003713	PPAP2B	0.442302	-0.88219	-0.481551	-2.20855	-0.168557
TC05001449,hg,1	6.14143	6.13696	6.68251	6.28128	6.52609	5.46223	5.71357	6.06741	5.31599	6.12568	Homo sapiens NLR family, apoptosis inhibitory protein (NAIP), transcript variant 2, mRNA,	NM_022892	NAIP	0.521262	1.55121	-0.757582	-2.20791	-1.26099
TC03003245,hg,1	5.93414	6.28128	6.70512	6.19699	6.45041	6.22785	7.0047	7.28811	5.88765	4.96664	accn=NULL class=lincRNA name=Human lincRNA ref=Scripture Reconstruction LincRNAs By Luo transcriptId=linc_luo_1450 cpcScore=-1,3616500 cnci=-0,3405044	linc_luo_1450		0.631651	-0.923042	-2.12223	-2.20742	5.85376
TC21000941,hg,1	4.43454	4.79463	4.67855	5.66609	5.41691	4.15944	4.13679	4.87941	4.23792	4.87648	accn=AF146693 class=mRNAlike lncRNA name=NULL ref=H-invitational v7,5 transcriptId=HIT000071356 cpcScore=-1,0254100 cnci=-0,2244024 // accn=AF146693 class=mRNAlike lncRNA name=Human lncRNA ref=JounralRNA transcriptId=1914 cpcScore=-1,1294800 cnci=-0,2255	AF146693 // AF146693		-0.0585361	2.21702	1.622	-2.20725	0.167363
TC04002890,hg,1	10.0961	9.71428	9.57523	9.82193	9.00919	9.71054	9.14444	9.04978	9.80359	8.99443	accn=EF139845 class=mRNAlike lncRNA name=NULL ref=H-invitational v7,5 transcriptId=HIT000394904 cpcScore=1,1616700 cnci=-0,2153239	EF139845	FAT1	2.03835	-1.56923	1.1201	-2.20598	-1.99512
TC0X002268,hg,1	6.57356	6.0819	6.40657	7.0442	6.73205	5.79385	6.27969	5.88983	6.09591	6.51483	accn=AF050146 class=mRNAlike lncRNA name=Human lncRNA ref=JounralRNA transcriptId=4746 cpcScore=3,3325600 cnci=-0,1554326	AF050146		0.651354	1.39844	0.95499	-2.20552	-1.28082
TC13001052,hg,1	5.88503	5.89806	5.52467	5.17216	6.41066	4.86482	5.97684	5.31306	5.15765	5.27737	accn=NULL class=mRNAlike lncRNA name=vega lncRNA ref=GENCODE transcriptId=OTTHUMT00000044756 cpcScore=-1,2460300 cnci=-0,2664391 gene:OTTHUMG00000016843	OTTHUMT00000044756	RP11-321C24,1	0.302437	1.66322	-2.40854	-2.20546	0.664969
TC03000629,hg,1	6.72247	6.13878	6.38148	8.17299	7.33292	6.65809	6.69544	6.51339	7.12062	6.5764	ncrna:novel chromosome:GRCh38:3:122281853:122281922:1 gene:ENSG00000221474 gene_biotype:miRNA transcript_biotype:miRNA	ENST00000408547		0.866697	1.05315	3.52587	-2.20527	1.34851
TC03000060,hg,1	5.31214	5.03511	5.29667	4.79617	5.81603	3.93783	4.94965	4.33374	4.6123	5.18277	ncrna:novel chromosome:GRCh38:3:10481963:10482025:1 gene:ENSG00000239167 gene_biotype:miRNA transcript_biotype:miRNA	ENST00000459448		0.0291823	2.44924	-1.62337	-2.20436	-2.31419
TC03003213,hg,1	6.52565	6.02274	5.39715	7.054	7.02468	6.17504	5.96454	5.29391	5.78954	6.22309	accn=AF085992 class=mRNAlike lncRNA name=Human lncRNA ref=JounralRNA transcriptId=2140 cpcScore=1,4816400 cnci=-0,3016567	AF085992		0.565311	2.03981	2.52843	-2.20395	-0.165034
TC13000193,hg,1	8.65008	8.96306	8.74594	9.07986	8.85041	8.52117	8.01966	8.20438	8.50155	8.40146	Homo sapiens fibronectin type III domain containing 3A (FNDC3A), transcript variant 1, mRNA,	NM_001079673	FNDC3A	1.64235	0.531712	1.36012	-2.20375	-1.26839
TC15002733,hg,1	5.18707	5.17047	5.23798	5.14265	5.23266	4.50319	4.70985	4.57123	4.38362	4.97428	linc-RGMA-5 chr15:-:98208534-98213519	TCONS_00023823-XLOC_011602		0.0226923	1.09126	-0.35579	-2.20312	-1.66323
TC15001395,hg,1	9.35384	8.38227	8.17816	5.34072	9.66503	5.84052	8.41895	7.14121	6.91603	8.00286	Homo sapiens piRNA piR-45309, complete sequence,	DQ577197		1.25873	4.20733	-9.13714	-2.20298	-3.77888
TC01006356,hg,1	10.7091	10.6898	10.6874	10.7515	10.4219	10.4187	10.4354	10.3651	10.5367	9.97947	Homo sapiens EF-hand calcium binding domain 14 (EFCAB14), mRNA,	NM_014774	EFCAB14	2.48106	-0.617767	0.213646	-2.20291	-0.0644251
TC17002721,hg,1	4.52588	4.16182	4.5432	4.49683	3.82128	4.10401	4.49166	4.30174	4.07131	3.66831	accn=AK131022 class=mRNAlike lncRNA name=Human lncRNA ref=JounralRNA transcriptId=3225 cpcScore=-1,1482200 cnci=-0,3225521	AK131022	LOC101927557	-0.280981	-1.1654	-0.457797	-2.20222	0.410076
TC16000385,hg,1	6.82952	6.24583	6.25418	5.19038	6.93336	5.3861	6.10717	5.66803	5.35148	5.76202	[retired]cdna:pseudogene chromosome:GRCh37:16:31973409:31985682:1 gene:ENSG00000197476 gene_biotype:pseudogene transcript_biotype:processed_pseudogene	ENST00000356559		0.489246	1.75617	-3.4298	-2.20153	-1.22883
TC0X000088,hg,1	5.88218	6.23299	5.89881	5.80439	5.58003	5.64401	5.33707	5.72671	5.74395	5.13529	Homo sapiens cyclin-dependent kinase-like 5 (CDKL5), transcript variant II, mRNA,	NM_001037343	CDKL5	0.36967	-0.686732	-0.0348828	-2.2007	-0.435315
TC03000886,hg,1	4.74004	4.25011	4.58584	5.50643	5.11943	4.36962	4.33511	4.2053	4.7845	4.50091	[retired]ncrna:miRNA chromosome:GRCh37:3:164059129:164059238:1 gene:ENSG00000221755 gene_biotype:miRNA transcript_biotype:miRNA	ENST00000408828	MIR720	-0.0970084	1.1167	2.15693	-2.2006	-0.484357
TC07002993,hg,1	5.04977	4.56024	5.3219	4.83774	5.37762	3.93298	4.26479	4.39927	4.93437	4.71757	linc-GUSB-2 chr7:-:65908392-65917175	TCONS_l2_00027392-XLOC_l2_013874		-0.0529917	1.56859	-0.358824	-2.20002	-2.62805
TC08001530,hg,1	3.88558	4.04891	4.25116	4.37346	4.29305	3.72197	4.73751	4.01198	3.71522	3.57065	[retired]ncrna:snoRNA chromosome:GRCh37:8:110608472:110608543:-1 gene:ENSG00000252559 gene_biotype:snoRNA transcript_biotype:snoRNA	ENST00000516750		-0.351048	0.297142	-0.671285	-2.1987	2.46804
TC08000829,hg,1	10.2244	10.1108	9.73666	9.74828	9.21519	9.33332	9.54898	9.7584	9.6138	9.36782	[retired] cdna:known chromosome:GRCh37:8:144731830:144738588:1 gene:ENSG00000183309 gene_biotype:protein_coding transcript_biotype:protein_coding	ENST00000532796	ZNF623	2.11476	-1.02678	-0.756293	-2.19854	-1.47
TC02000590,hg,1	7.41617	7.80725	6.99296	7.60468	8.55732	6.57485	7.50454	7.31199	6.87811	7.48092	Homo sapiens uncharacterized LOC100506123 (LOC100506123), long non-coding RNA,	NR_040097	LOC100506123	1.122	2.84427	-0.788553	-2.19787	1.04477
TC06000628,hg,1	7.47263	7.60468	7.61427	8.31796	9.15902	6.97474	7.28944	7.5472	7.31738	7.81646	Homo sapiens solute carrier family 25, member 27 (SLC25A27), transcript variant 2, mRNA,	NM_001204051	SLC25A27	1.25284	3.51848	0.929145	-2.19734	0.615547
TC08000600,hg,1	5.23114	5.53546	5.38884	5.6249	5.23974	4.48397	4.79527	4.8663	5.07425	5.33525	ncrna:known chromosome:GRCh38:8:98048856:98048962:1 gene:ENSG00000252755 gene_biotype:snRNA transcript_biotype:snRNA	ENST00000516946	RNU6-703P	0.131176	0.871054	0.431874	-2.19714	-2.28363
TC16000804,hg,1	6.36498	6.52469	6.32351	6.73014	6.46256	6.25722	6.3837	6.48914	6.15027	5.7848	Homo sapiens, clone IMAGE:3862054, mRNA,	BC013599	ZNF213-AS1	0.65454	-0.130421	0.232445	-2.19574	1.56535
TC06002071,hg,1	8.32343	8.18936	8.10695	8.32156	8.12603	7.92254	7.83772	7.99255	8.12563	7.5524	Homo sapiens serine incorporator 1 (SERINC1), mRNA,	NM_020755	SERINC1	1.40349	-0.257605	0.338751	-2.1953	-0.115351
TC01000634,hg,1	5.17747	5.01988	5.12072	4.35545	5.86743	4.17397	4.72952	4.49146	4.56265	4.52179	ncrna:known chromosome:GRCh38:1:51973410:51973535:1 gene:ENSG00000200839 gene_biotype:rRNA transcript_biotype:rRNA	ENST00000363969	RNA5SP48	-0.0258231	1.98918	-2.05589	-2.1942	-0.623252
TC07000369,hg,1	5.38281	5.22273	5.58653	5.48552	5.13431	4.29865	5.1231	5.26245	5.04814	5.23421	cdna:all chromosome:VEGA56:7:63900823:63917994:1 Gene:OTTHUMG00000156551	OTTHUMT00000344581	RP11-340I6,8	0.140356	0.510806	-0.764787	-2.19407	-1.60045
TC07001182,hg,1	9.80076	8.91769	9.22354	9.53246	9.2425	8.82209	8.70817	8.64475	9.39203	9.0186	Homo sapiens metastasis associated in colon cancer 1 (MACC1), mRNA,	NM_182762	MACC1	1.8785	0.20021	0.936627	-2.19318	-2.7333
TC17002425,hg,1	4.30355	3.98685	3.90524	4.61285	4.26729	3.84482	3.94527	4.01815	3.78941	3.79065	accn=NR_040116 class=lncRNA name= ref=RefGeneNoncode transcriptId=NR_040116 cpcScore=-0,0985201 cnci=-0,1269215	NR_040116	NSF	-0.357588	0.485001	0.710784	-2.19266	0.319094
TC15001853,hg,1	5.60112	5.23558	5.20342	5.49387	5.52903	5.07978	5.55119	5.60229	5.24628	4.63903	[retired]cdna:known chromosome:GRCh37:15:91425707:91426688:-1 gene:ENSG00000259260 gene_biotype:antisense transcript_biotype:antisense	ENST00000561165		0.202015	-0.138394	-0.617837	-2.19231	1.90951
TC06000531,hg,1	5.56028	5.95299	5.91902	6.99625	6.72994	5.54632	6.2493	5.64814	6.16172	5.92431	ncrna:novel chromosome:GRCh38:6:36672838:36672944:1 gene:ENSG00000251864 gene_biotype:misc_RNA transcript_biotype:misc_RNA	ENST00000516055		0.5313	1.6507	1.89274	-2.19215	1.6344
TC02002689,hg,1	13.2957	13.6594	13.4456	13.1576	12.8462	13.5451	13.369	13.4008	12.9097	12.1836	ncrna:novel chromosome:GRCh38:2:203764707:203764798:-1 gene:ENSG00000211573 gene_biotype:miRNA transcript_biotype:miRNA	ENST00000390147		3.66098	-1.81404	-0.690089	-2.19207	2.03639
TC11003322,hg,1	5.02581	4.77604	5.15347	4.99451	4.1702	4.64217	5.19783	4.96674	5.00995	4.03343	accn=NR_024239 class=lncRNA name= ref=RefGeneNoncode transcriptId=NR_024239 cpcScore=4,9205100 cnci=-0,1419177	NR_024239	CASP5	-0.0262159	-1.91214	-0.614608	-2.19205	0.818654
TC02003485,hg,1	4.14479	4.02867	4.64049	5.41778	4.2359	3.85838	4.06875	4.15908	3.62701	4.56956	accn=NR_037191 class=lncRNA name= ref=RefGeneNoncode transcriptId=NR_037191 cpcScore=1,9420700 cnci=-0,3032408	NR_037191	SULT1C2P1	-0.257106	0.939929	1.73253	-2.19175	-0.979531
TC12002493,hg,1	4.56351	5.54774	5.45587	6.13656	4.43176	6.3689	4.3829	4.87213	5.11849	4.00172	accn=AB189400 class=mRNAlike lncRNA name=NULL ref=H-invitational v7,5 transcriptId=HIT000242541 cpcScore=3,3900300 cnci=-0,1749933	AB189400	DUSP6	0.101539	-2.48355	4.05254	-2.19167	1.60202
TC02001426,hg,1	8.1546	8.30127	8.00538	8.33188	8.11173	7.73717	7.7897	7.87565	7.70023	7.76033	Homo sapiens SH3-domain binding protein 4 (SH3BP4), mRNA,	NM_014521	SH3BP4	1.37117	0.322967	0.240908	-2.19034	-0.36615
TC16000803,hg,1	4.49882	4.37725	4.42054	4.67761	4.33149	4.03643	4.53102	4.38443	4.39247	3.87152	Homo sapiens ZNF205 antisense RNA 1 (ZNF205-AS1), transcript variant 1, long non-coding RNA,	NR_024166	ZNF205-AS1	-0.222673	-0.287392	-0.108027	-2.19026	0.741803
TC17002612,hg,1	6.53061	6.67248	6.74711	6.58879	5.73549	6.48598	6.22387	6.47972	6.53229	5.59059	accn=BC042012 class=mRNAlike lncRNA name=Human lncRNA ref=JounralRNA transcriptId=3112 cpcScore=-1,0883900 cnci=-0,2917249	BC042012	FBXL20	0.660593	-1.97447	0.1768	-2.18965	-0.00241214
TC05002011,hg,1	9.24306	9.24965	9.08992	9.50968	8.93621	9.05821	8.87528	8.84568	9.06453	8.61985	Homo sapiens ATPase, class V, type 10B (ATP10B), mRNA,	NM_025153	ATP10B	1.84314	-0.547189	0.95611	-2.18901	-0.239629
TC01003605,hg,1	7.39802	7.63445	7.49423	7.89447	7.86483	7.04685	7.01756	7.08875	7.28944	7.31324	Homo sapiens glutamate-ammonia ligase (GLUL), transcript variant 2, mRNA,	NM_001033044	GLUL	1.11892	1.16084	0.957513	-2.18812	-0.793839
TC17002700,hg,1	5.47478	5.63569	5.39093	5.60086	5.57445	4.66567	6.04189	5.45938	4.98231	5.2688	linc-CHAD-2 chr17:-:48580772-48585689	TCONS_00025238-XLOC_012517		0.242043	0.66716	-1.45737	-2.18798	1.15526
TC22000522,hg,1	5.38619	6.81865	5.22599	5.61528	8.02744	4.45125	5.95042	5.51212	5.41889	6.06452	ncrna:known chromosome:GRCh38:22:20475203:20475311:-1 gene:ENSG00000255156 gene_biotype:misc_RNA transcript_biotype:misc_RNA	ENST00000532431	KLHL22-IT1	0.432331	5.20799	-1.80668	-2.18747	1.78455
TC03002496,hg,1	5.90035	6.23617	5.73092	6.19821	5.28165	6.0392	5.47478	5.68458	5.85405	5.09326	accn=NR_024618 class=lncRNA name= ref=RefGeneNoncode transcriptId=NR_024618 cpcScore=0,5959830 cnci=-0,2836712	NR_024618	LOC100129550	0.392285	-1.53521	1.18419	-2.18687	0.100763
TC11001263,hg,1	6.76541	6.64942	6.77233	7.93885	7.15229	6.47393	6.78946	6.40276	6.8195	6.96052	Homo sapiens keratin associated protein 5-3 (KRTAP5-3), mRNA,	NM_001012708	KRTAP5-3	0.885022	1.12226	2.29697	-2.18669	-0.339738
TC02000926,hg,1	7.27265	7.1928	7.08999	7.64863	6.93404	7.20673	6.88464	6.92248	7.20504	6.56533	Homo sapiens enhancer of polycomb homolog 2 (Drosophila) (EPC2), mRNA,	NM_015630	EPC2	0.982507	-0.758336	1.36104	-2.18649	0.0669546
TC0X001411,hg,1	7.44599	7.06382	7.22362	7.56165	8.87064	6.53808	8.02351	7.21934	7.17179	7.21309	ncrna:novel chromosome:GRCh38:10:102261230:102261306:1 gene:ENSG00000251989 gene_biotype:miRNA transcript_biotype:miRNA	ENST00000516180		1.13074	2.96755	-1.12386	-2.18632	2.45112
TC04002750,hg,1	3.32193	3.70004	3.51323	4.2931	3.87791	3.38624	3.32193	3.32193	3.32193	3.32193	accn=AK130325 class=mRNAlike lncRNA name=Human lncRNA ref=JounralRNA transcriptId=2695 cpcScore=0,2636910 cnci=-0,3130131	AK130325		-0.581377	0.862103	1.58334	-2.18627	0.636323
TC0X000855,hg,1	6.56865	6.76426	6.73303	6.94861	6.66184	6.35794	6.28303	6.2626	6.17964	6.3176	Homo sapiens midline 1 (MID1), transcript variant 1, mRNA,	NM_000381	MID1	0.725005	0.412823	0.592653	-2.18619	-0.541203
TC22001027,hg,1	7.29635	7.28372	6.71812	7.43354	6.56611	7.06583	6.81805	7.16918	6.82565	6.42284	accn=NR_024494 class=lncRNA name= ref=RefGeneNoncode transcriptId=NR_024494 cpcScore=3,4181700 cnci=-0,0827523	NR_024494	BCRP3	0.924576	-1.18634	0.665144	-2.18428	0.524774
TC10000518,hg,1	4.35658	4.7334	5.17542	5.43615	4.59728	4.71808	4.26008	4.72444	4.24673	4.30984	Homo sapiens piRNA piR-45570, complete sequence,	DQ577458		-0.0893067	-0.0683993	1.50237	-2.18417	0.392672
TC07002408,hg,1	14.2183	14.264	13.9236	14.4183	14.1207	13.8915	13.5566	13.6375	13.5198	13.8477	accn=NULL class=lincRNA name=Human lincRNA ref=Scripture Reconstruction LincRNAs By Luo transcriptId=linc_luo_1262 cpcScore=-1,3403900 cnci=-0,3618176	linc_luo_1262		3.99358	0.442309	0.950287	-2.18409	-1.08845
TC04002197,hg,1	4.62458	4.00996	4.43436	4.66012	4.30582	4.10878	3.76638	4.45749	3.86381	3.86875	linc-PHF17-2 chr4:+:129431492-129436412	TCONS_l2_00021705-XLOC_l2_010831		-0.285433	0.0956443	0.395224	-2.184	-0.456684
TC21000012,hg,1	3.75445	3.69084	3.54966	4.56892	3.64785	3.73873	3.76472	3.50791	3.61428	3.38818	[retired]cdna:known chromosome:GRCh37:21:10862622:10863057:1 gene:ENSG00000169861 gene_biotype:IG_V_gene transcript_biotype:IG_V_gene	ENST00000302092	IGHV1OR21-1	-0.499761	-0.193866	1.73862	-2.18308	0.801769
TC08000412,hg,1	10.544	10.4757	10.0834	11.0557	10.8493	10.2795	9.91279	9.96433	10.1506	10.2608	Homo sapiens chromodomain helicase DNA binding protein 7 (CHD7), mRNA,	NM_017780	CHD7	2.41772	1.09489	1.84378	-2.18298	-0.53226
TC05000701,hg,1	9.94797	10.6656	10.548	10.1936	10.6106	9.532	10.376	10.4303	8.79916	10.1453	Homo sapiens early growth response 1 (EGR1), mRNA,	NM_001964	EGR1	2.31546	1.58017	-2.05417	-2.18291	1.21506
TC06003728,hg,1	7.73235	7.7018	7.78916	8.67238	7.58494	7.78321	8.29389	7.55063	7.68307	7.45098	accn=BC064611 class=mRNAlike lncRNA name=Human lncRNA ref=JounralRNA transcriptId=4523 cpcScore=5,0216200 cnci=-0,3935283	BC064611	PHIP	1.30438	-0.579792	1.37463	-2.18286	1.48355
TC01005976,hg,1	4.77412	4.34297	4.90543	5.23942	4.40946	4.06328	4.20128	4.12616	4.38521	4.68115	accn=NULL class=lincRNA name=Human lincRNA ref=Scripture Reconstruction LincRNAs By Luo transcriptId=linc_luo_1025 cpcScore=-1,3374900 cnci=-0,2485549	linc_luo_1025		-0.15223	0.426494	1.14685	-2.18283	-2.58555
TC04001194,hg,1	8.86013	8.96806	9.01579	8.81981	8.56278	8.24051	8.71995	8.68707	8.63404	8.36486	Homo sapiens sarcoglycan, beta (43kDa dystrophin-associated glycoprotein) (SGCB), mRNA,	NM_000232	SGCB	1.68408	-0.320882	-0.702614	-2.18257	-0.54737
TC10001258,hg,1	12.8353	12.9983	12.9867	13.6778	13.8074	12.6578	12.9253	12.7169	12.6148	12.9448	Homo sapiens centaurin, gamma-like family, member 12 pseudogene (CTGLF12P), non-coding RNA,	NR_029396	CTGLF12P	3.5868	1.8415	1.13864	-2.1817	0.820246
TC01005821,hg,1	4.16741	3.79214	4.05394	4.57225	4.05598	3.61475	3.50454	4.22136	4.24745	3.59522	linc-SEMA6C chr1:-:151120884-151123810	TCONS_00001679-XLOC_001025		-0.385433	0.0535473	1.05494	-2.18165	-0.343867
TC0Y000053,hg,1	6.804	7.4103	6.966	7.81646	8.03014	6.48035	6.74737	6.56629	7.03458	7.29131	Homo sapiens DEAD (Asp-Glu-Ala-Asp) box helicase 3, Y-linked (DDX3Y), transcript variant 1, mRNA,	NM_001122665	DDX3Y	0.990956	2.52042	1.60277	-2.18065	-0.511583
TC17001830,hg,1	6.01319	6.39291	6.22534	6.54083	6.98433	5.58099	6.03224	5.86703	5.85391	6.14234	Homo sapiens ATP-binding cassette, sub-family A (ABC1), member 5 (ABCA5), transcript variant 1, mRNA,	NM_018672	ABCA5	0.572787	2.05633	0.219327	-2.17889	0.121257
TC15002251,hg,1	5.51114	6.26388	6.04914	6.71812	5.76989	5.96256	4.99068	5.48578	5.58411	5.65996	accn=EU016553 class=mRNAlike lncRNA name=NULL ref=H-invitational v7,5 transcriptId=HIT000484271 cpcScore=0,6704120 cnci=-0,1473285	EU016553	SMAD3	0.413575	0.177262	2.71294	-2.17869	-1.10614
TC03002197,hg,1	6.32849	6.12676	6.30221	6.21663	6.15688	6.05037	6.03586	6.0451	6.05105	5.42714	accn=NR_024022 class=lncRNA name= ref=RefGeneNoncode transcriptId=NR_024022 cpcScore=4,1834100 cnci=-0,2745681	NR_024022	SETMAR	0.534609	-0.445047	-0.159111	-2.17659	0.510716
TC14000178,hg,1	5.34921	5.68012	5.20532	5.25392	6.28568	4.80565	5.42262	5.74524	5.29549	4.74736	ncrna:novel chromosome:GRCh38:14:26927653:26927775:1 gene:ENSG00000222899 gene_biotype:miRNA transcript_biotype:miRNA	ENST00000410967		0.228132	1.39179	-1.35989	-2.17653	2.47918
TC0X001169,hg,1	5.42699	4.47793	4.71862	4.82989	4.85236	4.26852	5.12684	4.46475	5.19308	4.32093	ncrna:known chromosome:GRCh38:X:76655009:76655127:-1 gene:ENSG00000223259 gene_biotype:rRNA transcript_biotype:rRNA	ENST00000411327	RNA5SP508	-0.0397941	-0.238438	-0.697567	-2.17615	-0.51848
TC15001473,hg,1	6.18538	6.06323	6.00669	6.70732	6.16578	6.24472	5.22742	5.54935	6.029	5.65962	[retired]cdna:pseudogene chromosome:GRCh37:15:56297911:56299359:-1 gene:ENSG00000230183 gene_biotype:pseudogene transcript_biotype:processed_pseudogene	ENST00000393358	CNOT6LP1	0.494542	0.134799	2.49798	-2.17603	-1.24025
TC13000675,hg,1	5.86585	5.99043	6.18451	6.3679	6.63018	5.23727	5.90151	5.66057	5.32441	6.11965	Homo sapiens guanylate cyclase 1, soluble, beta 2 (pseudogene) (GUCY1B2), non-coding RNA,	NR_003923	GUCY1B2	0.469426	2.15638	-0.136182	-2.17501	-0.450921
TC14001255,hg,1	11.808	11.8105	11.4769	12.1379	11.3188	11.6434	12.1203	11.9089	11.5072	11.0371	Homo sapiens actinin, alpha 1 (ACTN1), transcript variant 2, mRNA,	NM_001102	ACTN1	2.99912	-1.23581	0.107964	-2.17476	2.17638
TC20001498,hg,1	7.50658	7.28307	7.16081	6.03938	8.19205	5.26231	7.28836	6.80104	6.44796	7.18806	accn=NULL class=mRNAlike lncRNA name=vega lncRNA ref=GENCODE transcriptId=OTTHUMT00000078342 cpcScore=-0,8090170 cnci=-0,2132479 gene:OTTHUMG00000032077	OTTHUMT00000078342	RP11-218C14,5	0.904083	3.28739	-4.71781	-2.17357	-1.61776
TC0X002343,hg,1	8.35197	7.94523	8.1478	8.37252	8.37019	7.59472	7.17851	7.59611	8.04119	7.92715	Homo sapiens iduronate 2-sulfatase (IDS), transcript variant 1, mRNA,	NM_000202	IDS	1.36016	1.02674	1.10878	-2.17284	-2.67543
TC12001136,hg,1	12.085	12.2129	11.9906	12.5613	12.2807	11.9315	11.5631	11.6643	11.8166	11.7968	Homo sapiens sodium channel, non-voltage-gated 1 alpha subunit (SCNN1A), transcript variant 1, mRNA,	NM_001038	SCNN1A	3.13608	0.561922	1.44907	-2.17065	-0.637666
TC08000227,hg,1	7.41011	7.76762	7.85048	7.84531	7.5906	7.13419	7.70418	7.41092	6.84596	7.36996	havana:known chromosome:GRCh38:8:29055935:29056685:1 gene:ENSG00000259366 gene_biotype:sense_intronic transcript_biotype:sense_intronic	ENST00000560865		1.15836	0.502578	-0.482773	-2.17051	0.380939
TC13000071,hg,1	4.2551	4.10642	3.72768	3.73938	4.13037	3.57944	3.87297	3.56118	3.67306	3.38229	havana:known chromosome:GRCh38:13:27162855:27169135:1 gene:ENSG00000232162 gene_biotype:antisense transcript_biotype:antisense	ENST00000440657	USP12-AS1	-0.464592	0.324774	-0.85074	-2.17015	-0.0636487
TC06001602,hg,1	7.53573	7.35926	6.91712	10.0798	6.38395	8.25745	7.87681	7.04657	8.79297	7.43279	Homo sapiens piRNA piR-33274, complete sequence,	DQ593162		1.28058	-2.84267	6.94995	-2.16993	0.498053
TC17001772,hg,1	12.3056	12.2544	11.7642	12.5454	12.0599	11.7769	11.7918	11.5255	12.0895	11.8929	Homo sapiens mediator complex subunit 13 (MED13), mRNA,	NM_005121	MED13	3.14087	0.172617	1.28865	-2.16977	-1.26413
TC02004915,hg,1	7.15963	7.3063	6.90636	7.08381	7.92335	6.90121	6.91223	6.99911	6.28152	6.63415	linc-PDCD1-3 chr2:-:243173848-243175523	TCONS_00003525-XLOC_002561		0.945542	1.62341	-0.597002	-2.1696	1.51935
TC07002448,hg,1	4.82267	4.29971	4.45215	5.2522	3.98233	4.43536	4.61396	4.23906	4.32745	4.24269	accn=AC002382 class=scaRNA name=U90 ref=NONCODE v2,0 transcriptId=NULL cpcScore=-1,1273000 cnci=-0,3565651	AC002382		-0.172021	-0.91731	1.243	-2.1696	-0.457184
TC17000532,hg,1	8.30065	8.37852	8.24775	8.3158	7.17068	7.90489	7.96449	7.80513	8.18111	7.5737	Homo sapiens tubulin, gamma 2 (TUBG2), mRNA,	NM_016437	TUBG2	1.3756	-1.89982	0.311241	-2.16891	-1.43497
TC12001231,hg,1	4.07792	4.30227	3.92886	3.61428	5.13588	3.32193	3.70887	3.32193	3.97838	3.62464	Homo sapiens taste receptor, type 2, member 10 (TAS2R10), mRNA,	NM_023921	TAS2R10	-0.422105	2.31427	-0.972645	-2.16849	-0.48434
TC10002883,hg,1	4.47173	4.5236	4.21268	3.686	3.84512	3.69334	4.71495	4.12282	3.62647	3.50682	linc-MMP21 chr10:-:127473651-127474348	TCONS_00018636-XLOC_008984		-0.359433	-0.764659	-2.71592	-2.16833	0.855766
TC01001058,hg,1	6.35967	6.65405	6.95856	7.11137	7.06958	7.15946	6.66004	6.62672	5.43091	5.97629	Homo sapiens piRNA piR-47400, complete sequence,	DQ579288		0.765552	0.473265	0.581946	-2.16699	3.06925
TC01001059,hg,1	6.35967	6.65405	6.95856	7.11137	7.06958	7.15946	6.66004	6.62672	5.43091	5.97629	Homo sapiens piRNA piR-47400, complete sequence,	DQ579288		0.765552	0.473265	0.581946	-2.16699	3.06925
TC01001064,hg,1	6.35967	6.65405	6.95856	7.11137	7.06958	7.15946	6.66004	6.62672	5.43091	5.97629	Homo sapiens piRNA piR-47400, complete sequence,	DQ579288		0.765552	0.473265	0.581946	-2.16699	3.06925
TC01003066,hg,1	6.35967	6.65405	6.95856	7.11137	7.06958	7.15946	6.66004	6.62672	5.43091	5.97629	Homo sapiens piRNA piR-57238, complete sequence,	DQ590126		0.765552	0.473265	0.581946	-2.16699	3.06925
TC01003072,hg,1	6.35967	6.65405	6.95856	7.11137	7.06958	7.15946	6.66004	6.62672	5.43091	5.97629	Homo sapiens piRNA piR-57238, complete sequence,	DQ590126		0.765552	0.473265	0.581946	-2.16699	3.06925
TC01003075,hg,1	6.35967	6.65405	6.95856	7.11137	7.06958	7.15946	6.66004	6.62672	5.43091	5.97629	Homo sapiens piRNA piR-57238, complete sequence,	DQ590126		0.765552	0.473265	0.581946	-2.16699	3.06925
TC04000286,hg,1	6.35967	6.65405	6.95856	7.11137	7.06958	7.15946	6.66004	6.62672	5.43091	5.97629	Homo sapiens piRNA piR-47400, complete sequence,	DQ579288		0.765552	0.473265	0.581946	-2.16699	3.06925
TC04001186,hg,1	6.35967	6.65405	6.95856	7.11137	7.06958	7.15946	6.66004	6.62672	5.43091	5.97629	Homo sapiens piRNA piR-57238, complete sequence,	DQ590126		0.765552	0.473265	0.581946	-2.16699	3.06925
TC0Y000157,hg,1	6.35967	6.65405	6.95856	7.11137	7.06958	7.15946	6.66004	6.62672	5.43091	5.97629	Homo sapiens piRNA piR-57238, complete sequence,	DQ590126		0.765552	0.473265	0.581946	-2.16699	3.06925
TC13000005,hg,1	6.35967	6.65405	6.95856	7.11137	7.06958	7.15946	6.66004	6.62672	5.43091	5.97629	Homo sapiens piRNA piR-47400, complete sequence,	DQ579288		0.765552	0.473265	0.581946	-2.16699	3.06925
TC18000387,hg,1	6.35967	6.65405	6.95856	7.11137	7.06958	7.15946	6.66004	6.62672	5.43091	5.97629	Homo sapiens piRNA piR-57238, complete sequence,	DQ590126		0.765552	0.473265	0.581946	-2.16699	3.06925
TC21000002,hg,1	6.35967	6.65405	6.95856	7.11137	7.06958	7.15946	6.66004	6.62672	5.43091	5.97629	Homo sapiens piRNA piR-47400, complete sequence,	DQ579288		0.765552	0.473265	0.581946	-2.16699	3.06925
TC21000009,hg,1	6.35967	6.65405	6.95856	7.11137	7.06958	7.15946	6.66004	6.62672	5.43091	5.97629	Homo sapiens piRNA piR-47400, complete sequence,	DQ579288		0.765552	0.473265	0.581946	-2.16699	3.06925
TC21000022,hg,1	6.35967	6.65405	6.95856	7.11137	7.06958	7.15946	6.66004	6.62672	5.43091	5.97629	Homo sapiens piRNA piR-47400, complete sequence,	DQ579288		0.765552	0.473265	0.581946	-2.16699	3.06925
TC21000268,hg,1	6.35967	6.65405	6.95856	7.11137	7.06958	7.15946	6.66004	6.62672	5.43091	5.97629	Homo sapiens piRNA piR-57238, complete sequence,	DQ590126		0.765552	0.473265	0.581946	-2.16699	3.06925
TC19002521,hg,1	7.13388	7.34932	7.66979	7.45652	7.58954	7.19793	7.46457	7.22445	5.876	6.94877	accn=NULL class=lncRNA name= ref=EnsemblNoncode transcriptId=ENST00000501583 cpcScore=-1,1092200 cnci=-0,1697273	ENST00000501583		1.02527	0.913255	-0.925174	-2.16582	1.67041
TC01004396,hg,1	4.14461	3.68949	3.9362	3.98542	4.48241	3.32193	3.86931	3.62855	3.68728	3.60196	accn=AK124655 class=mRNAlike lncRNA name=Human lncRNA ref=JounralRNA transcriptId=345 cpcScore=-0,1514020 cnci=-0,2565417	AK124655		-0.451003	1.31018	-0.540578	-2.16567	-0.083132
TC04002521,hg,1	8.81981	8.22398	8.1346	7.83337	6.79017	7.86604	8.56916	8.25472	8.09811	7.24213	accn=CR615359 class=mRNAlike lncRNA name=NULL ref=H-invitational v7,5 transcriptId=HIT000294554 cpcScore=-1,1804900 cnci=-0,3436612	CR615359		1.37578	-3.17015	-1.91475	-2.16518	-0.326756
TC11001115,hg,1	4.32722	4.1454	4.33976	4.74061	4.17819	3.91158	4.0048	4.09967	4.23177	3.90839	Homo sapiens ubiquitin associated and SH3 domain containing B (UBASH3B), mRNA,	NM_032873	UBASH3B	-0.294685	-0.0010009	0.836875	-2.16383	-0.45365
TC06001023,hg,1	3.32193	3.32193	4.16458	4.44153	4.22408	3.32193	3.75613	3.99835	3.51956	3.32193	[retired]ncrna:snoRNA chromosome:GRCh37:6:137861537:137861608:1 gene:ENSG00000252476 gene_biotype:snoRNA transcript_biotype:snoRNA	ENST00000516667		-0.492945	1.01279	0.708527	-2.16162	2.10885
TC02002614,hg,1	9.82338	9.80214	9.95718	9.67143	9.75047	9.25013	9.57773	9.60024	9.22594	9.30664	Homo sapiens solute carrier family 40 (iron-regulated transporter), member 1 (SLC40A1), mRNA,	NM_014585	SLC40A1	2.08363	0.237383	-0.896283	-2.16012	-0.302854
TC13001444,hg,1	7.57112	8.19393	8.53951	8.59575	9.33047	7.77926	7.82553	8.03469	7.37293	7.95633	accn=NULL class=lincRNA name=Human lincRNA ref=Scripture Reconstruction LincRNAs By Luo transcriptId=linc_luo_1236 cpcScore=-1,2929700 cnci=-0,2664938	linc_luo_1236		1.43289	2.7042	0.504428	-2.15973	1.641
TC01002594,hg,1	5.78446	5.68377	5.11579	5.90195	5.29364	5.08633	5.22818	4.94677	4.98755	5.47563	ncrna:novel chromosome:GRCh38:1:44333105:44333178:-1 gene:ENSG00000252146 gene_biotype:miRNA transcript_biotype:miRNA	ENST00000516337		0.21609	0.381445	0.715658	-2.15937	-1.65799
TC09000158,hg,1	6.53808	7.25368	7.00783	8.00442	8.89116	5.90856	6.9982	7.10405	7.13251	7.5806	ncrna:known chromosome:GRCh38:9:33868540:33868665:1 gene:ENSG00000251748 gene_biotype:snRNA transcript_biotype:snRNA	ENST00000515939	RNU4ATAC11P	1.04607	4.44883	1.00528	-2.15923	1.13356
TC08000203,hg,1	13.3943	13.4921	13.3047	13.6195	12.9394	13.3669	12.9625	13.0081	13.2874	12.6607	Homo sapiens dihydropyrimidinase-like 2 (DPYSL2), transcript variant 1, mRNA,	NM_001197293	DPYSL2	3.67047	-1.09066	1.08959	-2.15898	-0.294446
TC06001200,hg,1	4.5648	4.65355	3.96598	5.21377	4.86164	3.84394	3.89197	3.96746	4.35332	4.69512	Homo sapiens microRNA 4644 (MIR4644), microRNA,	NR_039787	MIR4644	-0.202056	1.73263	1.84961	-2.1571	-1.7725
TC10001079,hg,1	4.9477	4.56968	4.15668	5.07271	4.40021	4.74028	4.20163	4.88341	4.55123	3.83838	cdna:all chromosome:VEGA56:10:18234168:18261194:-1 Gene:OTTHUMG00000017760	OTTHUMT00000047062	RP11-109I13,2	-0.141646	-0.912326	1.13735	-2.15631	1.09071
TC05002611,hg,1	16.702	16.6564	16.3278	16.9758	16.9818	16.4617	16.0666	15.9627	16.4926	16.2458	accn=AF439152 class=mRNAlike lncRNA name=NULL ref=H-invitational v7,5 transcriptId=HIT000079665 cpcScore=4,0850400 cnci=-0,2476181	AF439152	SLC12A2	5.11373	0.745279	1.60602	-2.15506	-0.715114
TC02003275,hg,1	4.11174	4.06981	3.77804	3.56163	4.52414	3.49158	3.97114	3.66471	3.4092	3.32193	accn=NULL class=mRNAlike lncRNA name=vega lncRNA ref=GENCODE transcriptId=OTTHUMT00000327305 cpcScore=-0,9034280 cnci=-0,4731511 gene:OTTHUMG00000152676	OTTHUMT00000327305	AC008074,4	-0.470439	1.11002	-1.56817	-2.15497	1.01958
TC07002044,hg,1	5.7664	5.5147	5.3396	5.86817	5.10971	4.86594	5.44904	5.19102	5.43297	5.35765	cdna:all chromosome:VEGA56:7:152120001:152121717:-1 Gene:OTTHUMG00000157258	OTTHUMT00000348210	RP5-981O7,2	0.233662	-0.219946	0.239087	-2.15491	-1.42545
TC12001233,hg,1	3.68269	3.44656	3.70887	4.68732	3.91354	3.32193	3.43897	3.5154	3.67144	3.70506	havana:known chromosome:GRCh38:12:10895168:10896952:-1 gene:ENSG00000256682 gene_biotype:transcribed_processed_pseudogene transcript_biotype:processed_transcript gene:ENSG00000111215	ENST00000544947	PRR4 // PRH1-PRR4	-0.506057	0.889342	1.99327	-2.15436	-0.459928
TC14001079,hg,1	7.41637	7.2904	7.20118	7.09285	7.09082	6.46081	6.42693	7.00993	7.06891	6.83633	Homo sapiens kelch-like family member 28 (KLHL28), mRNA,	NM_017658	KLHL28	0.937079	0.305571	-0.318951	-2.15429	-2.20894
TC21000342,hg,1	7.13155	7.42509	7.07338	7.65383	9.20883	6.00538	6.92375	6.83899	6.88734	7.85182	Homo sapiens cDNA FLJ23889 fis, clone LNG14417,	AK074469		1.07136	5.05266	-0.00379516	-2.1541	-0.720963
TC02004692,hg,1	5.15119	4.22693	4.26302	5.20839	4.69817	4.60728	4.0419	4.23401	4.89094	4.16269	accn=U61091 class=mRNAlike lncRNA name=Human lncRNA ref=JounralRNA transcriptId=1445 cpcScore=-1,1578700 cnci=-0,2930532	U61091		-0.136658	-0.0673649	2.04301	-2.15397	-1.11688
TC20000588,hg,1	5.86111	6.134	5.93289	6.53909	5.98176	5.8652	5.50553	5.41237	6.01387	5.6229	Homo sapiens solute carrier family 23 (ascorbic acid transporter), member 2 (SLC23A2), transcript variant 1, mRNA,	NM_005116	SLC23A2	0.452004	0.139239	1.88548	-2.15293	-0.764192
TC14000262,hg,1	7.18664	7.27142	7.23193	7.50454	6.98726	6.83449	7.02564	6.89869	7.21352	6.75115	Homo sapiens family with sequence similarity 179, member B (FAM179B), mRNA,	NM_015091	FAM179B	0.981703	-0.325834	0.564455	-2.14876	-0.404726
TC10001172,hg,1	4.12398	4.32245	3.32193	4.07357	3.6802	3.76285	3.78977	3.7617	3.69301	3.32193	transfer RNA pseudogene (anticodon CAA)	uc021poz		-0.472002	-0.519077	0.222674	-2.14794	0.6132
TC19000979,hg,1	13.2258	13.6801	13.2874	14.1318	13.5582	12.3481	13.1941	13.402	13.5385	13.6594	Homo sapiens piRNA piR-34020, complete sequence,	DQ593908		3.75722	1.19329	0.847533	-2.14743	-1.09679
TC20001053,hg,1	3.77329	3.94123	3.75578	4.28732	3.74806	3.47559	3.71886	3.44288	3.65221	3.55417	accn=NULL class=mRNAlike lncRNA name=vega lncRNA ref=GENCODE transcriptId=OTTHUMT00000077517 cpcScore=-0,3817170 cnci=-0,0345182 gene:OTTHUMG00000031663	OTTHUMT00000077517	RP11-314N13,3	-0.494346	0.191797	0.82088	-2.14719	-0.272925
TC17000182,hg,1	6.23971	3.32193	6.16278	3.32193	3.32193	4.42063	3.79806	3.32193	4.22512	3.76069	havana:known chromosome:GRCh38:17:16040472:16041273:1 gene:ENSG00000227782 gene_biotype:antisense transcript_biotype:antisense	ENST00000442828		-0.292893	-2.67764	-2.78048	-2.14561	-8.01041
TC14000774,hg,1	3.96665	4.70855	4.13418	4.54573	4.48839	4.14091	4.01572	4.1612	4.35877	3.57818	Homo sapiens cDNA clone IMAGE:6301671, **** WARNING: chimeric clone ****,	BC062337		-0.285559	0.101259	0.781474	-2.14467	1.44664
TC05003313,hg,1	4.76491	4.48194	3.94672	4.27962	4.96134	3.78582	3.76308	4.11665	4.52566	3.94709	accn=AY545555 class=mRNAlike lncRNA name=NULL ref=H-invitational v7,5 transcriptId=HIT000255369 cpcScore=1,0616200 cnci=-0,3215346	AY545555	SPARC	-0.265133	1.21124	-0.0856216	-2.14349	-0.972018
TC20001585,hg,1	6.2351	7.16868	6.93739	7.13628	7.9552	6.19393	5.75635	5.78252	6.5125	6.87916	accn=NULL class=mRNAlike lncRNA name=vega lncRNA ref=GENCODE transcriptId=OTTHUMT00000079281 cpcScore=-1,3440300 cnci=-0,4677068 gene:OTTHUMG00000032491	OTTHUMT00000079281	RP5-1121H13,3	0.788739	3.2496	1.77229	-2.14257	-1.91834
TC05003008,hg,1	4.30124	4.63139	4.37205	5.35067	4.50969	4.21796	4.22254	4.34694	4.43324	4.33324	linc-ANKRD55-6 chr5:-:55753621-55777596	TCONS_00009668-XLOC_004829		-0.170368	0.384347	1.8586	-2.14161	0.107992
TC11000046,hg,1	5.31707	4.97769	5.34774	6.65302	5.30246	5.32346	5.25252	4.97023	5.53632	5.26747	Homo sapiens keratin associated protein 5-5 (KRTAP5-5), mRNA,	NM_001001480	KRTAP5-5	0.235562	0.0510883	3.14931	-2.14151	-0.167874
TC16000122,hg,1	5.56804	5.27867	5.32813	4.04088	4.68593	4.61131	4.74607	4.6835	4.23263	4.25867	transfer RNA Gln (anticodon TTG)	uc021tcd		-0.0502922	-0.631161	-3.02357	-2.14105	-1.65895
TC01001553,hg,1	5.91523	4.78046	5.51606	3.68123	5.88827	3.60697	5.41981	4.91436	4.53174	4.69502	ncrna:known chromosome:GRCh38:1:179576268:179576349:1 gene:ENSG00000251875 gene_biotype:snRNA transcript_biotype:snRNA	ENST00000516066	RNU5F-2P	0.015343	1.91426	-5.61643	-2.14069	-1.44124
TC06001328,hg,1	9.06347	9.34039	9.17189	9.56157	9.13021	8.70026	9.01934	8.91081	9.42259	8.79472	Homo sapiens chromosome 6 open reading frame 62 (C6orf62), mRNA,	NM_030939	C6orf62	1.87042	-0.0363185	0.772094	-2.13992	-0.248164
TC17000155,hg,1	7.42764	8.16917	7.66674	7.94873	7.37383	7.24522	7.4884	7.20564	7.7953	7.29001	Homo sapiens mitogen-activated protein kinase kinase 4 (MAP2K4), transcript variant 1, mRNA,	NM_003010	MAP2K4	1.18874	-0.368159	0.687517	-2.13941	-0.654862
TC16001545,hg,1	4.14033	4.26479	3.96297	4.12932	4.37199	3.60506	3.93164	3.72121	3.65281	3.76204	accn=NULL class=lincRNA name=Human lincRNA ref=Scripture Reconstruction LincRNAs By Luo transcriptId=linc_luo_1486 cpcScore=-1,3000400 cnci=-0,2079454	linc_luo_1486		-0.398244	0.930549	-0.351773	-2.13935	-0.129805
TC02003817,hg,1	6.97474	7.21148	6.66831	7.48129	6.14354	7.17796	6.61562	6.56262	6.67099	6.32683	accn=AK125369 class=mRNAlike lncRNA name=Human lncRNA ref=JounralRNA transcriptId=1559 cpcScore=4,8054700 cnci=-0,2810112	AK125369	PKI55	0.847071	-1.62137	1.76138	-2.13853	-0.17739
TC17002400,hg,1	5.6636	5.38636	5.68852	5.48566	5.53905	4.81064	5.47777	5.37428	5.23763	5.14414	linc-CCDC40-2 chr17:+:77796264-77800463	TCONS_l2_00011006-XLOC_l2_005921		0.229514	0.377591	-0.993521	-2.13741	-0.47623
TC01004452,hg,1	6.53583	6.68251	6.40207	5.53619	5.55866	5.90216	5.88622	5.85421	6.02027	5.35725	accn=AK026966 class=mRNAlike lncRNA name=Human lncRNA ref=JounralRNA transcriptId=4756 cpcScore=-1,2302400 cnci=-0,3511155	AK026966	AK4	0.491125	-1.50159	-1.7421	-2.13723	-1.55164
TC04000421,hg,1	10.6165	10.2018	10.2533	10.4589	10.0863	9.99454	10.0834	9.91218	10.0925	9.87663	Homo sapiens USO1 vesicle transport factor (USO1), transcript variant 2, mRNA,	NM_003715	USO1	2.33058	-0.327963	0.222515	-2.13703	-1.02789
TC11001189,hg,1	5.03055	4.66949	4.75298	4.59214	5.64241	4.25175	4.66833	4.35136	4.46638	4.38209	Rfam model RF00001 hit found at contig region AP002886,3/144640-144740	uc021qsf		-0.079173	1.75175	-0.926954	-2.13683	0.055646
TC15002024,hg,1	5.86999	5.90017	5.69343	7.10083	5.86686	5.85391	5.80162	5.42131	6.25006	5.83892	Homo sapiens piRNA piR-35605, complete sequence,	DQ597539		0.484052	0.0248902	3.07498	-2.13634	-0.348332
TC02001119,hg,1	11.2106	11.0176	10.9695	11.438	10.8842	10.9461	10.6256	10.6507	10.9924	10.5802	Homo sapiens major facilitator superfamily domain containing 6 (MFSD6), mRNA,	NM_017694	MFSD6	2.67088	-0.379342	1.27433	-2.13555	-0.807207
TC01004954,hg,1	3.83631	4.15433	4.2053	4.4578	3.79922	3.72681	3.827	3.83921	4.15599	3.54261	accn=NR_038451 class=lncRNA name= ref=RefGeneNoncode transcriptId=NR_038451 cpcScore=0,2533060 cnci=-0,3815304	NR_038451		-0.397496	-0.434348	0.870087	-2.13505	-0.0410848
TC06000060,hg,1	11.1814	10.843	10.6477	11.6382	10.8382	11.0425	10.3815	10.3982	11.148	10.5178	Homo sapiens desmoplakin (DSP), transcript variant 2, mRNA,	NM_001008844	DSP	2.64094	-0.392043	2.56535	-2.13493	-1.02939
TC09000051,hg,1	5.36987	5.10504	4.96544	5.33072	6.00155	5.08431	4.68992	4.7659	5.16227	4.61052	[retired] havana:sense_intronic chromosome:GRCh37:9:6780333:6785929:1 gene:ENSG00000236563 gene_biotype:sense_intronic transcript_biotype:sense_intronic	ENST00000457102		0.10902	1.28217	0.823677	-2.13381	0.317123
TC13001366,hg,1	5.98044	6.15924	5.75383	6.27686	6.02234	5.04084	6.79771	6.14077	5.11914	6.03586	accn=NULL class=mRNAlike lncRNA name=vega lncRNA ref=GENCODE transcriptId=OTTHUMT00000044235 cpcScore=-0,8638890 cnci=-0,3406399 gene:OTTHUMG00000016610	OTTHUMT00000044235	LINC00415	0.472082	0.950638	-1.71971	-2.13369	1.59047
TC04001092,hg,1	9.63644	9.81746	9.45927	9.91144	9.38527	9.33382	9.37199	9.35999	9.33448	9.20298	Homo sapiens sel-1 suppressor of lin-12-like 3 (C, elegans) (SEL1L3), transcript variant 1, mRNA,	NM_015187	SEL1L3	2.03312	-0.255767	0.561001	-2.13282	-0.2363
TC08001582,hg,1	4.94756	4.9228	5.23986	4.34821	5.49314	3.6969	5.2004	4.6649	4.01355	4.77001	transfer RNA pseudogene (anticodon GAA)	uc022bal		-0.0574352	2.04063	-3.23872	-2.13027	-0.206193
TC17000915,hg,1	6.22949	6.75524	6.35146	6.67537	6.03598	6.36269	6.02653	6.002	6.1733	5.80073	Homo sapiens glucosidase, alpha; acid (GAA), transcript variant 1, mRNA,	NM_000152	GAA	0.608298	-0.6882	0.998916	-2.12964	-0.108351
TC18000856,hg,1	4.1498	4.75604	4.43775	4.26262	4.65552	3.78685	3.90964	3.65939	3.92879	4.08569	linc-POTEC-3 chr18:-:15301223-15304781	TCONS_00026436-XLOC_012784		-0.306403	1.22589	-0.173543	-2.1295	-1.20411
TC02004719,hg,1	6.68801	6.03241	6.64561	5.87088	6.31055	5.70005	6.13717	5.87859	5.66668	5.83828	accn=NULL class=lincRNA name=Human lincRNA ref=Scripture Reconstruction LincRNAs By Luo transcriptId=linc_luo_1103 cpcScore=-1,3727600 cnci=-0,3543115	linc_luo_1103		0.535638	0.361237	-1.77149	-2.12905	-1.44382
TC06001896,hg,1	5.15705	5.40992	5.08505	5.13106	5.10066	4.66447	4.99059	4.93015	4.70095	4.72559	Homo sapiens high mobility group nucleosomal binding domain 3 (HMGN3), transcript variant 3, mRNA,	NM_001201362	HMGN3	0.0574698	0.245739	-0.589132	-2.12837	-0.105743
TC06001314,hg,1	6.16812	5.65516	5.8479	4.68049	5.72064	4.45325	6.37406	5.47933	5.23174	5.16623	ncrna:known chromosome:GRCh38:6:20452369:20452473:-1 gene:ENSG00000222431 gene_biotype:snRNA transcript_biotype:snRNA	ENST00000410499	RNU6-141P	0.272359	0.362066	-4.49524	-2.12805	-0.234053
TC18000099,hg,1	7.45864	7.84103	7.53056	7.49647	7.86351	7.19101	6.83178	7.14325	7.04617	7.11319	Homo sapiens Cdk5 and Abl enzyme substrate 1 (CABLES1), transcript variant 2, mRNA,	NM_001100619	CABLES1	1.09585	0.983788	0.152038	-2.128	-0.780473
TC15002476,hg,1	6.00389	6.27369	6.134	7.03167	8.0734	5.45532	5.79149	5.77644	5.70494	6.797	accn=NR_027409 class=lncRNA name= ref=RefGeneNoncode transcriptId=NR_027409 cpcScore=7,1811400 cnci=-0,2403237	NR_027409	GOLGA8A	0.633423	4.69312	1.36203	-2.12625	-0.294616
TC06002089,hg,1	3.32193	4.00652	3.32193	6.11237	4.25198	3.32193	3.34104	3.60306	3.89173	4.76937	ncrna:known chromosome:GRCh38:6:127317883:127317973:-1 gene:ENSG00000251768 gene_biotype:rRNA transcript_biotype:rRNA	ENST00000515959	RNA5SP217	-0.381383	2.35291	5.31306	-2.12513	-0.901373
TC04002701,hg,1	13.5643	13.9872	13.8186	13.3198	13.649	13.301	13.2385	13.4033	13.4631	12.8779	accn=CR608990 class=mRNAlike lncRNA name=NULL ref=H-invitational v7,5 transcriptId=HIT000288185 cpcScore=-1,4203400 cnci=-0,4516572	CR608990		3.78396	-0.227864	-0.715814	-2.12359	-0.112836
TC05000284,hg,1	6.9233	7.13835	6.75743	7.17179	7.17741	6.61867	6.68469	6.62391	6.61773	6.57168	Homo sapiens microtubule associated serine/threonine kinase family member 4 (MAST4), transcript variant 3, mRNA,	NM_001164664	MAST4	0.865923	0.675874	0.407096	-2.12348	0.129422
TC01004838,hg,1	4.32662	5.86667	5.24993	5.12497	4.93812	4.52783	4.80797	5.17386	4.73066	4.49307	accn=NULL class=lincRNA name=Human lincRNA ref=Scripture Reconstruction LincRNAs By Luo transcriptId=linc_luo_1022 cpcScore=-1,4863200 cnci=-0,4327791	linc_luo_1022		0.0287869	0.0635357	-0.393835	-2.1224	1.27062
TC15000818,hg,1	4.62614	5.21948	4.93207	5.17897	4.62189	4.57225	4.13052	4.5482	4.2787	4.56999	Homo sapiens EST from clone 711518, full insert,	AL357213		-0.0840313	0.208892	0.920343	-2.12194	-1.17647
TC09001964,hg,1	4.20944	4.62054	4.25152	4.43706	4.47733	3.51801	4.82249	4.45465	3.96141	4.06814	linc-ANKRD20A1-8 chr9:+:66544444-66545920	TCONS_l2_00028762-XLOC_l2_014816		-0.253791	0.668031	-1.44275	-2.12022	1.4966
TC19002572,hg,1	6.68752	6.81532	6.38992	7.81476	6.94835	6.73553	5.84911	6.65561	6.4924	6.64942	accn=AF027144 class=mRNAlike lncRNA name=NULL ref=H-invitational v7,5 transcriptId=HIT000062870 cpcScore=0,5454380 cnci=-0,0360234	AF027144	ZNF160	0.810878	0.822206	3.0897	-2.12012	-0.484525
TC10000877,hg,1	5.84949	5.94517	5.80901	6.5454	5.40437	5.82277	5.9318	5.49037	5.55277	5.5633	Homo sapiens cDNA FLJ35665 fis, clone SPLEN2017740,	uc001lfe		0.410476	-0.704429	1.31906	-2.11927	0.0450973
TC13000346,hg,1	3.32193	4.44294	3.78255	3.69584	4.43864	3.32193	3.32193	3.58662	3.32193	3.32193	havana:known chromosome:GRCh38:13:98328880:98333238:1 gene:ENSG00000152767 gene_biotype:protein_coding transcript_biotype:processed_transcript	ENST00000457431	FARP1	-0.529877	1.57372	-0.364894	-2.11836	0.868181
TC01003831,hg,1	4.38567	3.89437	3.66766	3.57592	4.06362	3.45693	3.82882	3.48859	3.64153	3.34256	havana:known chromosome:GRCh38:1:219435152:219442642:-1 gene:ENSG00000230024 gene_biotype:lincRNA transcript_biotype:lincRNA	ENST00000420762	LOC101929689	-0.494573	0.308744	-1.17948	-2.1175	-0.508908
TC05001581,hg,1	4.5372	4.2296	4.34465	4.11685	4.25072	3.69846	4.15984	4.41129	4.12647	3.6792	Homo sapiens microRNA 3660 (MIR3660), microRNA,	NR_037433	MIR3660	-0.309206	-0.0925038	-1.26351	-2.1175	0.0688294
TC10000047,hg,1	11.8407	12.1819	11.7405	12.0959	11.9103	11.5948	11.4411	11.4897	11.6068	11.5028	Homo sapiens neuroepithelial cell transforming 1 (NET1), transcript variant 1, mRNA,	NM_001047160	NET1	3.02642	0.267774	0.694736	-2.1164	-0.563902
TC12002443,hg,1	12.7709	13.0392	12.5062	12.4996	12.4504	12.2859	12.756	12.5717	12.1014	12.1053	accn=NR_037615 class=lncRNA name= ref=RefGeneNoncode transcriptId=NR_037615 cpcScore=6,4845900 cnci=-0,2643824	NR_037615	CNOT2	3.36467	-0.391746	-1.17761	-2.11566	0.631938
TC10000686,hg,1	5.56165	5.83909	5.39515	7.64991	6.84412	6.17243	5.82256	5.93196	6.08381	5.8444	[retired] ncrna:miRNA chromosome:GRCh37:10:98400828:98400918:1 gene:ENSG00000223079 gene_biotype:miRNA transcript_biotype:miRNA	ENST00000411147		0.551113	1.59647	4.29374	-2.1152	2.94784
TC16000942,hg,1	9.83433	10.4766	10.6235	10.818	12.7363	8.97961	10.0708	10.2538	10.1959	10.9061	Homo sapiens piRNA piR-36976, complete sequence,	DQ598910		2.47384	5.6421	-0.141138	-2.11421	0.437771
TC06000118,hg,1	5.47933	4.96804	5.33492	6.15056	6.28692	5.32102	4.84627	5.86387	5.49118	4.88608	Homo sapiens piRNA piR-35183, complete sequence,	DQ597117		0.264793	1.25926	1.62997	-2.11276	1.768
TC09000165,hg,1	5.47933	4.96804	5.33492	6.15056	6.28692	5.32102	4.84627	5.86387	5.49118	4.88608	Homo sapiens piRNA piR-35183, complete sequence,	DQ597117		0.264793	1.25926	1.62997	-2.11276	1.768
TC10000535,hg,1	5.47933	4.96804	5.33492	6.15056	6.28692	5.32102	4.84627	5.86387	5.49118	4.88608	Homo sapiens piRNA piR-35183, complete sequence,	DQ597117		0.264793	1.25926	1.62997	-2.11276	1.768
TC20000268,hg,1	5.46582	5.53703	5.26729	6.11324	5.48671	5.59806	5.34024	5.22973	5.02252	5.06144	Homo sapiens myosin, light chain 9, regulatory (MYL9), transcript variant 1, mRNA,	NM_006097	MYL9	0.243214	0.0178604	1.45121	-2.11236	0.940847
TC07002274,hg,1	8.22398	7.56975	8.55386	7.99676	8.24642	7.2267	7.49349	8.25854	8.29928	7.50425	accn=AK130653 class=mRNAlike lncRNA name=Human lncRNA ref=JounralRNA transcriptId=3696 cpcScore=-1,2657100 cnci=-0,4589647	AK130653	CDK13	1.35388	0.374361	-0.678925	-2.11217	-1.08509
TC20000788,hg,1	6.14881	6.61867	6.32526	6.85373	6.61079	6.15136	6.06677	6.19266	6.1359	6.0259	Homo sapiens gamma-glutamyltransferase 7 (GGT7), mRNA,	NM_178026	GGT7	0.639207	0.616797	1.04007	-2.11207	0.541072
TC06000467,hg,1	6.47288	5.80327	5.48431	4.41275	6.86768	4.17646	5.68986	5.45836	5.02351	5.52494	Homo sapiens piRNA piR-38874, complete sequence,	DQ600808		0.277116	2.99879	-4.83794	-2.11183	-1.44559
TC15000852,hg,1	5.3247	4.44326	4.82401	3.46329	4.64366	3.32193	4.63163	4.20464	3.9051	4.24659	havana:known chromosome:GRCh38:15:89704665:89705415:1 gene:ENSG00000259561 gene_biotype:sense_intronic transcript_biotype:sense_intronic	ENST00000557964		-0.245391	0.823715	-4.28538	-2.11179	-2.52039
TC15000421,hg,1	3.6146	3.63671	4.26729	4.49444	3.3414	3.55434	4.256	3.83209	3.63564	3.43732	havana:known chromosome:GRCh38:15:52116574:52122131:1 gene:ENSG00000259327 gene_biotype:lincRNA transcript_biotype:lincRNA	ENST00000559825		-0.462115	-0.884461	0.421505	-2.11076	1.05596
TC05002954,hg,1	8.84515	8.66069	8.28051	8.36114	7.20564	8.14825	8.2425	8.38227	8.52335	7.66606	accn=NULL class=lncRNA name= ref=UCSCGeneNoncode transcriptId=uc003jka,1 cpcScore=-1,1494700 cnci=-0,4572311	uc003jka		1.4847	-2.5823	-0.405504	-2.11024	-1.2395
TC10000815,hg,1	3.71357	5.05377	3.79499	4.65845	5.03021	3.52246	3.98248	3.8642	3.73297	4.34646	Homo sapiens microRNA 4295 (MIR4295), microRNA,	NR_036177	MIR4295	-0.304071	2.53119	0.593914	-2.10931	0.572833
TC06001918,hg,1	4.11207	4.67562	4.26736	4.2206	3.77432	4.37735	4.00362	4.18303	3.50457	3.40629	havana:known chromosome:GRCh38:6:85387219:85390186:-1 gene:ENSG00000234155 gene_biotype:lincRNA transcript_biotype:lincRNA	ENST00000455071	LOC101928820	-0.35417	-1.07072	-0.238933	-2.10918	1.10756
TC11002165,hg,1	11.2476	11.0361	10.9035	11.6191	11.3727	10.841	10.8916	10.7197	11.269	10.7909	Homo sapiens phosphatidylinositol binding clathrin assembly protein (PICALM), transcript variant 2, mRNA,	NM_001008660	PICALM	2.73099	0.446149	1.34562	-2.10913	-0.245196
TC12000588,hg,1	5.69596	6.48513	6.72767	6.26381	7.69462	5.40128	6.85373	6.206	4.91631	6.3283	ncrna:novel chromosome:GRCh38:12:65858013:65858132:1 gene:ENSG00000211577 gene_biotype:miRNA transcript_biotype:miRNA	ENST00000390222		0.61346	3.60619	-2.27045	-2.10813	2.75416
TC07000341,hg,1	12.5685	12.7493	12.8055	12.7413	12.325	12.3359	12.4223	12.6071	12.1992	12.0669	Homo sapiens sulfatase modifying factor 2 (SUMF2), transcript variant 3, mRNA,	NM_001042469	SUMF2	3.35304	-0.559104	-0.194725	-2.10775	0.189235
TC06000320,hg,1	6.48299	7.28913	6.92517	5.98204	7.84282	5.48014	6.79833	6.76084	5.4002	6.6403	Homo sapiens small nucleolar RNA, C/D box 32B (SNORD32B), small nucleolar RNA,	NR_003049	SNORD32B	0.747052	3.21431	-3.82687	-2.10736	0.888245
TC10001329,hg,1	9.9278	10.0361	9.69082	10.5342	10.9616	9.68376	9.47407	9.63442	9.75745	9.84695	[retired]Homo sapiens jumonji domain containing 1C (JMJD1C), transcript variant 2, mRNA,	NM_004241	JMJD1C	2.24002	2.15109	1.52211	-2.10628	0.262969
TC14000279,hg,1	4.5184	4.48318	3.54127	4.38998	4.51312	3.54619	4.23757	3.90574	3.61341	4.19638	ncrna:known chromosome:GRCh38:14:49839725:49839827:1 gene:ENSG00000252474 gene_biotype:snRNA transcript_biotype:snRNA	ENST00000516665	RNU6-539P	-0.336698	1.35426	-0.439424	-2.10569	-0.195279
TC20001311,hg,1	4.83055	5.23231	5.15285	4.82256	4.70442	4.71399	4.60421	4.75724	4.56367	4.24389	accn=BC047656 class=mRNAlike lncRNA name=Human lncRNA ref=JounralRNA transcriptId=2168 cpcScore=0,4774370 cnci=-0,1907181	BC047656		-0.0420588	-0.475069	-0.450498	-2.10542	-0.00509356
TC15000991,hg,1	6.94229	6.65638	6.40402	6.55045	6.27276	6.4246	6.70786	6.24817	6.46632	5.92036	Homo sapiens piRNA piR-33144, complete sequence,	DQ593032		0.704316	-0.912089	-0.417872	-2.10478	0.100088
TC07001544,hg,1	3.41802	4.41718	3.55264	5.4818	3.73273	3.85487	3.54347	3.86572	4.51434	3.88288	ncrna:novel chromosome:GRCh38:7:76697502:76697654:-1 gene:ENSG00000221249 gene_biotype:miRNA transcript_biotype:miRNA	ENST00000408322		-0.366103	-0.17307	4.11665	-2.10371	0.450201
TC13000377,hg,1	5.28423	4.85254	5.91408	4.8807	6.55519	4.36811	5.82068	5.36109	4.62549	4.89784	ncrna:novel chromosome:GRCh38:13:106128371:106128488:1 gene:ENSG00000222643 gene_biotype:miRNA transcript_biotype:miRNA	ENST00000410711		0.173567	2.54224	-3.06741	-2.10331	2.00938
TC03001718,hg,1	4.68575	4.91375	5.15177	5.18851	5.07203	4.42497	4.6713	4.70804	4.76026	4.52626	Homo sapiens cDNA FLJ34276 fis, clone FEBRA2003520,	uc003ehp		-0.0215744	0.574232	0.301164	-2.10296	0.0303154
TC01000787,hg,1	4.44153	4.41452	4.34814	4.26534	4.87941	4.08141	4.16062	3.94068	4.2959	3.74557	ncrna:known chromosome:GRCh38:1:77614869:77614952:1 gene:ENSG00000251785 gene_biotype:rRNA transcript_biotype:rRNA	ENST00000515976	RNA5SP20	-0.264985	0.779664	-0.225164	-2.10114	0.336348
TC14002263,hg,1	5.43566	5.1876	4.92063	4.86012	5.12227	4.55237	5.54731	5.10066	4.80548	4.52737	havana_ig_gene:known chromosome:GRCh38:14:106359793:106360324:-1 gene:ENSG00000211955 gene_biotype:IG_V_gene transcript_biotype:IG_V_gene	ENST00000390615	EPC1	0.0648358	-0.0899078	-1.89936	-2.10026	1.10683
TC14000419,hg,1	9.28251	9.70725	9.41906	9.68239	9.35312	9.35312	8.84999	8.94068	8.92925	8.99025	Homo sapiens SPARC related modular calcium binding 1 (SMOC1), transcript variant 1, mRNA,	NM_001034852	SMOC1	1.93148	0.115355	1.04572	-2.10014	-0.613458
TC02004276,hg,1	4.25996	4.73985	4.39135	4.93245	4.35779	4.03749	4.49354	4.34096	4.0391	4.24761	accn=NULL class=mRNAlike lncRNA name=vega lncRNA ref=GENCODE transcriptId=OTTHUMT00000327085 cpcScore=0,2861310 cnci=-0,3701586 gene:OTTHUMG00000152633	OTTHUMT00000327085	LINC00309	-0.208873	0.277777	0.352668	-2.10008	0.524469
TC17002478,hg,1	4.36995	4.79471	3.74524	4.67929	4.01266	4.09659	4.21101	4.27256	4.34362	3.79667	accn=NULL class=lncRNA name= ref=UCSCGeneNoncode transcriptId=uc010vux,1 cpcScore=0,1735990 cnci=-0,2422384	uc010vux	LOC100128288	-0.27528	-0.641625	0.692549	-2.10001	0.733278
TC11000326,hg,1	5.19201	5.06192	5.03655	5.84033	5.42574	4.46774	4.77172	5.0277	5.45791	5.11828	ncrna:novel chromosome:GRCh38:11:34189174:34189275:1 gene:ENSG00000201867 gene_biotype:misc_RNA transcript_biotype:misc_RNA	ENST00000364997		0.123264	0.986995	1.35059	-2.09946	-0.984259
TC0X001410,hg,1	7.48403	7.0702	7.3014	7.6716	8.85838	6.59489	7.98177	7.34299	7.22476	7.30302	[retired] ncrna:miRNA chromosome:GRCh37:X:134945432:134945507:-1 gene:ENSG00000216150 gene_biotype:miRNA transcript_biotype:miRNA	ENST00000401331		1.15284	2.90239	-0.936744	-2.09944	2.27115
TC13000021,hg,1	10.7178	11.0007	10.7961	11.5544	11.2672	10.3268	10.6907	10.6076	10.8159	10.8872	Homo sapiens zinc finger, MYM-type 2 (ZMYM2), transcript variant 3, mRNA,	NM_001190964	ZMYM2	2.64161	1.23274	1.24535	-2.09907	-0.243716
TC01005498,hg,1	6.54876	6.6819	6.37914	6.98899	6.00899	6.54966	6.17659	6.27558	6.34552	5.97375	accn=NR_036639 class=lncRNA name= ref=RefGeneNoncode transcriptId=NR_036639 cpcScore=4,2482300 cnci=-0,2296436	NR_036639	YIPF1	0.675112	-1.02677	1.33901	-2.09853	-0.192972
TC18000128,hg,1	13.6097	13.2737	13.3332	13.6689	13.1369	13.3238	12.7347	13.0786	13.5009	12.7506	Homo sapiens desmoglein 2 (DSG2), mRNA,	NM_001943	DSG2	3.68681	-0.761168	1.3485	-2.09813	-1.06856
TC06001318,hg,1	5.58514	5.2183	5.12735	5.16965	5.57435	4.58635	5.32095	5.1328	5.0316	4.91266	[retired] havana:lincRNA chromosome:GRCh37:6:21980814:21981701:-1 gene:ENSG00000235767 gene_biotype:lincRNA transcript_biotype:lincRNA	ENST00000413255		0.134773	0.793584	-1.1744	-2.09812	-0.0245376
TC06001458,hg,1	3.6622	3.69279	3.48141	5.48637	4.68127	4.05125	3.32193	3.54653	3.9492	3.94762	transfer RNA Ala (anticodon TGC)	uc021ysr		-0.386773	1.78488	4.51591	-2.09774	0.713541
TC04001459,hg,1	4.65173	4.7344	4.43911	4.89822	4.41947	4.26795	4.28487	4.19019	4.19317	4.31136	Homo sapiens lymphoid enhancer-binding factor 1 (LEF1), transcript variant 2, mRNA,	NM_001130713	LEF1	-0.184648	0.139194	0.603223	-2.09741	-0.807713
TC03001045,hg,1	4.12902	3.78648	3.72717	3.95545	4.39842	3.32193	3.86908	3.40769	3.62023	3.64997	ncrna:novel chromosome:GRCh38:3:190143656:190143743:1 gene:ENSG00000252733 gene_biotype:miRNA transcript_biotype:miRNA	ENST00000516924		-0.472199	1.32723	-0.359401	-2.09717	-0.337877
TC15000864,hg,1	13.6552	13.2338	13.201	13.7537	12.9808	13.5592	12.9808	12.934	13.3412	12.6874	Homo sapiens IQ motif containing GTPase activating protein 1 (IQGAP1), mRNA,	NM_003870	IQGAP1	3.68322	-1.17575	1.57866	-2.097	-0.482346
TC15002424,hg,1	5.57803	5.69167	5.64927	5.7648	6.23697	4.67873	5.2522	5.3827	5.57644	5.56174	accn=NR_027992 class=lncRNA name= ref=RefGeneNoncode transcriptId=NR_027992 cpcScore=1,8819400 cnci=-0,1831690	NR_027992	NBEAP1	0.297654	1.85918	-0.216598	-2.09596	-1.0129
TC01001695,hg,1	4.49083	4.25389	4.52005	4.60991	4.81602	3.73638	4.6476	4.36877	4.03448	4.20561	cdna:all chromosome:VEGA56:1:204131062:204131966:1 Gene:OTTHUMG00000036063	OTTHUMT00000087899	RP11-74C13,4	-0.216151	1.12593	-0.852494	-2.09595	0.629114
TC16001420,hg,1	6.05931	5.74821	5.78577	5.58754	6.76803	4.88738	5.83828	5.05239	5.38697	5.82041	accn=AK095543 class=mRNAlike lncRNA name=Human lncRNA ref=JounralRNA transcriptId=1514 cpcScore=-1,0360100 cnci=-0,4003844	AK095543		0.365965	2.56948	-1.30494	-2.0953	-1.17887
TC0X002077,hg,1	4.13286	4.40957	4.58233	5.21857	4.24539	4.05508	3.73592	4.07445	4.3033	4.30741	accn=NR_024449 class=lncRNA name= ref=RefGeneNoncode transcriptId=NR_024449 cpcScore=2,1642500 cnci=-0,1458017	NR_024449		-0.243042	0.357344	2.17514	-2.0929	-1.44112
TC12000807,hg,1	6.72064	6.77233	6.35936	6.68628	6.18732	6.03159	6.212	6.4375	6.47495	6.1582	Homo sapiens host cell factor C2 (HCFC2), mRNA,	NM_013320	HCFC2	0.679898	-0.418579	0.0191464	-2.09274	-0.979576
TC05001172,hg,1	10.5518	10.6751	10.536	10.6729	10.6111	10.2394	10.3488	10.2475	10.3449	10.0647	Homo sapiens ANKH inorganic pyrophosphate transport regulator (ANKH), mRNA,	NM_054027	ANKH	2.44981	0.125671	0.158394	-2.09238	0.00570356
TC07000268,hg,1	7.49784	8.01436	7.68953	7.69249	7.39068	7.38593	7.15646	7.30522	7.23768	7.12756	Homo sapiens ubiquitin-conjugating enzyme E2D 4 (putative) (UBE2D4), mRNA,	NM_015983	UBE2D4	1.13967	-0.234756	0.241324	-2.09189	-0.615571
TC12000541,hg,1	11.6774	11.6604	11.9967	11.662	11.8427	11.0052	11.4819	11.6691	11.4584	11.296	Homo sapiens tetraspanin 31 (TSPAN31), mRNA,	NM_005981	TSPAN31	2.95367	0.496642	-0.821639	-2.09167	-0.320231
TC15000998,hg,1	6.35146	5.70414	5.5912	5.11167	5.9179	3.99614	6.30144	5.94181	4.78607	5.92658	Homo sapiens piRNA piR-34882, complete sequence,	DQ596816		0.309331	1.72031	-4.5394	-2.09064	-1.05286
TC15001949,hg,1	4.85756	4.75623	4.30617	5.22466	3.98891	4.54273	4.84312	3.68023	4.87067	4.35673	Homo sapiens piRNA piR-61965, complete sequence,	DQ595853		-0.138498	-1.14715	1.67589	-2.08955	-1.26761
TC11002996,hg,1	5.11216	5.45706	5.26868	5.04964	4.7217	4.77597	5.16103	5.00067	4.79514	4.54545	accn=NULL class=lncRNA name= ref=UCSCGeneNoncode transcriptId=uc001lub,1 cpcScore=2,4632200 cnci=-0,0665336	uc001lub		0.0576208	-0.755363	-0.890753	-2.08931	0.152505
TC06003592,hg,1	6.01695	5.72077	5.87153	5.81478	5.35875	5.45247	5.7031	5.27659	5.45753	5.33313	accn=BC055094 class=mRNAlike lncRNA name=NULL ref=H-invitational v7,5 transcriptId=HIT000259495_04 cpcScore=0,0192439 cnci=-0,0362434	BC055094		0.326571	-0.595299	-0.22608	-2.0886	-1.14315
TC10002856,hg,1	4.72202	6.07308	5.66368	5.79149	5.87737	4.19452	5.34487	4.68086	5.46642	5.7585	accn=BC017894 class=mRNAlike lncRNA name=Human lncRNA ref=JounralRNA transcriptId=2617 cpcScore=-1,3524300 cnci=-0,3614782	BC017894		0.218535	2.19212	0.263073	-2.08779	-1.56242
TC16000275,hg,1	4.21337	6.03429	4.26982	6.90895	8.10005	4.19398	4.23177	6.02196	5.81548	5.85818	Homo sapiens piRNA piR-50952, complete sequence,	DQ583840		0.307329	6.37562	3.79761	-2.08765	3.26155
TC12001919,hg,1	6.25204	5.5623	5.64559	6.85972	5.76006	5.94141	5.91902	5.38025	6.05909	5.71162	ncrna:known chromosome:GRCh38:12:106282927:106282989:-1 gene:ENSG00000238609 gene_biotype:snRNA transcript_biotype:snRNA	ENST00000459576	RNU7-94P	0.461923	-0.329432	2.36974	-2.08761	-0.525938
TC11000390,hg,1	7.5343	8.10971	7.58726	7.94234	7.37976	7.56775	7.78677	7.5212	7.52253	7.09057	Homo sapiens glycosyltransferase-like 1B (GYLTL1B), mRNA,	NM_152312	GYLTL1B	1.2078	-0.786647	0.263622	-2.08725	1.08672
TC20000241,hg,1	6.32613	6.50715	7.16484	6.90075	5.82351	5.91101	6.42539	6.40002	6.52257	6.24323	Homo sapiens microRNA 644a (MIR644A), microRNA,	NR_030374	MIR644A	0.688385	-0.943974	0.122009	-2.08437	-1.35399
TC01003319,hg,1	5.05037	5.82967	5.66403	7.18238	5.7295	5.8813	5.44617	5.37636	5.41412	5.63726	Homo sapiens partial mRNA for POU class 5 homeobox 1 pseudogene 4, clone UVSC-TAKA-14_AS,	FM178012	POU5F1P4	0.37884	0.460507	3.81861	-2.08395	1.15597
TC03000752,hg,1	4.65712	4.48706	4.607	4.50744	4.28883	3.40197	3.84276	4.11272	4.47052	4.46265	cdna:all chromosome:VEGA56:3:139466430:139466795:1 Gene:OTTHUMG00000159957	OTTHUMT00000358493	RP11-319G6,3	-0.252888	0.651947	-0.304577	-2.08388	-3.33043
TC19000416,hg,1	7.07078	7.12855	7.16321	6.48242	6.19024	6.20546	6.70328	6.5909	6.84573	6.30591	Homo sapiens cyclin E1 (CCNE1), mRNA,	NM_001238	CCNE1	0.796783	-1.16392	-1.48263	-2.08359	-1.84688
TC07000882,hg,1	5.54381	4.67354	5.23377	6.89011	4.73985	5.04165	5.47274	4.44904	4.69765	5.92914	ncrna:novel chromosome:GRCh38:7:140580287:140580349:1 gene:ENSG00000221732 gene_biotype:miRNA transcript_biotype:miRNA	ENST00000408805		0.179466	0.281416	3.19265	-2.08301	-2.40055
TC13001361,hg,1	6.05037	5.43546	5.89111	5.4733	5.68216	5.23697	5.85002	5.77042	5.2392	5.0779	linc-C1QTNF9B chr13:-:24911521-24913410	TCONS_00021940-XLOC_010534		0.313211	-0.14087	-1.72643	-2.08263	0.51076
TC08001147,hg,1	5.86078	6.10509	5.93887	6.3917	5.90734	5.72299	5.72372	5.66921	5.83652	5.58688	Homo sapiens fibroblast growth factor receptor 1 (FGFR1), transcript variant 10, mRNA,	NM_001174063	FGFR1	0.446584	0.0407937	0.961411	-2.08241	-0.0671094
TC05001184,hg,1	9.14444	9.39904	9.04377	9.34473	9.22687	8.70305	8.87572	8.82113	8.86756	8.87572	Homo sapiens myosin X (MYO10), mRNA,	NM_012334	MYO10	1.8344	0.498737	0.23989	-2.08198	-0.540015
TC02004639,hg,1	4.06904	3.75144	4.11555	4.40063	3.32687	3.75869	3.33316	3.77919	3.53538	3.56417	accn=M31164 class=mRNAlike lncRNA name=Human lncRNA ref=JounralRNA transcriptId=1409 cpcScore=-1,2512300 cnci=-0,4040294	M31164	TNFAIP6	-0.481362	-0.767926	1.07763	-2.08132	-1.52949
TC02004440,hg,1	4.90221	4.24021	4.05294	4.50222	3.99415	3.99851	4.25442	4.26644	4.0268	3.96529	linc-RFX8 chr2:-:102168064-102184370	TCONS_00004354-XLOC_002229		-0.280526	-0.513341	-0.300292	-2.07939	-0.710516
TC03001532,hg,1	8.53951	8.93793	8.60701	8.93896	8.1822	8.52084	8.94733	8.94733	8.30339	7.97227	Homo sapiens leucine-rich repeats and immunoglobulin-like domains 1 (LRIG1), mRNA,	NM_015541	LRIG1	1.64142	-1.21171	-0.321043	-2.07939	2.1196
TC0X002267,hg,1	12.1598	11.9948	11.9646	12.312	12.5591	11.2106	11.5204	11.675	11.4014	12.2196	accn=AL049247 class=mRNAlike lncRNA name=NULL ref=H-invitational v7,5 transcriptId=HIT000023693 cpcScore=-1,0333600 cnci=-0,1438157	AL049247	IDS	3.09662	2.07255	0.139017	-2.07892	-1.78764
TC04001945,hg,1	9.93895	10.1712	9.40808	10.0567	8.72647	9.39478	9.76169	9.60534	9.86087	9.30073	accn=L07872 class=mRNAlike lncRNA name=Human lncRNA ref=JounralRNA transcriptId=5078 cpcScore=8,8381200 cnci=-0,0746992	L07872	RBPJ	2.09611	-1.90732	0.375904	-2.07836	-0.770576
TC14001148,hg,1	9.6018	10.3488	10.0935	10.32	9.66689	9.66503	10.2123	9.93458	9.77793	9.47144	Homo sapiens bone morphogenetic protein 4 (BMP4), transcript variant 1, mRNA,	NM_001202	BMP4	2.22154	-0.625538	0.0887297	-2.07809	1.405
TC02002028,hg,1	5.55957	5.38945	5.74454	5.55957	6.4437	4.72306	5.83702	5.45672	5.07127	5.39724	ncrna:known chromosome:GRCh38:2:81496214:81496327:-1 gene:ENSG00000200890 gene_biotype:rRNA transcript_biotype:rRNA	ENST00000364020	RNA5SP99	0.289091	2.12139	-1.47394	-2.07758	0.956285
TC08000003,hg,1	8.80807	8.97101	8.75159	8.51228	8.56787	8.0814	8.836	8.63817	8.58977	8.19393	Homo sapiens F-box protein 25 (FBXO25), transcript variant 3, mRNA,	NM_012173	FBXO25	1.64347	-0.268741	-1.38691	-2.07654	0.109749
TC21000801,hg,1	8.25657	8.86359	8.34287	8.43532	8.4165	7.84941	8.66416	8.93027	8.65591	7.6969	accn=CR625267 class=mRNAlike lncRNA name=NULL ref=H-invitational v7,5 transcriptId=HIT000304462 cpcScore=-1,4987500 cnci=-1,0000000	CR625267		1.56265	-0.481666	-1.1122	-2.07652	2.2732
TC15000397,hg,1	4.05371	3.95838	4.08297	4.58324	4.04349	3.63401	3.80411	4.20703	4.17216	3.67289	havana:known chromosome:GRCh38:15:50557601:50560500:1 gene:ENSG00000259684 gene_biotype:antisense transcript_biotype:antisense	ENST00000558237		-0.368377	0.0328764	0.771238	-2.07632	0.220907
TC08002097,hg,1	5.11705	4.90187	5.06965	5.19489	4.6938	4.23768	5.15721	5.00012	4.72086	4.75571	accn=NULL class=lincRNA name=Human lincRNA ref=Scripture Reconstruction LincRNAs By Luo transcriptId=linc_luo_1467 cpcScore=-1,4154300 cnci=-0,2879344	linc_luo_1467		0.0117006	-0.0851882	-0.791575	-2.07605	-0.30736
TC07002138,hg,1	6.46751	6.79017	6.33443	6.63339	6.45576	6.24861	5.9672	6.2409	5.88541	6.09407	accn=NULL class=lncRNA name= ref=UCSCGeneNoncode transcriptId=uc003sru,1 cpcScore=1,8331700 cnci=-0,2955003	uc003sru		0.638848	0.325901	0.339566	-2.07598	-0.390562
TC03002577,hg,1	3.53252	3.32193	3.32193	4.59011	3.32193	3.32193	3.32193	3.44256	3.55617	3.38288	linc-ZIC1-6 chr3:+:143753459-143755742	TCONS_00006254-XLOC_002851		-0.592621	-0.0798114	2.32889	-2.0759	-0.0294662
TC17000470,hg,1	4.22467	4.15677	4.27661	4.67674	4.22029	4.12902	4.0734	4.11654	4.11099	3.71405	Homo sapiens long intergenic non-protein coding RNA 672 (LINC00672), long non-coding RNA,	NR_038847	LINC00672	-0.302988	-0.154528	0.852556	-2.07575	0.603461
TC02000416,hg,1	8.94862	9.21099	9.07196	9.2792	8.77712	8.76678	8.99308	9.0776	9.23444	8.35859	Homo sapiens prenylcysteine oxidase 1 (PCYOX1), mRNA,	NM_016297	PCYOX1	1.80934	-0.875736	0.261416	-2.07561	0.830656
TC03002832,hg,1	7.61847	7.7224	7.63044	7.7492	7.37894	7.52364	7.20003	7.41176	7.57493	6.88911	accn=D86965 class=mRNAlike lncRNA name=Human lncRNA ref=JounralRNA transcriptId=1697 cpcScore=6,3038200 cnci=-0,3014843	D86965	TBC1D5	1.14864	-0.716956	0.591429	-2.07552	-0.0153759
TC07001617,hg,1	13.5406	13.6523	13.4033	13.4484	13.6097	13.1819	13.2322	13.1214	13.2667	12.9343	Homo sapiens paraoxonase 2 (PON2), transcript variant 1, mRNA,	NM_000305	PON2	3.72954	0.159706	-0.0597739	-2.07519	-0.0613883
[truncated: 63,925 more rows]

## Sheet: PKH26+
Table S4. Transcripts modulated in PKH26- positive
[truncated: 56 more rows]

## Sheet: PKH26-
Table S4. Transcripts modulated in PKH26- negative
[truncated: 77 more rows]
