# Supplementary material for: A pre-existing population of ZEB2+ quiescent cells with stemness and mesenchymal features dictate chemoresistance in colorectal cancer
Source: J Exp Clin Cancer Res. 2020 Jan 8;39:2. doi: 10.1186/s13046-019-1505-4 (PMC6947904; doi:10.1186/s13046-019-1505-4)
Supplement: Supplementary file 6 — Additional file 6: Table S5. Categories of transcripts expressed in PKH26-positive and PKH26-negative cells. [file 13046_2019_1505_MOESM6_ESM.xlsx]

## Sheet: PKH26+
Additional file 6 Table S5. Categories of trascripts expressed in PKH26-positive cells.
Categories	Gene	Accession	Gene name
piwi-interacting RNA	piR-50507	DQ583395	-
	piR-44560	DQ576448	-
	piR-54999	DQ587887	-
	piR-55000	DQ587888	-
	piR-57434	DQ590322	-
	piR-51047	DQ583935	-
	piR-48616	DQ580504	-
	piR-53527	DQ586415	-
	piR-45294	DQ577182	-
	piR-31233	DQ571121	-
	piR-37799	DQ599733	-
	piR-35626	DQ597560	-
	piR-38408	DQ600342	-
Other sequences	SESN3	BX649128	Sestrin 3
	AP001525.3	ENST00000390194	-
	AC093304.1	ENST00000408814	-
	AC010297.5	ENST00000408446	-
	AC114803.3	OTTHUMT00000335541	-
	SLC25A5	L32786	Solute Carrier Family 2 Member 5
	TLR3	DQ470079	Toll-like receptor 3
	WNK1	DQ925669	WNK Lysine Deficient Protein Kinase 1
mRNA	NKD1	AK023784	Naked Cuticle Homolog 1
	IL17RA	AF021799	Interleukin 17 Receptor A
	CXCL14	NM_004887	chemokine (C-X-C motif) ligand 14
	CHRM3	AK095715	cholinergic receptor muscarinic 3
	QKI	NM_006775	KH domain containing RNA binding
	TIMP2	X54533	TIMP metallopeptidase inhibitor 2
	SLC2A3	NM_006931	Solute Carrier Family 2 Member 3
long non-coding RNA	ZEB2	NR_033258	Zinc Finger E-Box Binding Homeobox 2
		linc_luo_1322	-
	linc-C1orf14	TCONS_00001745-XLOC_00112
	linc-U2AF1-3	TCONS_00029159-XLOC_014103	U2 Small Nuclear RNA Auxiliary Factor 1, non-coding RNA
microRNA	MIR1973	NR_031737	microRNA 1973
tRNA	tRNA Ala	uc021ysj	transfer RNA Ala (anticodon AGC)

## Sheet: PKH26-
Table S5. Categories of trascripts expressed in PKH26-negative cells.
Categories	Gene	Accession	Gene name
small nucleolar RNA	SNORA71C	NR_003017	small nucleolar RNA, H/ACA box 71C
	SNORD12C	NR_002433	small nucleolar RNA, C/D box 12C
	SNORD3B-1	ENST00000363359	small nucleolar RNA, C/D box 3B-1
	SNORD3B-2	ENST00000364880	small nucleolar RNA, C/D box 3B-2
	SNORD3D	ENST00000362793	small nucleolar RNA, C/D box 3D
	SNORD3A	ENST00000365494	small nucleolar RNA, C/D box 3A
	SNORA38B	NR_003706	small nucleolar RNA, H/ACA box 38B
	SNORD3C	ENST00000362428	small nucleolar RNA, C/D box 3C
	SNORD42A	NR_000014	small nucleolar RNA, C/D box 42A
	SNORD12	NR_003030	small nucleolar RNA, C/D box 12
	SNORD41	NR_002751	small nucleolar RNA, C/D box 41
	RNVU1-15	ENST00000384476	RNA, variant U1 small nuclear 15
tRNA	tRNA Leu	uc021yrv	transfer RNA Leu (anticodon AAG)
	tRNA Pro	uc021tbl	transfer RNA Pro (anticodon CGG)
	tRNA Gly	uc021tpz	transfer RNA Gly (anticodon TCC)
	tRNA Ile	uc021yor	transfer RNA Ile (anticodon AAT)
	tRNA Leu	uc021tpq	transfer RNA Leu (anticodon TAG)
	tRNA Ala	trnA	tRNA-Ala, Chloroplast [Arabidopsis thaliana]
	tRNA Pro	uc021tbo	transfer RNA Pro (anticodon AGG)
	tRNA Leu	uc021yth	transfer RNA Leu (anticodon CAA)
	tRNA Arg	uc022boh	transfer RNA Arg (anticodon TCT)
	tRNA Arg	uc021oqb	transfer RNA Arg (anticodon TCT)
microRNA	MIR4737	NR_039890	microRNA 4737
	MIR200C	NR_029779	microRNA 200c
	MIR141	NR_029682	microRNA 141
	MIR3143	NR_036096	microRNA 3143
	MIR4461	NR_039666	microRNA 4461
	BRE-AS1	NR_028308	-
mRNA	HIST1H4D	NM_003539	histone cluster 1, H4d
	NOX1	NM_007052	NADPH oxidase 1
	PI3	NM_002638	peptidase inhibitor 3, skin-derived
	DEFA5	NM_021010	defensin, alpha 5, Paneth cell-specific
	DEFA6	NM_001926	defensin, alpha 6, Paneth cell-specific
piwi-interacting RNA	piR-59806	DQ592694	-
	piR-43853	DQ575741	-
	piR-53880	DQ586768	-
	piR-36065	DQ597999	-
Pseudogene	RNU2-63P	ENST00000410792	RNA, U2 small nuclear 63, pseudogene
	RN7SKP140	ENST00000411196	RNA, 7SK Small Nuclear Pseudogene 140
	MTND4P12	CR623832	MT-ND4 Pseudogene 12
Other sequences	15-(NAD) (HPGD)	NR_027332	hydroxyprostaglandin dehydrogenase 15-(NAD) (HPGD), non-coding RNA
	HNRNPR	OTTHUMT00000008892	Heterogeneous Nuclear Ribonucleoprotein R
	HELLS	BC105606	helicase, lymphoid-specific
	-	uc010vym	-
	-	uc021trx	-
	-	uc021try	-
		ENST00000365207	-
		ENST00000516319	-
long non-coding RNA	linc-CXorf64-1	TCONS_l2_00030350-XLOC_l2_015617	-
	linc-ARL4D-2	TCONS_00025394-XLOC_012209	-
