# Supplementary material for: A pre-existing population of ZEB2+ quiescent cells with stemness and mesenchymal features dictate chemoresistance in colorectal cancer
Source: J Exp Clin Cancer Res. 2020 Jan 8;39:2. doi: 10.1186/s13046-019-1505-4 (PMC6947904; doi:10.1186/s13046-019-1505-4)
Supplement: Supplementary file 7 — Additional file 7: Table S6. RPPA endpoints. [file 13046_2019_1505_MOESM7_ESM.xlsx]

## Sheet: Wilcox_PKH26-+
Table S6. RPPA endpoints.
GeneSymbol	Antibody	adj.p.value
RPS6	S6RP pS235-236	0.00325337
EIF4EBP1	4E-BP1 pT3746	0.00325337
PRKAA1	AMPKa pT172	0.00325337
ACLY	ATP-Citrate Lyase pS454	0.00325337
CTNNB1	b-Catenin pT41/pS45	0.00325337
GSK3A-GSK3B	GSK3-a/b pS279	0.00325337
HIST1H3A	H3-Histone pS10	0.00325337
ERBB3	HER3 pY1289	0.00325337
IRS1	IRS-1 pS612	0.00325337
NDRG1	NDGR1 pT346	0.00325337
PARP1	PARP D214	0.00325337
RPS6	S6RP pS240-244	0.00325337
MTOR	mTOR pS2448	0.00581335
AKT1	AKT pS473	0.0061174
RAF1	C-RAF pS259	0.0061174
RPS6KB1	p70S6K pS371	0.0061174
STAT3	STAT3 pS727	0.0061174
MDM2	MDM2 pS166	0.00789244
ALDH	ALDH	0.0101398
PC	Pyruvate Carboxylase	0.0111271
ACC	Ac-CoA Carboxylase pS79	0.0117896
SRC	SRC pY527	0.0117896
MAPK14	p38MAPK pT180-pY182	0.0150722
PRKAA1	AMPKa pS485	0.0183996
RPS6KA1	p90RSK pS380	0.0183996
FOXO1-FOXO3	FOXO1 pT24-FOXO3a pT32	0.0224437
MAP2K1-MAP2K2	MEK1-2 pS217-21	0.0224437
RAF1	C-RAF pS338	0.0264195
CDKN1B	p27_Kip1	0.0264195
MAP3K5	ASK1 pS83	0.0264195
ARAF	A-RAF pS299	0.0546163
ERG	ERG	0.0756574
MAPK8	SAP-JNK pT183-Y185	0.0801819
PGR	ProgR pS190	0.0801819
SGK1	SGK1 pT256	0.150223
TSC2	Tuberin pY1571	0.161585
PDGFRA	PDGFR-a pY754	0.167442
TGFB1	TGF-beta	0.167442
MYC	c-Myc pS62	0.167442
RPS6KB1	p70S6K pT389	0.167442
VIM	Vimentin	0.167442
GSK3B	GSK3b pS9	0.167442
ERBB2	HER2 pY1248	0.167442
BAD	BAD pS136	0.167442
MYC	c-Myc pT58/pS62	0.167442
IGF1R-INSR	IGF1-R pY1135-6/Ins-R pY1150-1	0.167442
SHC1	SHC pY317	0.167442
PDPK1	PDK1 pS241	0.170688
SRC	SRC Family pY416	0.170688
SGK3	SGK3	0.182939
MET	c-Met	0.182939
EIF4EBP1	4E-BP1 pT70	0.182939
NDRG1	NDGR1 pS330	0.182939
AR	AndrRec	0.191333
SGK1	SGK pS422	0.193316
RANGAP1	RanGAP pS428	0.20469
GSK3A-GSK3B	GSK3ab pS21-9	0.210744
EGFR	EGFR	0.212356
ABL1	c-ABL pY245	0.241691
AR	Androgen-R pS81	0.241691
PTGS2	COX-2	0.241691
AKT1	AKT pT308	0.241691
EGFR	EGFR pY1068	0.253961
AR	Androgen-R pS650	0.253961
FASN	Fatty Acid Synthase	0.263986
MAPK1-MAPK3	ERK1-2 pT202-pY204	0.280507
ABL1	c-ABL pT735	0.286015
ERBB2	ErbB2 pY1248	0.288817
STAT1	STAT1 pY701	0.288817
KIT	c-KIT pY719	0.31048
FOXO1	FOXO1 pS256	0.311751
AKT1S1	PRAS40 pT246	0.311751
PRKAB1	AMPKb pS108	0.337742
PLK1	PLK1 pT210	0.343708
SPTAN1	Fodrin-a cl. D1185	0.343708
SGK1	SGK pS78	0.343708
NR3C1	GlucoCorticoid-R pS211	0.350973
RPS6KB1	p70S6K pT412	0.403829
CTNNB1	b-Catenin pS33-37/pT41	0.403829
EGFR	EGFR pY992	0.423535
STAT3	STAT3 pY705	0.427092
CDKN2A	p16_INK4A	0.427841
RPS6KA5	MSK1 pS360	0.477467
SMAD2	SMAD2 pS465-67	0.484769
CDKN1A	p21_Waf1/Cip1	0.58984
KDR	VEGFR2 pY996	0.58984
PDGFRB	PDGFR-b pY751	0.599157
KDR	VEGFR2 pY951	0.623205
EGFR	EGFR pY845 MILK	0.623205
ESR1	Estr-R alpha pS118	0.623205
ALK	ALK	0.624985
CCND1	Cyclin D1	0.662585
STK11	LKB1 pS334	0.662585
STAT5	STAT5 pY694	0.662585
EGFR	EGFR pY1148	0.663228
KDR	VEGFR2 pY1175	0.669379
ALK	ALK pY1586	0.71588
CCNB1	Cyclin B1	0.749244
IGF1R-INSR	IGF1-R pY1131/Ins-R pY1146	0.770042
PDGFRB	PDGFR-b pY716	0.774034
ALK	ALK pY1604	0.799952
BAD	BAD pS112	0.822536
STK11	LKB1 pS428	0.897395
WNT5A	WNT5a-b	0.925882
MET	c-Met pY1234	0.936451
EGFR	EGFR pY1173	0.936451
FRS2	FSR2-a pY436	0.936451
SMAD1-SMAD5-SMAD9	SMAD1-5-8 pS-S-S	0.948834
BAD	BAD pS155	0.961255
MAP2K4	MKK4 pS80	0.986834
CDH1	E-Cadherin	0.986834
EGFR	EGFR pY1045	0.994366

## Sheet: GeneSymbol_GeneID
Gene Symbol	Entrez Gene ID	Species	Gene Name
PTGS2	5743	Homo sapiens	prostaglandin-endoperoxide synthase 2 (prostaglandin G/H synthase and cyclooxygenase)
FOXO1	2308	Homo sapiens	forkhead box O1
RPS6KB1	6198	Homo sapiens	ribosomal protein S6 kinase, 70kDa, polypeptide 1
RANGAP1	5905	Homo sapiens	Ran GTPase activating protein 1
FOXO3	2309	Homo sapiens	forkhead box O3; forkhead box O3B pseudogene
FOXO3	2310	Homo sapiens	forkhead box O3; forkhead box O3B pseudogene
TGFB1	7040	Homo sapiens	transforming growth factor, beta 1
CTNNB1	1499	Homo sapiens	catenin (cadherin-associated protein), beta 1, 88kDa
AKT1	207	Homo sapiens	v-akt murine thymoma viral oncogene homolog 1
PGR	5241	Homo sapiens	progesterone receptor
EIF4EBP1	1978	Homo sapiens	eukaryotic translation initiation factor 4E binding protein 1
MAP3K5	4217	Homo sapiens	mitogen-activated protein kinase kinase kinase 5
PDPK1	5170	Homo sapiens	3-phosphoinositide dependent protein kinase-1
CDKN2A	1029	Homo sapiens	cyclin-dependent kinase inhibitor 2A (melanoma, p16, inhibits CDK4)
SHC1	6464	Homo sapiens	SHC (Src homology 2 domain containing) transforming protein 1
INSR	3643	Homo sapiens	insulin receptor
MYC	4609	Homo sapiens	v-myc myelocytomatosis viral oncogene homolog (avian)
FRS2	10818	Homo sapiens	fibroblast growth factor receptor substrate 2
EGFR	1956	Homo sapiens	epidermal growth factor receptor (erythroblastic leukemia viral (v-erb-b) oncogene homolog, avian)
SGK1	6446	Homo sapiens	serum/glucocorticoid regulated kinase 1
AR	367	Homo sapiens	androgen receptor
SGK3	23678	Homo sapiens	serum/glucocorticoid regulated kinase family, member 3
ESR1	2099	Homo sapiens	estrogen receptor 1
PRKAB1	5564	Homo sapiens	protein kinase, AMP-activated, beta 1 non-catalytic subunit
ALK	238	Homo sapiens	anaplastic lymphoma receptor tyrosine kinase
IRS1	3667	Homo sapiens	insulin receptor substrate 1
MAPK1	5594	Homo sapiens	mitogen-activated protein kinase 1
CCND1	595	Homo sapiens	cyclin D1
MAPK3	5595	Homo sapiens	hypothetical LOC100271831; mitogen-activated protein kinase 3
MAPK3	100271831	Homo sapiens	hypothetical LOC100271831; mitogen-activated protein kinase 3
PDGFRA	5156	Homo sapiens	platelet-derived growth factor receptor, alpha polypeptide
MDM2	4193	Homo sapiens	Mdm2 p53 binding protein homolog (mouse)
PDGFRB	5159	Homo sapiens	platelet-derived growth factor receptor, beta polypeptide
MAPK8	5599	Homo sapiens	mitogen-activated protein kinase 8
WNT5A	7474	Homo sapiens	wingless-type MMTV integration site family, member 5A
ERBB3	2065	Homo sapiens	v-erb-b2 erythroblastic leukemia viral oncogene homolog 3 (avian)
STK11	6794	Homo sapiens	serine/threonine kinase 11
ERBB2	2064	Homo sapiens	v-erb-b2 erythroblastic leukemia viral oncogene homolog 2, neuro/glioblastoma derived oncogene homolog (avian)
VIM	7431	Homo sapiens	vimentin
CDH1	999	Homo sapiens	cadherin 1, type 1, E-cadherin (epithelial)
NR3C1	2908	Homo sapiens	nuclear receptor subfamily 3, group C, member 1 (glucocorticoid receptor)
KIT	652799	Homo sapiens	similar to Mast/stem cell growth factor receptor precursor (SCFR) (Proto-oncogene tyrosine-protein kinase Kit) (c-kit) (CD117 antigen); v-kit Hardy-Zuckerman 4 feline sarcoma viral oncogene homolog
KIT	653882	Homo sapiens	similar to Mast/stem cell growth factor receptor precursor (SCFR) (Proto-oncogene tyrosine-protein kinase Kit) (c-kit) (CD117 antigen); v-kit Hardy-Zuckerman 4 feline sarcoma viral oncogene homolog
KIT	3815	Homo sapiens	similar to Mast/stem cell growth factor receptor precursor (SCFR) (Proto-oncogene tyrosine-protein kinase Kit) (c-kit) (CD117 antigen); v-kit Hardy-Zuckerman 4 feline sarcoma viral oncogene homolog
SRC	6714	Homo sapiens	v-src sarcoma (Schmidt-Ruppin A-2) viral oncogene homolog (avian)
IGF1R	3480	Homo sapiens	insulin-like growth factor 1 receptor
AKT1S1	84335	Homo sapiens	AKT1 substrate 1 (proline-rich)
FASN	2194	Homo sapiens	fatty acid synthase
PRKAA1	5562	Homo sapiens	protein kinase, AMP-activated, alpha 1 catalytic subunit
NDRG1	10397	Homo sapiens	N-myc downstream regulated 1
ERG	2078	Homo sapiens	v-ets erythroblastosis virus E26 oncogene homolog (avian)
SMAD9	4093	Homo sapiens	SMAD family member 9
MAP2K1	5604	Homo sapiens	mitogen-activated protein kinase kinase 1
MAP2K2	5605	Homo sapiens	mitogen-activated protein kinase kinase 2 pseudogene; mitogen-activated protein kinase kinase 2
MAP2K2	407835	Homo sapiens	mitogen-activated protein kinase kinase 2 pseudogene; mitogen-activated protein kinase kinase 2
MET	4233	Homo sapiens	met proto-oncogene (hepatocyte growth factor receptor)
MAP2K4	6416	Homo sapiens	mitogen-activated protein kinase kinase 4
SMAD5	4090	Homo sapiens	SMAD family member 5
RAF1	5894	Homo sapiens	v-raf-1 murine leukemia viral oncogene homolog 1
SMAD2	4087	Homo sapiens	SMAD family member 2
ACLY	47	Homo sapiens	ATP citrate lyase
BAD	572	Homo sapiens	BCL2-associated agonist of cell death
SMAD1	4086	Homo sapiens	SMAD family member 1
STAT1	6772	Homo sapiens	signal transducer and activator of transcription 1, 91kDa
RPS6	729389	Homo sapiens	ribosomal protein S6 pseudogene 25; ribosomal protein S6; ribosomal protein S6 pseudogene 1
RPS6	440086	Homo sapiens	ribosomal protein S6 pseudogene 25; ribosomal protein S6; ribosomal protein S6 pseudogene 1
RPS6	6194	Homo sapiens	ribosomal protein S6 pseudogene 25; ribosomal protein S6; ribosomal protein S6 pseudogene 1
STAT3	6774	Homo sapiens	signal transducer and activator of transcription 3 (acute-phase response factor)
KDR	3791	Homo sapiens	kinase insert domain receptor (a type III receptor tyrosine kinase)
RPS6KA5	9252	Homo sapiens	ribosomal protein S6 kinase, 90kDa, polypeptide 5
CCNB1	891	Homo sapiens	cyclin B1
CDKN1A	1026	Homo sapiens	cyclin-dependent kinase inhibitor 1A (p21, Cip1)
CDKN1B	1027	Homo sapiens	cyclin-dependent kinase inhibitor 1B (p27, Kip1)
RPS6KA1	6195	Homo sapiens	ribosomal protein S6 kinase, 90kDa, polypeptide 1
PLK1	5347	Homo sapiens	polo-like kinase 1 (Drosophila)
GSK3A	2931	Homo sapiens	glycogen synthase kinase 3 alpha
MAPK14	1432	Homo sapiens	mitogen-activated protein kinase 14
GSK3B	2932	Homo sapiens	glycogen synthase kinase 3 beta
HIST1H3A	126961	Homo sapiens	histone cluster 1, H3j; histone cluster 1, H3i; histone cluster 1, H3h; histone cluster 1, H3g; histone cluster 1, H3f; histone cluster 1, H3e; histone cluster 1, H3d; histone cluster 1, H3c; histone cluster 1, H3b; histone cluster 1, H3a; histone cluster 1, H2ad; histone cluster 2, H3a; histone cluster 2, H3c; histone cluster 2, H3d
HIST1H3A	8968	Homo sapiens	histone cluster 1, H3j; histone cluster 1, H3i; histone cluster 1, H3h; histone cluster 1, H3g; histone cluster 1, H3f; histone cluster 1, H3e; histone cluster 1, H3d; histone cluster 1, H3c; histone cluster 1, H3b; histone cluster 1, H3a; histone cluster 1, H2ad; histone cluster 2, H3a; histone cluster 2, H3c; histone cluster 2, H3d
HIST1H3A	3013	Homo sapiens	histone cluster 1, H3j; histone cluster 1, H3i; histone cluster 1, H3h; histone cluster 1, H3g; histone cluster 1, H3f; histone cluster 1, H3e; histone cluster 1, H3d; histone cluster 1, H3c; histone cluster 1, H3b; histone cluster 1, H3a; histone cluster 1, H2ad; histone cluster 2, H3a; histone cluster 2, H3c; histone cluster 2, H3d
HIST1H3A	8351	Homo sapiens	histone cluster 1, H3j; histone cluster 1, H3i; histone cluster 1, H3h; histone cluster 1, H3g; histone cluster 1, H3f; histone cluster 1, H3e; histone cluster 1, H3d; histone cluster 1, H3c; histone cluster 1, H3b; histone cluster 1, H3a; histone cluster 1, H2ad; histone cluster 2, H3a; histone cluster 2, H3c; histone cluster 2, H3d
HIST1H3A	8350	Homo sapiens	histone cluster 1, H3j; histone cluster 1, H3i; histone cluster 1, H3h; histone cluster 1, H3g; histone cluster 1, H3f; histone cluster 1, H3e; histone cluster 1, H3d; histone cluster 1, H3c; histone cluster 1, H3b; histone cluster 1, H3a; histone cluster 1, H2ad; histone cluster 2, H3a; histone cluster 2, H3c; histone cluster 2, H3d
HIST1H3A	653604	Homo sapiens	histone cluster 1, H3j; histone cluster 1, H3i; histone cluster 1, H3h; histone cluster 1, H3g; histone cluster 1, H3f; histone cluster 1, H3e; histone cluster 1, H3d; histone cluster 1, H3c; histone cluster 1, H3b; histone cluster 1, H3a; histone cluster 1, H2ad; histone cluster 2, H3a; histone cluster 2, H3c; histone cluster 2, H3d
HIST1H3A	8355	Homo sapiens	histone cluster 1, H3j; histone cluster 1, H3i; histone cluster 1, H3h; histone cluster 1, H3g; histone cluster 1, H3f; histone cluster 1, H3e; histone cluster 1, H3d; histone cluster 1, H3c; histone cluster 1, H3b; histone cluster 1, H3a; histone cluster 1, H2ad; histone cluster 2, H3a; histone cluster 2, H3c; histone cluster 2, H3d
HIST1H3A	8354	Homo sapiens	histone cluster 1, H3j; histone cluster 1, H3i; histone cluster 1, H3h; histone cluster 1, H3g; histone cluster 1, H3f; histone cluster 1, H3e; histone cluster 1, H3d; histone cluster 1, H3c; histone cluster 1, H3b; histone cluster 1, H3a; histone cluster 1, H2ad; histone cluster 2, H3a; histone cluster 2, H3c; histone cluster 2, H3d
HIST1H3A	8353	Homo sapiens	histone cluster 1, H3j; histone cluster 1, H3i; histone cluster 1, H3h; histone cluster 1, H3g; histone cluster 1, H3f; histone cluster 1, H3e; histone cluster 1, H3d; histone cluster 1, H3c; histone cluster 1, H3b; histone cluster 1, H3a; histone cluster 1, H2ad; histone cluster 2, H3a; histone cluster 2, H3c; histone cluster 2, H3d
HIST1H3A	8352	Homo sapiens	histone cluster 1, H3j; histone cluster 1, H3i; histone cluster 1, H3h; histone cluster 1, H3g; histone cluster 1, H3f; histone cluster 1, H3e; histone cluster 1, H3d; histone cluster 1, H3c; histone cluster 1, H3b; histone cluster 1, H3a; histone cluster 1, H2ad; histone cluster 2, H3a; histone cluster 2, H3c; histone cluster 2, H3d
HIST1H3A	8358	Homo sapiens	histone cluster 1, H3j; histone cluster 1, H3i; histone cluster 1, H3h; histone cluster 1, H3g; histone cluster 1, H3f; histone cluster 1, H3e; histone cluster 1, H3d; histone cluster 1, H3c; histone cluster 1, H3b; histone cluster 1, H3a; histone cluster 1, H2ad; histone cluster 2, H3a; histone cluster 2, H3c; histone cluster 2, H3d
HIST1H3A	333932	Homo sapiens	histone cluster 1, H3j; histone cluster 1, H3i; histone cluster 1, H3h; histone cluster 1, H3g; histone cluster 1, H3f; histone cluster 1, H3e; histone cluster 1, H3d; histone cluster 1, H3c; histone cluster 1, H3b; histone cluster 1, H3a; histone cluster 1, H2ad; histone cluster 2, H3a; histone cluster 2, H3c; histone cluster 2, H3d
HIST1H3A	8357	Homo sapiens	histone cluster 1, H3j; histone cluster 1, H3i; histone cluster 1, H3h; histone cluster 1, H3g; histone cluster 1, H3f; histone cluster 1, H3e; histone cluster 1, H3d; histone cluster 1, H3c; histone cluster 1, H3b; histone cluster 1, H3a; histone cluster 1, H2ad; histone cluster 2, H3a; histone cluster 2, H3c; histone cluster 2, H3d
HIST1H3A	8356	Homo sapiens	histone cluster 1, H3j; histone cluster 1, H3i; histone cluster 1, H3h; histone cluster 1, H3g; histone cluster 1, H3f; histone cluster 1, H3e; histone cluster 1, H3d; histone cluster 1, H3c; histone cluster 1, H3b; histone cluster 1, H3a; histone cluster 1, H2ad; histone cluster 2, H3a; histone cluster 2, H3c; histone cluster 2, H3d
TSC2	7249	Homo sapiens	tuberous sclerosis 2
ARAF	369	Homo sapiens	v-raf murine sarcoma 3611 viral oncogene homolog
MTOR	2475	Homo sapiens	mechanistic target of rapamycin (serine/threonine kinase)
ABL1	25	Homo sapiens	c-abl oncogene 1, receptor tyrosine kinase
PARP1	142	Homo sapiens	poly (ADP-ribose) polymerase 1
SPTAN1	6709	Homo sapiens	spectrin, alpha, non-erythrocytic 1 (alpha-fodrin)
PC	5091	Homo sapiens	pyruvate carboxylase
